# Supplementary material for: Leveraging trait and QTL covariates to improve genomic prediction of resistance to Fusarium head blight in Central European winter wheat
Source: Front Plant Sci. 2024 Oct 4;15:1454473. doi: 10.3389/fpls.2024.1454473 (PMC11486744; doi:10.3389/fpls.2024.1454473)
Supplement: Supplementary file 5 [file Table1.xlsx]

## Sheet: Table S1
Table S1. Phenotypic data from the WheatSustain training set field trials. PH=plant height (cm); AD=anthesis date (day in year); FHB=Fusarium head blight severity (%); DTS=days to score (days between anthesis date and FHB scoring date); Timepoint=FHB scoring timepoint.
Year	Location	Block	Rep	Row	Col	Plot	Genotype	Cultivar	PH	AD	FHB	DTS	Timepoint
2020	Feldkirchen	NA	NA	NA	NA	1	TS001	Bjørke	115	157	7	20	3
2020	Feldkirchen	NA	NA	NA	NA	1	TS001	Bjørke	115	157	10	24	4
2020	Feldkirchen	NA	NA	NA	NA	1	TS001	Bjørke	115	157	28	27	5
2020	Feldkirchen	NA	NA	NA	NA	1	TS001	Bjørke	115	157	NA	NA	NA
2020	Feldkirchen	NA	NA	NA	NA	1	TS001	Bjørke	115	157	NA	NA	NA
2020	Feldkirchen	NA	NA	NA	NA	1	TS001	Bjørke	115	157	NA	NA	NA
2020	Feldkirchen	NA	NA	NA	NA	2	TS002	Folke	128	161	2	16	2
2020	Feldkirchen	NA	NA	NA	NA	2	TS002	Folke	128	161	5	20	3
2020	Feldkirchen	NA	NA	NA	NA	2	TS002	Folke	128	161	20	23	4
2020	Feldkirchen	NA	NA	NA	NA	2	TS002	Folke	128	161	NA	NA	NA
2020	Feldkirchen	NA	NA	NA	NA	2	TS002	Folke	128	161	NA	NA	NA
2020	Feldkirchen	NA	NA	NA	NA	2	TS002	Folke	128	161	NA	NA	NA
2020	Feldkirchen	NA	NA	NA	NA	3	TS003	Mjølner	107	162	2	15	2
2020	Feldkirchen	NA	NA	NA	NA	3	TS003	Mjølner	107	162	4	19	3
2020	Feldkirchen	NA	NA	NA	NA	3	TS003	Mjølner	107	162	13	22	4
2020	Feldkirchen	NA	NA	NA	NA	3	TS003	Mjølner	107	162	NA	NA	NA
2020	Feldkirchen	NA	NA	NA	NA	3	TS003	Mjølner	107	162	NA	NA	NA
2020	Feldkirchen	NA	NA	NA	NA	3	TS003	Mjølner	107	162	NA	NA	NA
2020	Feldkirchen	NA	NA	NA	NA	4	TS004	Magnifik	100	161	3	16	2
2020	Feldkirchen	NA	NA	NA	NA	4	TS004	Magnifik	100	161	5	20	3
2020	Feldkirchen	NA	NA	NA	NA	4	TS004	Magnifik	100	161	23	23	4
2020	Feldkirchen	NA	NA	NA	NA	4	TS004	Magnifik	100	161	NA	NA	NA
2020	Feldkirchen	NA	NA	NA	NA	4	TS004	Magnifik	100	161	NA	NA	NA
2020	Feldkirchen	NA	NA	NA	NA	4	TS004	Magnifik	100	161	NA	NA	NA
2020	Feldkirchen	NA	NA	NA	NA	5	TS005	Olivin	102	159	4	18	3
2020	Feldkirchen	NA	NA	NA	NA	5	TS005	Olivin	102	159	4	22	4
2020	Feldkirchen	NA	NA	NA	NA	5	TS005	Olivin	102	159	5	25	5
2020	Feldkirchen	NA	NA	NA	NA	5	TS005	Olivin	102	159	NA	NA	NA
2020	Feldkirchen	NA	NA	NA	NA	5	TS005	Olivin	102	159	NA	NA	NA
2020	Feldkirchen	NA	NA	NA	NA	5	TS005	Olivin	102	159	NA	NA	NA
2020	Feldkirchen	NA	NA	NA	NA	6	TS006	Finans	87	158	10	19	3
2020	Feldkirchen	NA	NA	NA	NA	6	TS006	Finans	87	158	21	23	4
2020	Feldkirchen	NA	NA	NA	NA	6	TS006	Finans	87	158	45	26	5
2020	Feldkirchen	NA	NA	NA	NA	6	TS006	Finans	87	158	NA	NA	NA
2020	Feldkirchen	NA	NA	NA	NA	6	TS006	Finans	87	158	NA	NA	NA
2020	Feldkirchen	NA	NA	NA	NA	6	TS006	Finans	87	158	NA	NA	NA
2020	Feldkirchen	NA	NA	NA	NA	7	TS007	Arina	106	153	1	24	4
2020	Feldkirchen	NA	NA	NA	NA	7	TS007	Arina	106	153	3	28	5
2020	Feldkirchen	NA	NA	NA	NA	7	TS007	Arina	106	153	8	31	6
2020	Feldkirchen	NA	NA	NA	NA	7	TS007	Arina	106	153	NA	NA	NA
2020	Feldkirchen	NA	NA	NA	NA	7	TS007	Arina	106	153	NA	NA	NA
2020	Feldkirchen	NA	NA	NA	NA	7	TS007	Arina	106	153	NA	NA	NA
2020	Feldkirchen	NA	NA	NA	NA	8	TS008	Solist	86	156	21	21	4
2020	Feldkirchen	NA	NA	NA	NA	8	TS008	Solist	86	156	28	25	5
2020	Feldkirchen	NA	NA	NA	NA	8	TS008	Solist	86	156	50	28	5
2020	Feldkirchen	NA	NA	NA	NA	8	TS008	Solist	86	156	NA	NA	NA
2020	Feldkirchen	NA	NA	NA	NA	8	TS008	Solist	86	156	NA	NA	NA
2020	Feldkirchen	NA	NA	NA	NA	8	TS008	Solist	86	156	NA	NA	NA
2020	Feldkirchen	NA	NA	NA	NA	9	TS009	GN05013	101	161	7	16	2
2020	Feldkirchen	NA	NA	NA	NA	9	TS009	GN05013	101	161	10	20	3
2020	Feldkirchen	NA	NA	NA	NA	9	TS009	GN05013	101	161	25	23	4
2020	Feldkirchen	NA	NA	NA	NA	9	TS009	GN05013	101	161	NA	NA	NA
2020	Feldkirchen	NA	NA	NA	NA	9	TS009	GN05013	101	161	NA	NA	NA
2020	Feldkirchen	NA	NA	NA	NA	9	TS009	GN05013	101	161	NA	NA	NA
2020	Feldkirchen	NA	NA	NA	NA	10	TS010	V9001	102	160	7	17	3
2020	Feldkirchen	NA	NA	NA	NA	10	TS010	V9001	102	160	5	21	4
2020	Feldkirchen	NA	NA	NA	NA	10	TS010	V9001	102	160	13	24	4
2020	Feldkirchen	NA	NA	NA	NA	10	TS010	V9001	102	160	NA	NA	NA
2020	Feldkirchen	NA	NA	NA	NA	10	TS010	V9001	102	160	NA	NA	NA
2020	Feldkirchen	NA	NA	NA	NA	10	TS010	V9001	102	160	NA	NA	NA
2020	Feldkirchen	NA	NA	NA	NA	11	TS011	TARSO	80	155	5	22	4
2020	Feldkirchen	NA	NA	NA	NA	11	TS011	TARSO	80	155	7	26	5
2020	Feldkirchen	NA	NA	NA	NA	11	TS011	TARSO	80	155	20	29	6
2020	Feldkirchen	NA	NA	NA	NA	11	TS011	TARSO	80	155	NA	NA	NA
2020	Feldkirchen	NA	NA	NA	NA	11	TS011	TARSO	80	155	NA	NA	NA
2020	Feldkirchen	NA	NA	NA	NA	11	TS011	TARSO	80	155	NA	NA	NA
2020	Feldkirchen	NA	NA	NA	NA	12	TS012	Rida	110	150	7	27	5
2020	Feldkirchen	NA	NA	NA	NA	12	TS012	Rida	110	150	3	31	6
2020	Feldkirchen	NA	NA	NA	NA	12	TS012	Rida	110	150	15	34	7
2020	Feldkirchen	NA	NA	NA	NA	12	TS012	Rida	110	150	NA	NA	NA
2020	Feldkirchen	NA	NA	NA	NA	12	TS012	Rida	110	150	NA	NA	NA
2020	Feldkirchen	NA	NA	NA	NA	12	TS012	Rida	110	150	NA	NA	NA
2020	Feldkirchen	NA	NA	NA	NA	13	TS013	Jantarka	85	154	13	23	4
2020	Feldkirchen	NA	NA	NA	NA	13	TS013	Jantarka	85	154	16	27	5
2020	Feldkirchen	NA	NA	NA	NA	13	TS013	Jantarka	85	154	35	30	6
2020	Feldkirchen	NA	NA	NA	NA	13	TS013	Jantarka	85	154	NA	NA	NA
2020	Feldkirchen	NA	NA	NA	NA	13	TS013	Jantarka	85	154	NA	NA	NA
2020	Feldkirchen	NA	NA	NA	NA	13	TS013	Jantarka	85	154	NA	NA	NA
2020	Feldkirchen	NA	NA	NA	NA	14	TS014	Akteur	94	158	7	19	3
2020	Feldkirchen	NA	NA	NA	NA	14	TS014	Akteur	94	158	13	23	4
2020	Feldkirchen	NA	NA	NA	NA	14	TS014	Akteur	94	158	25	26	5
2020	Feldkirchen	NA	NA	NA	NA	14	TS014	Akteur	94	158	NA	NA	NA
2020	Feldkirchen	NA	NA	NA	NA	14	TS014	Akteur	94	158	NA	NA	NA
2020	Feldkirchen	NA	NA	NA	NA	14	TS014	Akteur	94	158	NA	NA	NA
2020	Feldkirchen	NA	NA	NA	NA	15	TS015	Ellvis	86	160	10	17	3
2020	Feldkirchen	NA	NA	NA	NA	15	TS015	Ellvis	86	160	13	21	4
2020	Feldkirchen	NA	NA	NA	NA	15	TS015	Ellvis	86	160	30	24	4
2020	Feldkirchen	NA	NA	NA	NA	15	TS015	Ellvis	86	160	NA	NA	NA
2020	Feldkirchen	NA	NA	NA	NA	15	TS015	Ellvis	86	160	NA	NA	NA
2020	Feldkirchen	NA	NA	NA	NA	15	TS015	Ellvis	86	160	NA	NA	NA
2020	Feldkirchen	NA	NA	NA	NA	16	TS016	Portal	103	158	3	19	3
2020	Feldkirchen	NA	NA	NA	NA	16	TS016	Portal	103	158	5	23	4
2020	Feldkirchen	NA	NA	NA	NA	16	TS016	Portal	103	158	10	26	5
2020	Feldkirchen	NA	NA	NA	NA	16	TS016	Portal	103	158	NA	NA	NA
2020	Feldkirchen	NA	NA	NA	NA	16	TS016	Portal	103	158	NA	NA	NA
2020	Feldkirchen	NA	NA	NA	NA	16	TS016	Portal	103	158	NA	NA	NA
2020	Feldkirchen	NA	NA	NA	NA	17	TS017	Kuban	84	157	5	20	3
2020	Feldkirchen	NA	NA	NA	NA	17	TS017	Kuban	84	157	13	24	4
2020	Feldkirchen	NA	NA	NA	NA	17	TS017	Kuban	84	157	23	27	5
2020	Feldkirchen	NA	NA	NA	NA	17	TS017	Kuban	84	157	NA	NA	NA
2020	Feldkirchen	NA	NA	NA	NA	17	TS017	Kuban	84	157	NA	NA	NA
2020	Feldkirchen	NA	NA	NA	NA	17	TS017	Kuban	84	157	NA	NA	NA
2020	Feldkirchen	NA	NA	NA	NA	18	TS018	NK03030	95	158	3	19	3
2020	Feldkirchen	NA	NA	NA	NA	18	TS018	NK03030	95	158	2	23	4
2020	Feldkirchen	NA	NA	NA	NA	18	TS018	NK03030	95	158	5	26	5
2020	Feldkirchen	NA	NA	NA	NA	18	TS018	NK03030	95	158	NA	NA	NA
2020	Feldkirchen	NA	NA	NA	NA	18	TS018	NK03030	95	158	NA	NA	NA
2020	Feldkirchen	NA	NA	NA	NA	18	TS018	NK03030	95	158	NA	NA	NA
2020	Feldkirchen	NA	NA	NA	NA	19	TS019	GN04041	111	161	3	16	2
2020	Feldkirchen	NA	NA	NA	NA	19	TS019	GN04041	111	161	4	20	3
2020	Feldkirchen	NA	NA	NA	NA	19	TS019	GN04041	111	161	8	23	4
2020	Feldkirchen	NA	NA	NA	NA	19	TS019	GN04041	111	161	NA	NA	NA
2020	Feldkirchen	NA	NA	NA	NA	19	TS019	GN04041	111	161	NA	NA	NA
2020	Feldkirchen	NA	NA	NA	NA	19	TS019	GN04041	111	161	NA	NA	NA
2020	Feldkirchen	NA	NA	NA	NA	20	TS020	20130	109	157	1	20	3
2020	Feldkirchen	NA	NA	NA	NA	20	TS020	20130	109	157	2	24	4
2020	Feldkirchen	NA	NA	NA	NA	20	TS020	20130	109	157	3	27	5
2020	Feldkirchen	NA	NA	NA	NA	20	TS020	20130	109	157	NA	NA	NA
2020	Feldkirchen	NA	NA	NA	NA	20	TS020	20130	109	157	NA	NA	NA
2020	Feldkirchen	NA	NA	NA	NA	20	TS020	20130	109	157	NA	NA	NA
2020	Feldkirchen	NA	NA	NA	NA	21	TS021	20228	107	161	5	16	2
2020	Feldkirchen	NA	NA	NA	NA	21	TS021	20228	107	161	7	20	3
2020	Feldkirchen	NA	NA	NA	NA	21	TS021	20228	107	161	20	23	4
2020	Feldkirchen	NA	NA	NA	NA	21	TS021	20228	107	161	NA	NA	NA
2020	Feldkirchen	NA	NA	NA	NA	21	TS021	20228	107	161	NA	NA	NA
2020	Feldkirchen	NA	NA	NA	NA	21	TS021	20228	107	161	NA	NA	NA
2020	Feldkirchen	NA	NA	NA	NA	22	TS022	KWS-Ozon	84	157	13	20	3
2020	Feldkirchen	NA	NA	NA	NA	22	TS022	KWS-Ozon	84	157	28	24	4
2020	Feldkirchen	NA	NA	NA	NA	22	TS022	KWS-Ozon	84	157	50	27	5
2020	Feldkirchen	NA	NA	NA	NA	22	TS022	KWS-Ozon	84	157	NA	NA	NA
2020	Feldkirchen	NA	NA	NA	NA	22	TS022	KWS-Ozon	84	157	NA	NA	NA
2020	Feldkirchen	NA	NA	NA	NA	22	TS022	KWS-Ozon	84	157	NA	NA	NA
2020	Feldkirchen	NA	NA	NA	NA	23	TS023	Breeding line	97	158	13	19	3
2020	Feldkirchen	NA	NA	NA	NA	23	TS023	Breeding line	97	158	13	23	4
2020	Feldkirchen	NA	NA	NA	NA	23	TS023	Breeding line	97	158	35	26	5
2020	Feldkirchen	NA	NA	NA	NA	23	TS023	Breeding line	97	158	NA	NA	NA
2020	Feldkirchen	NA	NA	NA	NA	23	TS023	Breeding line	97	158	NA	NA	NA
2020	Feldkirchen	NA	NA	NA	NA	23	TS023	Breeding line	97	158	NA	NA	NA
2020	Feldkirchen	NA	NA	NA	NA	24	TS024	Breeding line	84	159	5	18	3
2020	Feldkirchen	NA	NA	NA	NA	24	TS024	Breeding line	84	159	7	22	4
2020	Feldkirchen	NA	NA	NA	NA	24	TS024	Breeding line	84	159	23	25	5
2020	Feldkirchen	NA	NA	NA	NA	24	TS024	Breeding line	84	159	NA	NA	NA
2020	Feldkirchen	NA	NA	NA	NA	24	TS024	Breeding line	84	159	NA	NA	NA
2020	Feldkirchen	NA	NA	NA	NA	24	TS024	Breeding line	84	159	NA	NA	NA
2020	Feldkirchen	NA	NA	NA	NA	25	TS025	GN11018	86	158	7	19	3
2020	Feldkirchen	NA	NA	NA	NA	25	TS025	GN11018	86	158	10	23	4
2020	Feldkirchen	NA	NA	NA	NA	25	TS025	GN11018	86	158	23	26	5
2020	Feldkirchen	NA	NA	NA	NA	25	TS025	GN11018	86	158	NA	NA	NA
2020	Feldkirchen	NA	NA	NA	NA	25	TS025	GN11018	86	158	NA	NA	NA
2020	Feldkirchen	NA	NA	NA	NA	25	TS025	GN11018	86	158	NA	NA	NA
2020	Feldkirchen	NA	NA	NA	NA	26	TS026	GN13023	92	157	4	20	3
2020	Feldkirchen	NA	NA	NA	NA	26	TS026	GN13023	92	157	10	24	4
2020	Feldkirchen	NA	NA	NA	NA	26	TS026	GN13023	92	157	20	27	5
2020	Feldkirchen	NA	NA	NA	NA	26	TS026	GN13023	92	157	NA	NA	NA
2020	Feldkirchen	NA	NA	NA	NA	26	TS026	GN13023	92	157	NA	NA	NA
2020	Feldkirchen	NA	NA	NA	NA	26	TS026	GN13023	92	157	NA	NA	NA
2020	Feldkirchen	NA	NA	NA	NA	27	TS027	Mariboss	93	161	5	16	2
2020	Feldkirchen	NA	NA	NA	NA	27	TS027	Mariboss	93	161	7	20	3
2020	Feldkirchen	NA	NA	NA	NA	27	TS027	Mariboss	93	161	25	23	4
2020	Feldkirchen	NA	NA	NA	NA	27	TS027	Mariboss	93	161	NA	NA	NA
2020	Feldkirchen	NA	NA	NA	NA	27	TS027	Mariboss	93	161	NA	NA	NA
2020	Feldkirchen	NA	NA	NA	NA	27	TS027	Mariboss	93	161	NA	NA	NA
2020	Feldkirchen	NA	NA	NA	NA	28	TS028	Torp	81	159	36	18	3
2020	Feldkirchen	NA	NA	NA	NA	28	TS028	Torp	81	159	47	22	4
2020	Feldkirchen	NA	NA	NA	NA	28	TS028	Torp	81	159	60	25	5
2020	Feldkirchen	NA	NA	NA	NA	28	TS028	Torp	81	159	NA	NA	NA
2020	Feldkirchen	NA	NA	NA	NA	28	TS028	Torp	81	159	NA	NA	NA
2020	Feldkirchen	NA	NA	NA	NA	28	TS028	Torp	81	159	NA	NA	NA
2020	Feldkirchen	NA	NA	NA	NA	29	TS029	GN05012	86	158	5	19	3
2020	Feldkirchen	NA	NA	NA	NA	29	TS029	GN05012	86	158	13	23	4
2020	Feldkirchen	NA	NA	NA	NA	29	TS029	GN05012	86	158	25	26	5
2020	Feldkirchen	NA	NA	NA	NA	29	TS029	GN05012	86	158	NA	NA	NA
2020	Feldkirchen	NA	NA	NA	NA	29	TS029	GN05012	86	158	NA	NA	NA
2020	Feldkirchen	NA	NA	NA	NA	29	TS029	GN05012	86	158	NA	NA	NA
2020	Feldkirchen	NA	NA	NA	NA	30	TS030	Breeding line	85	158	5	19	3
2020	Feldkirchen	NA	NA	NA	NA	30	TS030	Breeding line	85	158	13	23	4
2020	Feldkirchen	NA	NA	NA	NA	30	TS030	Breeding line	85	158	20	26	5
2020	Feldkirchen	NA	NA	NA	NA	30	TS030	Breeding line	85	158	NA	NA	NA
2020	Feldkirchen	NA	NA	NA	NA	30	TS030	Breeding line	85	158	NA	NA	NA
2020	Feldkirchen	NA	NA	NA	NA	30	TS030	Breeding line	85	158	NA	NA	NA
2020	Feldkirchen	NA	NA	NA	NA	31	TS031	WheatSustain-01	85	147	5	30	6
2020	Feldkirchen	NA	NA	NA	NA	31	TS031	WheatSustain-01	85	147	3	34	7
2020	Feldkirchen	NA	NA	NA	NA	31	TS031	WheatSustain-01	85	147	13	37	8
2020	Feldkirchen	NA	NA	NA	NA	31	TS031	WheatSustain-01	85	147	NA	NA	NA
2020	Feldkirchen	NA	NA	NA	NA	31	TS031	WheatSustain-01	85	147	NA	NA	NA
2020	Feldkirchen	NA	NA	NA	NA	31	TS031	WheatSustain-01	85	147	NA	NA	NA
2020	Feldkirchen	NA	NA	NA	NA	32	TS032	WheatSustain-02	95	149	4	28	5
2020	Feldkirchen	NA	NA	NA	NA	32	TS032	WheatSustain-02	95	149	3	32	6
2020	Feldkirchen	NA	NA	NA	NA	32	TS032	WheatSustain-02	95	149	8	35	7
2020	Feldkirchen	NA	NA	NA	NA	32	TS032	WheatSustain-02	95	149	NA	NA	NA
2020	Feldkirchen	NA	NA	NA	NA	32	TS032	WheatSustain-02	95	149	NA	NA	NA
2020	Feldkirchen	NA	NA	NA	NA	32	TS032	WheatSustain-02	95	149	NA	NA	NA
2020	Feldkirchen	NA	NA	NA	NA	33	TS033	WheatSustain-03	92	148	5	29	6
2020	Feldkirchen	NA	NA	NA	NA	33	TS033	WheatSustain-03	92	148	3	33	7
2020	Feldkirchen	NA	NA	NA	NA	33	TS033	WheatSustain-03	92	148	10	36	7
2020	Feldkirchen	NA	NA	NA	NA	33	TS033	WheatSustain-03	92	148	NA	NA	NA
2020	Feldkirchen	NA	NA	NA	NA	33	TS033	WheatSustain-03	92	148	NA	NA	NA
2020	Feldkirchen	NA	NA	NA	NA	33	TS033	WheatSustain-03	92	148	NA	NA	NA
2020	Feldkirchen	NA	NA	NA	NA	34	TS034	WheatSustain-04	76	148	3	29	6
2020	Feldkirchen	NA	NA	NA	NA	34	TS034	WheatSustain-04	76	148	2	33	7
2020	Feldkirchen	NA	NA	NA	NA	34	TS034	WheatSustain-04	76	148	5	36	7
2020	Feldkirchen	NA	NA	NA	NA	34	TS034	WheatSustain-04	76	148	NA	NA	NA
2020	Feldkirchen	NA	NA	NA	NA	34	TS034	WheatSustain-04	76	148	NA	NA	NA
2020	Feldkirchen	NA	NA	NA	NA	34	TS034	WheatSustain-04	76	148	NA	NA	NA
2020	Feldkirchen	NA	NA	NA	NA	35	TS035	WheatSustain-05	88	148	7	29	6
2020	Feldkirchen	NA	NA	NA	NA	35	TS035	WheatSustain-05	88	148	5	33	7
2020	Feldkirchen	NA	NA	NA	NA	35	TS035	WheatSustain-05	88	148	13	36	7
2020	Feldkirchen	NA	NA	NA	NA	35	TS035	WheatSustain-05	88	148	NA	NA	NA
2020	Feldkirchen	NA	NA	NA	NA	35	TS035	WheatSustain-05	88	148	NA	NA	NA
2020	Feldkirchen	NA	NA	NA	NA	35	TS035	WheatSustain-05	88	148	NA	NA	NA
2020	Feldkirchen	NA	NA	NA	NA	36	TS036	WheatSustain-06	99	151	7	26	5
2020	Feldkirchen	NA	NA	NA	NA	36	TS036	WheatSustain-06	99	151	5	30	6
2020	Feldkirchen	NA	NA	NA	NA	36	TS036	WheatSustain-06	99	151	10	33	7
2020	Feldkirchen	NA	NA	NA	NA	36	TS036	WheatSustain-06	99	151	NA	NA	NA
2020	Feldkirchen	NA	NA	NA	NA	36	TS036	WheatSustain-06	99	151	NA	NA	NA
2020	Feldkirchen	NA	NA	NA	NA	36	TS036	WheatSustain-06	99	151	NA	NA	NA
2020	Feldkirchen	NA	NA	NA	NA	37	TS037	WheatSustain-07	80	149	7	28	5
2020	Feldkirchen	NA	NA	NA	NA	37	TS037	WheatSustain-07	80	149	3	32	6
2020	Feldkirchen	NA	NA	NA	NA	37	TS037	WheatSustain-07	80	149	13	35	7
2020	Feldkirchen	NA	NA	NA	NA	37	TS037	WheatSustain-07	80	149	NA	NA	NA
2020	Feldkirchen	NA	NA	NA	NA	37	TS037	WheatSustain-07	80	149	NA	NA	NA
2020	Feldkirchen	NA	NA	NA	NA	37	TS037	WheatSustain-07	80	149	NA	NA	NA
2020	Feldkirchen	NA	NA	NA	NA	38	TS038	WheatSustain-08	77	150	5	27	5
2020	Feldkirchen	NA	NA	NA	NA	38	TS038	WheatSustain-08	77	150	7	31	6
2020	Feldkirchen	NA	NA	NA	NA	38	TS038	WheatSustain-08	77	150	18	34	7
2020	Feldkirchen	NA	NA	NA	NA	38	TS038	WheatSustain-08	77	150	NA	NA	NA
2020	Feldkirchen	NA	NA	NA	NA	38	TS038	WheatSustain-08	77	150	NA	NA	NA
2020	Feldkirchen	NA	NA	NA	NA	38	TS038	WheatSustain-08	77	150	NA	NA	NA
2020	Feldkirchen	NA	NA	NA	NA	39	TS039	WheatSustain-09	76	149	4	28	5
2020	Feldkirchen	NA	NA	NA	NA	39	TS039	WheatSustain-09	76	149	3	32	6
2020	Feldkirchen	NA	NA	NA	NA	39	TS039	WheatSustain-09	76	149	18	35	7
2020	Feldkirchen	NA	NA	NA	NA	39	TS039	WheatSustain-09	76	149	NA	NA	NA
2020	Feldkirchen	NA	NA	NA	NA	39	TS039	WheatSustain-09	76	149	NA	NA	NA
2020	Feldkirchen	NA	NA	NA	NA	39	TS039	WheatSustain-09	76	149	NA	NA	NA
2020	Feldkirchen	NA	NA	NA	NA	40	TS040	WheatSustain-10	85	151	3	26	5
2020	Feldkirchen	NA	NA	NA	NA	40	TS040	WheatSustain-10	85	151	3	30	6
2020	Feldkirchen	NA	NA	NA	NA	40	TS040	WheatSustain-10	85	151	15	33	7
2020	Feldkirchen	NA	NA	NA	NA	40	TS040	WheatSustain-10	85	151	NA	NA	NA
2020	Feldkirchen	NA	NA	NA	NA	40	TS040	WheatSustain-10	85	151	NA	NA	NA
2020	Feldkirchen	NA	NA	NA	NA	40	TS040	WheatSustain-10	85	151	NA	NA	NA
2020	Feldkirchen	NA	NA	NA	NA	41	TS041	WheatSustain-11	72	148	5	29	6
2020	Feldkirchen	NA	NA	NA	NA	41	TS041	WheatSustain-11	72	148	4	33	7
2020	Feldkirchen	NA	NA	NA	NA	41	TS041	WheatSustain-11	72	148	28	36	7
2020	Feldkirchen	NA	NA	NA	NA	41	TS041	WheatSustain-11	72	148	NA	NA	NA
2020	Feldkirchen	NA	NA	NA	NA	41	TS041	WheatSustain-11	72	148	NA	NA	NA
2020	Feldkirchen	NA	NA	NA	NA	41	TS041	WheatSustain-11	72	148	NA	NA	NA
2020	Feldkirchen	NA	NA	NA	NA	42	TS042	WheatSustain-12	81	150	3	27	5
2020	Feldkirchen	NA	NA	NA	NA	42	TS042	WheatSustain-12	81	150	3	31	6
2020	Feldkirchen	NA	NA	NA	NA	42	TS042	WheatSustain-12	81	150	8	34	7
2020	Feldkirchen	NA	NA	NA	NA	42	TS042	WheatSustain-12	81	150	NA	NA	NA
2020	Feldkirchen	NA	NA	NA	NA	42	TS042	WheatSustain-12	81	150	NA	NA	NA
2020	Feldkirchen	NA	NA	NA	NA	42	TS042	WheatSustain-12	81	150	NA	NA	NA
2020	Feldkirchen	NA	NA	NA	NA	43	TS043	WheatSustain-13	84	148	10	29	6
2020	Feldkirchen	NA	NA	NA	NA	43	TS043	WheatSustain-13	84	148	5	33	7
2020	Feldkirchen	NA	NA	NA	NA	43	TS043	WheatSustain-13	84	148	15	36	7
2020	Feldkirchen	NA	NA	NA	NA	43	TS043	WheatSustain-13	84	148	NA	NA	NA
2020	Feldkirchen	NA	NA	NA	NA	43	TS043	WheatSustain-13	84	148	NA	NA	NA
2020	Feldkirchen	NA	NA	NA	NA	43	TS043	WheatSustain-13	84	148	NA	NA	NA
2020	Feldkirchen	NA	NA	NA	NA	44	TS044	WheatSustain-14	91	150	2	27	5
2020	Feldkirchen	NA	NA	NA	NA	44	TS044	WheatSustain-14	91	150	3	31	6
2020	Feldkirchen	NA	NA	NA	NA	44	TS044	WheatSustain-14	91	150	5	34	7
2020	Feldkirchen	NA	NA	NA	NA	44	TS044	WheatSustain-14	91	150	NA	NA	NA
2020	Feldkirchen	NA	NA	NA	NA	44	TS044	WheatSustain-14	91	150	NA	NA	NA
2020	Feldkirchen	NA	NA	NA	NA	44	TS044	WheatSustain-14	91	150	NA	NA	NA
2020	Feldkirchen	NA	NA	NA	NA	45	TS045	WheatSustain-15	91	153	3	24	4
2020	Feldkirchen	NA	NA	NA	NA	45	TS045	WheatSustain-15	91	153	4	28	5
2020	Feldkirchen	NA	NA	NA	NA	45	TS045	WheatSustain-15	91	153	8	31	6
2020	Feldkirchen	NA	NA	NA	NA	45	TS045	WheatSustain-15	91	153	NA	NA	NA
2020	Feldkirchen	NA	NA	NA	NA	45	TS045	WheatSustain-15	91	153	NA	NA	NA
2020	Feldkirchen	NA	NA	NA	NA	45	TS045	WheatSustain-15	91	153	NA	NA	NA
2020	Feldkirchen	NA	NA	NA	NA	46	TS046	WheatSustain-16	87	148	4	29	6
2020	Feldkirchen	NA	NA	NA	NA	46	TS046	WheatSustain-16	87	148	2	33	7
2020	Feldkirchen	NA	NA	NA	NA	46	TS046	WheatSustain-16	87	148	5	36	7
2020	Feldkirchen	NA	NA	NA	NA	46	TS046	WheatSustain-16	87	148	NA	NA	NA
2020	Feldkirchen	NA	NA	NA	NA	46	TS046	WheatSustain-16	87	148	NA	NA	NA
2020	Feldkirchen	NA	NA	NA	NA	46	TS046	WheatSustain-16	87	148	NA	NA	NA
2020	Feldkirchen	NA	NA	NA	NA	47	TS047	WheatSustain-17	79	150	2	27	5
2020	Feldkirchen	NA	NA	NA	NA	47	TS047	WheatSustain-17	79	150	1	31	6
2020	Feldkirchen	NA	NA	NA	NA	47	TS047	WheatSustain-17	79	150	3	34	7
2020	Feldkirchen	NA	NA	NA	NA	47	TS047	WheatSustain-17	79	150	NA	NA	NA
2020	Feldkirchen	NA	NA	NA	NA	47	TS047	WheatSustain-17	79	150	NA	NA	NA
2020	Feldkirchen	NA	NA	NA	NA	47	TS047	WheatSustain-17	79	150	NA	NA	NA
2020	Feldkirchen	NA	NA	NA	NA	48	TS048	WheatSustain-18	92	152	4	25	5
2020	Feldkirchen	NA	NA	NA	NA	48	TS048	WheatSustain-18	92	152	4	29	6
2020	Feldkirchen	NA	NA	NA	NA	48	TS048	WheatSustain-18	92	152	10	32	6
2020	Feldkirchen	NA	NA	NA	NA	48	TS048	WheatSustain-18	92	152	NA	NA	NA
2020	Feldkirchen	NA	NA	NA	NA	48	TS048	WheatSustain-18	92	152	NA	NA	NA
2020	Feldkirchen	NA	NA	NA	NA	48	TS048	WheatSustain-18	92	152	NA	NA	NA
2020	Feldkirchen	NA	NA	NA	NA	49	TS049	WheatSustain-19	91	149	5	28	5
2020	Feldkirchen	NA	NA	NA	NA	49	TS049	WheatSustain-19	91	149	3	32	6
2020	Feldkirchen	NA	NA	NA	NA	49	TS049	WheatSustain-19	91	149	5	35	7
2020	Feldkirchen	NA	NA	NA	NA	49	TS049	WheatSustain-19	91	149	NA	NA	NA
2020	Feldkirchen	NA	NA	NA	NA	49	TS049	WheatSustain-19	91	149	NA	NA	NA
2020	Feldkirchen	NA	NA	NA	NA	49	TS049	WheatSustain-19	91	149	NA	NA	NA
2020	Feldkirchen	NA	NA	NA	NA	50	TS050	WheatSustain-20	86	149	4	28	5
2020	Feldkirchen	NA	NA	NA	NA	50	TS050	WheatSustain-20	86	149	4	32	6
2020	Feldkirchen	NA	NA	NA	NA	50	TS050	WheatSustain-20	86	149	5	35	7
2020	Feldkirchen	NA	NA	NA	NA	50	TS050	WheatSustain-20	86	149	NA	NA	NA
2020	Feldkirchen	NA	NA	NA	NA	50	TS050	WheatSustain-20	86	149	NA	NA	NA
2020	Feldkirchen	NA	NA	NA	NA	50	TS050	WheatSustain-20	86	149	NA	NA	NA
2020	Feldkirchen	NA	NA	NA	NA	51	TS051	WheatSustain-21	87	148	7	29	6
2020	Feldkirchen	NA	NA	NA	NA	51	TS051	WheatSustain-21	87	148	4	33	7
2020	Feldkirchen	NA	NA	NA	NA	51	TS051	WheatSustain-21	87	148	18	36	7
2020	Feldkirchen	NA	NA	NA	NA	51	TS051	WheatSustain-21	87	148	NA	NA	NA
2020	Feldkirchen	NA	NA	NA	NA	51	TS051	WheatSustain-21	87	148	NA	NA	NA
2020	Feldkirchen	NA	NA	NA	NA	51	TS051	WheatSustain-21	87	148	NA	NA	NA
2020	Feldkirchen	NA	NA	NA	NA	52	TS052	WheatSustain-22	85	148	4	29	6
2020	Feldkirchen	NA	NA	NA	NA	52	TS052	WheatSustain-22	85	148	3	33	7
2020	Feldkirchen	NA	NA	NA	NA	52	TS052	WheatSustain-22	85	148	8	36	7
2020	Feldkirchen	NA	NA	NA	NA	52	TS052	WheatSustain-22	85	148	NA	NA	NA
2020	Feldkirchen	NA	NA	NA	NA	52	TS052	WheatSustain-22	85	148	NA	NA	NA
2020	Feldkirchen	NA	NA	NA	NA	52	TS052	WheatSustain-22	85	148	NA	NA	NA
2020	Feldkirchen	NA	NA	NA	NA	53	TS053	WheatSustain-23	83	149	7	28	5
2020	Feldkirchen	NA	NA	NA	NA	53	TS053	WheatSustain-23	83	149	2	32	6
2020	Feldkirchen	NA	NA	NA	NA	53	TS053	WheatSustain-23	83	149	10	35	7
2020	Feldkirchen	NA	NA	NA	NA	53	TS053	WheatSustain-23	83	149	NA	NA	NA
2020	Feldkirchen	NA	NA	NA	NA	53	TS053	WheatSustain-23	83	149	NA	NA	NA
2020	Feldkirchen	NA	NA	NA	NA	53	TS053	WheatSustain-23	83	149	NA	NA	NA
2020	Feldkirchen	NA	NA	NA	NA	54	TS054	WheatSustain-24	82	147	10	30	6
2020	Feldkirchen	NA	NA	NA	NA	54	TS054	WheatSustain-24	82	147	5	34	7
2020	Feldkirchen	NA	NA	NA	NA	54	TS054	WheatSustain-24	82	147	20	37	8
2020	Feldkirchen	NA	NA	NA	NA	54	TS054	WheatSustain-24	82	147	NA	NA	NA
2020	Feldkirchen	NA	NA	NA	NA	54	TS054	WheatSustain-24	82	147	NA	NA	NA
2020	Feldkirchen	NA	NA	NA	NA	54	TS054	WheatSustain-24	82	147	NA	NA	NA
2020	Feldkirchen	NA	NA	NA	NA	55	TS055	WheatSustain-25	86	150	0	27	5
2020	Feldkirchen	NA	NA	NA	NA	55	TS055	WheatSustain-25	86	150	3	31	6
2020	Feldkirchen	NA	NA	NA	NA	55	TS055	WheatSustain-25	86	150	3	34	7
2020	Feldkirchen	NA	NA	NA	NA	55	TS055	WheatSustain-25	86	150	NA	NA	NA
2020	Feldkirchen	NA	NA	NA	NA	55	TS055	WheatSustain-25	86	150	NA	NA	NA
2020	Feldkirchen	NA	NA	NA	NA	55	TS055	WheatSustain-25	86	150	NA	NA	NA
2020	Feldkirchen	NA	NA	NA	NA	56	TS056	WheatSustain-26	81	149	4	28	5
2020	Feldkirchen	NA	NA	NA	NA	56	TS056	WheatSustain-26	81	149	4	32	6
2020	Feldkirchen	NA	NA	NA	NA	56	TS056	WheatSustain-26	81	149	13	35	7
2020	Feldkirchen	NA	NA	NA	NA	56	TS056	WheatSustain-26	81	149	NA	NA	NA
2020	Feldkirchen	NA	NA	NA	NA	56	TS056	WheatSustain-26	81	149	NA	NA	NA
2020	Feldkirchen	NA	NA	NA	NA	56	TS056	WheatSustain-26	81	149	NA	NA	NA
2020	Feldkirchen	NA	NA	NA	NA	57	TS057	WheatSustain-27	85	150	3	27	5
2020	Feldkirchen	NA	NA	NA	NA	57	TS057	WheatSustain-27	85	150	2	31	6
2020	Feldkirchen	NA	NA	NA	NA	57	TS057	WheatSustain-27	85	150	13	34	7
2020	Feldkirchen	NA	NA	NA	NA	57	TS057	WheatSustain-27	85	150	NA	NA	NA
2020	Feldkirchen	NA	NA	NA	NA	57	TS057	WheatSustain-27	85	150	NA	NA	NA
2020	Feldkirchen	NA	NA	NA	NA	57	TS057	WheatSustain-27	85	150	NA	NA	NA
2020	Feldkirchen	NA	NA	NA	NA	58	TS058	WheatSustain-28	95	152	1	25	5
2020	Feldkirchen	NA	NA	NA	NA	58	TS058	WheatSustain-28	95	152	4	29	6
2020	Feldkirchen	NA	NA	NA	NA	58	TS058	WheatSustain-28	95	152	8	32	6
2020	Feldkirchen	NA	NA	NA	NA	58	TS058	WheatSustain-28	95	152	NA	NA	NA
2020	Feldkirchen	NA	NA	NA	NA	58	TS058	WheatSustain-28	95	152	NA	NA	NA
2020	Feldkirchen	NA	NA	NA	NA	58	TS058	WheatSustain-28	95	152	NA	NA	NA
2020	Feldkirchen	NA	NA	NA	NA	59	TS059	WheatSustain-29	94	156	4	21	4
2020	Feldkirchen	NA	NA	NA	NA	59	TS059	WheatSustain-29	94	156	10	25	5
2020	Feldkirchen	NA	NA	NA	NA	59	TS059	WheatSustain-29	94	156	20	28	5
2020	Feldkirchen	NA	NA	NA	NA	59	TS059	WheatSustain-29	94	156	NA	NA	NA
2020	Feldkirchen	NA	NA	NA	NA	59	TS059	WheatSustain-29	94	156	NA	NA	NA
2020	Feldkirchen	NA	NA	NA	NA	59	TS059	WheatSustain-29	94	156	NA	NA	NA
2020	Feldkirchen	NA	NA	NA	NA	60	TS060	WheatSustain-30	76	151	3	26	5
2020	Feldkirchen	NA	NA	NA	NA	60	TS060	WheatSustain-30	76	151	2	30	6
2020	Feldkirchen	NA	NA	NA	NA	60	TS060	WheatSustain-30	76	151	8	33	7
2020	Feldkirchen	NA	NA	NA	NA	60	TS060	WheatSustain-30	76	151	NA	NA	NA
2020	Feldkirchen	NA	NA	NA	NA	60	TS060	WheatSustain-30	76	151	NA	NA	NA
2020	Feldkirchen	NA	NA	NA	NA	60	TS060	WheatSustain-30	76	151	NA	NA	NA
2020	Feldkirchen	NA	NA	NA	NA	61	TS061	WheatSustain-31	90	155	3	22	4
2020	Feldkirchen	NA	NA	NA	NA	61	TS061	WheatSustain-31	90	155	3	26	5
2020	Feldkirchen	NA	NA	NA	NA	61	TS061	WheatSustain-31	90	155	5	29	6
2020	Feldkirchen	NA	NA	NA	NA	61	TS061	WheatSustain-31	90	155	NA	NA	NA
2020	Feldkirchen	NA	NA	NA	NA	61	TS061	WheatSustain-31	90	155	NA	NA	NA
2020	Feldkirchen	NA	NA	NA	NA	61	TS061	WheatSustain-31	90	155	NA	NA	NA
2020	Feldkirchen	NA	NA	NA	NA	62	TS062	WheatSustain-32	85	154	3	23	4
2020	Feldkirchen	NA	NA	NA	NA	62	TS062	WheatSustain-32	85	154	4	27	5
2020	Feldkirchen	NA	NA	NA	NA	62	TS062	WheatSustain-32	85	154	5	30	6
2020	Feldkirchen	NA	NA	NA	NA	62	TS062	WheatSustain-32	85	154	NA	NA	NA
2020	Feldkirchen	NA	NA	NA	NA	62	TS062	WheatSustain-32	85	154	NA	NA	NA
2020	Feldkirchen	NA	NA	NA	NA	62	TS062	WheatSustain-32	85	154	NA	NA	NA
2020	Feldkirchen	NA	NA	NA	NA	63	TS063	WheatSustain-33	80	152	7	25	5
2020	Feldkirchen	NA	NA	NA	NA	63	TS063	WheatSustain-33	80	152	10	29	6
2020	Feldkirchen	NA	NA	NA	NA	63	TS063	WheatSustain-33	80	152	30	32	6
2020	Feldkirchen	NA	NA	NA	NA	63	TS063	WheatSustain-33	80	152	NA	NA	NA
2020	Feldkirchen	NA	NA	NA	NA	63	TS063	WheatSustain-33	80	152	NA	NA	NA
2020	Feldkirchen	NA	NA	NA	NA	63	TS063	WheatSustain-33	80	152	NA	NA	NA
2020	Feldkirchen	NA	NA	NA	NA	64	TS064	WheatSustain-34	93	153	7	24	4
2020	Feldkirchen	NA	NA	NA	NA	64	TS064	WheatSustain-34	93	153	4	28	5
2020	Feldkirchen	NA	NA	NA	NA	64	TS064	WheatSustain-34	93	153	23	31	6
2020	Feldkirchen	NA	NA	NA	NA	64	TS064	WheatSustain-34	93	153	NA	NA	NA
2020	Feldkirchen	NA	NA	NA	NA	64	TS064	WheatSustain-34	93	153	NA	NA	NA
2020	Feldkirchen	NA	NA	NA	NA	64	TS064	WheatSustain-34	93	153	NA	NA	NA
2020	Feldkirchen	NA	NA	NA	NA	65	TS065	WheatSustain-35	79	151	4	26	5
2020	Feldkirchen	NA	NA	NA	NA	65	TS065	WheatSustain-35	79	151	4	30	6
2020	Feldkirchen	NA	NA	NA	NA	65	TS065	WheatSustain-35	79	151	13	33	7
2020	Feldkirchen	NA	NA	NA	NA	65	TS065	WheatSustain-35	79	151	NA	NA	NA
2020	Feldkirchen	NA	NA	NA	NA	65	TS065	WheatSustain-35	79	151	NA	NA	NA
2020	Feldkirchen	NA	NA	NA	NA	65	TS065	WheatSustain-35	79	151	NA	NA	NA
2020	Feldkirchen	NA	NA	NA	NA	66	TS066	WheatSustain-36	82	150	4	27	5
2020	Feldkirchen	NA	NA	NA	NA	66	TS066	WheatSustain-36	82	150	3	31	6
2020	Feldkirchen	NA	NA	NA	NA	66	TS066	WheatSustain-36	82	150	8	34	7
2020	Feldkirchen	NA	NA	NA	NA	66	TS066	WheatSustain-36	82	150	NA	NA	NA
2020	Feldkirchen	NA	NA	NA	NA	66	TS066	WheatSustain-36	82	150	NA	NA	NA
2020	Feldkirchen	NA	NA	NA	NA	66	TS066	WheatSustain-36	82	150	NA	NA	NA
2020	Feldkirchen	NA	NA	NA	NA	67	TS067	WheatSustain-37	76	148	7	29	6
2020	Feldkirchen	NA	NA	NA	NA	67	TS067	WheatSustain-37	76	148	7	33	7
2020	Feldkirchen	NA	NA	NA	NA	67	TS067	WheatSustain-37	76	148	20	36	7
2020	Feldkirchen	NA	NA	NA	NA	67	TS067	WheatSustain-37	76	148	NA	NA	NA
2020	Feldkirchen	NA	NA	NA	NA	67	TS067	WheatSustain-37	76	148	NA	NA	NA
2020	Feldkirchen	NA	NA	NA	NA	67	TS067	WheatSustain-37	76	148	NA	NA	NA
2020	Feldkirchen	NA	NA	NA	NA	68	TS068	WheatSustain-38	93	155	5	22	4
2020	Feldkirchen	NA	NA	NA	NA	68	TS068	WheatSustain-38	93	155	7	26	5
2020	Feldkirchen	NA	NA	NA	NA	68	TS068	WheatSustain-38	93	155	13	29	6
2020	Feldkirchen	NA	NA	NA	NA	68	TS068	WheatSustain-38	93	155	NA	NA	NA
2020	Feldkirchen	NA	NA	NA	NA	68	TS068	WheatSustain-38	93	155	NA	NA	NA
2020	Feldkirchen	NA	NA	NA	NA	68	TS068	WheatSustain-38	93	155	NA	NA	NA
2020	Feldkirchen	NA	NA	NA	NA	69	TS069	WheatSustain-39	96	149	5	28	5
2020	Feldkirchen	NA	NA	NA	NA	69	TS069	WheatSustain-39	96	149	3	32	6
2020	Feldkirchen	NA	NA	NA	NA	69	TS069	WheatSustain-39	96	149	3	35	7
2020	Feldkirchen	NA	NA	NA	NA	69	TS069	WheatSustain-39	96	149	NA	NA	NA
2020	Feldkirchen	NA	NA	NA	NA	69	TS069	WheatSustain-39	96	149	NA	NA	NA
2020	Feldkirchen	NA	NA	NA	NA	69	TS069	WheatSustain-39	96	149	NA	NA	NA
2020	Feldkirchen	NA	NA	NA	NA	70	TS070	WheatSustain-40	97	153	4	24	4
2020	Feldkirchen	NA	NA	NA	NA	70	TS070	WheatSustain-40	97	153	5	28	5
2020	Feldkirchen	NA	NA	NA	NA	70	TS070	WheatSustain-40	97	153	10	31	6
2020	Feldkirchen	NA	NA	NA	NA	70	TS070	WheatSustain-40	97	153	NA	NA	NA
2020	Feldkirchen	NA	NA	NA	NA	70	TS070	WheatSustain-40	97	153	NA	NA	NA
2020	Feldkirchen	NA	NA	NA	NA	70	TS070	WheatSustain-40	97	153	NA	NA	NA
2020	Feldkirchen	NA	NA	NA	NA	71	TS071	WheatSustain-41	92	148	5	29	6
2020	Feldkirchen	NA	NA	NA	NA	71	TS071	WheatSustain-41	92	148	4	33	7
2020	Feldkirchen	NA	NA	NA	NA	71	TS071	WheatSustain-41	92	148	13	36	7
2020	Feldkirchen	NA	NA	NA	NA	71	TS071	WheatSustain-41	92	148	NA	NA	NA
2020	Feldkirchen	NA	NA	NA	NA	71	TS071	WheatSustain-41	92	148	NA	NA	NA
2020	Feldkirchen	NA	NA	NA	NA	71	TS071	WheatSustain-41	92	148	NA	NA	NA
2020	Feldkirchen	NA	NA	NA	NA	72	TS072	WheatSustain-42	88	152	7	25	5
2020	Feldkirchen	NA	NA	NA	NA	72	TS072	WheatSustain-42	88	152	7	29	6
2020	Feldkirchen	NA	NA	NA	NA	72	TS072	WheatSustain-42	88	152	15	32	6
2020	Feldkirchen	NA	NA	NA	NA	72	TS072	WheatSustain-42	88	152	NA	NA	NA
2020	Feldkirchen	NA	NA	NA	NA	72	TS072	WheatSustain-42	88	152	NA	NA	NA
2020	Feldkirchen	NA	NA	NA	NA	72	TS072	WheatSustain-42	88	152	NA	NA	NA
2020	Feldkirchen	NA	NA	NA	NA	73	TS073	WheatSustain-43	89	149	3	28	5
2020	Feldkirchen	NA	NA	NA	NA	73	TS073	WheatSustain-43	89	149	2	32	6
2020	Feldkirchen	NA	NA	NA	NA	73	TS073	WheatSustain-43	89	149	3	35	7
2020	Feldkirchen	NA	NA	NA	NA	73	TS073	WheatSustain-43	89	149	NA	NA	NA
2020	Feldkirchen	NA	NA	NA	NA	73	TS073	WheatSustain-43	89	149	NA	NA	NA
2020	Feldkirchen	NA	NA	NA	NA	73	TS073	WheatSustain-43	89	149	NA	NA	NA
2020	Feldkirchen	NA	NA	NA	NA	74	TS074	WheatSustain-44	93	148	4	29	6
2020	Feldkirchen	NA	NA	NA	NA	74	TS074	WheatSustain-44	93	148	7	33	7
2020	Feldkirchen	NA	NA	NA	NA	74	TS074	WheatSustain-44	93	148	18	36	7
2020	Feldkirchen	NA	NA	NA	NA	74	TS074	WheatSustain-44	93	148	NA	NA	NA
2020	Feldkirchen	NA	NA	NA	NA	74	TS074	WheatSustain-44	93	148	NA	NA	NA
2020	Feldkirchen	NA	NA	NA	NA	74	TS074	WheatSustain-44	93	148	NA	NA	NA
2020	Feldkirchen	NA	NA	NA	NA	75	TS075	WheatSustain-45	93	149	3	28	5
2020	Feldkirchen	NA	NA	NA	NA	75	TS075	WheatSustain-45	93	149	4	32	6
2020	Feldkirchen	NA	NA	NA	NA	75	TS075	WheatSustain-45	93	149	10	35	7
2020	Feldkirchen	NA	NA	NA	NA	75	TS075	WheatSustain-45	93	149	NA	NA	NA
2020	Feldkirchen	NA	NA	NA	NA	75	TS075	WheatSustain-45	93	149	NA	NA	NA
2020	Feldkirchen	NA	NA	NA	NA	75	TS075	WheatSustain-45	93	149	NA	NA	NA
2020	Feldkirchen	NA	NA	NA	NA	76	TS076	WheatSustain-46	71	148	7	29	6
2020	Feldkirchen	NA	NA	NA	NA	76	TS076	WheatSustain-46	71	148	5	33	7
2020	Feldkirchen	NA	NA	NA	NA	76	TS076	WheatSustain-46	71	148	18	36	7
2020	Feldkirchen	NA	NA	NA	NA	76	TS076	WheatSustain-46	71	148	NA	NA	NA
2020	Feldkirchen	NA	NA	NA	NA	76	TS076	WheatSustain-46	71	148	NA	NA	NA
2020	Feldkirchen	NA	NA	NA	NA	76	TS076	WheatSustain-46	71	148	NA	NA	NA
2020	Feldkirchen	NA	NA	NA	NA	77	TS077	WheatSustain-47	86	149	2	28	5
2020	Feldkirchen	NA	NA	NA	NA	77	TS077	WheatSustain-47	86	149	3	32	6
2020	Feldkirchen	NA	NA	NA	NA	77	TS077	WheatSustain-47	86	149	5	35	7
2020	Feldkirchen	NA	NA	NA	NA	77	TS077	WheatSustain-47	86	149	NA	NA	NA
2020	Feldkirchen	NA	NA	NA	NA	77	TS077	WheatSustain-47	86	149	NA	NA	NA
2020	Feldkirchen	NA	NA	NA	NA	77	TS077	WheatSustain-47	86	149	NA	NA	NA
2020	Feldkirchen	NA	NA	NA	NA	78	TS078	WheatSustain-48	92	152	5	25	5
2020	Feldkirchen	NA	NA	NA	NA	78	TS078	WheatSustain-48	92	152	4	29	6
2020	Feldkirchen	NA	NA	NA	NA	78	TS078	WheatSustain-48	92	152	13	32	6
2020	Feldkirchen	NA	NA	NA	NA	78	TS078	WheatSustain-48	92	152	NA	NA	NA
2020	Feldkirchen	NA	NA	NA	NA	78	TS078	WheatSustain-48	92	152	NA	NA	NA
2020	Feldkirchen	NA	NA	NA	NA	78	TS078	WheatSustain-48	92	152	NA	NA	NA
2020	Feldkirchen	NA	NA	NA	NA	79	TS079	WheatSustain-49	95	147	3	30	6
2020	Feldkirchen	NA	NA	NA	NA	79	TS079	WheatSustain-49	95	147	3	34	7
2020	Feldkirchen	NA	NA	NA	NA	79	TS079	WheatSustain-49	95	147	8	37	8
2020	Feldkirchen	NA	NA	NA	NA	79	TS079	WheatSustain-49	95	147	NA	NA	NA
2020	Feldkirchen	NA	NA	NA	NA	79	TS079	WheatSustain-49	95	147	NA	NA	NA
2020	Feldkirchen	NA	NA	NA	NA	79	TS079	WheatSustain-49	95	147	NA	NA	NA
2020	Feldkirchen	NA	NA	NA	NA	80	TS080	WheatSustain-50	100	156	4	21	4
2020	Feldkirchen	NA	NA	NA	NA	80	TS080	WheatSustain-50	100	156	5	25	5
2020	Feldkirchen	NA	NA	NA	NA	80	TS080	WheatSustain-50	100	156	13	28	5
2020	Feldkirchen	NA	NA	NA	NA	80	TS080	WheatSustain-50	100	156	NA	NA	NA
2020	Feldkirchen	NA	NA	NA	NA	80	TS080	WheatSustain-50	100	156	NA	NA	NA
2020	Feldkirchen	NA	NA	NA	NA	80	TS080	WheatSustain-50	100	156	NA	NA	NA
2020	Feldkirchen	NA	NA	NA	NA	81	TS081	breeding line	89	156	5	21	4
2020	Feldkirchen	NA	NA	NA	NA	81	TS081	breeding line	89	156	10	25	5
2020	Feldkirchen	NA	NA	NA	NA	81	TS081	breeding line	89	156	20	28	5
2020	Feldkirchen	NA	NA	NA	NA	81	TS081	breeding line	89	156	NA	NA	NA
2020	Feldkirchen	NA	NA	NA	NA	81	TS081	breeding line	89	156	NA	NA	NA
2020	Feldkirchen	NA	NA	NA	NA	81	TS081	breeding line	89	156	NA	NA	NA
2020	Feldkirchen	NA	NA	NA	NA	82	TS082	breeding line	92	155	10	22	4
2020	Feldkirchen	NA	NA	NA	NA	82	TS082	breeding line	92	155	16	26	5
2020	Feldkirchen	NA	NA	NA	NA	82	TS082	breeding line	92	155	30	29	6
2020	Feldkirchen	NA	NA	NA	NA	82	TS082	breeding line	92	155	NA	NA	NA
2020	Feldkirchen	NA	NA	NA	NA	82	TS082	breeding line	92	155	NA	NA	NA
2020	Feldkirchen	NA	NA	NA	NA	82	TS082	breeding line	92	155	NA	NA	NA
2020	Feldkirchen	NA	NA	NA	NA	83	TS083	breeding line	96	159	13	18	3
2020	Feldkirchen	NA	NA	NA	NA	83	TS083	breeding line	96	159	13	22	4
2020	Feldkirchen	NA	NA	NA	NA	83	TS083	breeding line	96	159	28	25	5
2020	Feldkirchen	NA	NA	NA	NA	83	TS083	breeding line	96	159	NA	NA	NA
2020	Feldkirchen	NA	NA	NA	NA	83	TS083	breeding line	96	159	NA	NA	NA
2020	Feldkirchen	NA	NA	NA	NA	83	TS083	breeding line	96	159	NA	NA	NA
2020	Feldkirchen	NA	NA	NA	NA	84	TS084	breeding line	93	158	10	19	3
2020	Feldkirchen	NA	NA	NA	NA	84	TS084	breeding line	93	158	13	23	4
2020	Feldkirchen	NA	NA	NA	NA	84	TS084	breeding line	93	158	25	26	5
2020	Feldkirchen	NA	NA	NA	NA	84	TS084	breeding line	93	158	NA	NA	NA
2020	Feldkirchen	NA	NA	NA	NA	84	TS084	breeding line	93	158	NA	NA	NA
2020	Feldkirchen	NA	NA	NA	NA	84	TS084	breeding line	93	158	NA	NA	NA
2020	Feldkirchen	NA	NA	NA	NA	85	TS085	breeding line	89	158	13	19	3
2020	Feldkirchen	NA	NA	NA	NA	85	TS085	breeding line	89	158	28	23	4
2020	Feldkirchen	NA	NA	NA	NA	85	TS085	breeding line	89	158	45	26	5
2020	Feldkirchen	NA	NA	NA	NA	85	TS085	breeding line	89	158	NA	NA	NA
2020	Feldkirchen	NA	NA	NA	NA	85	TS085	breeding line	89	158	NA	NA	NA
2020	Feldkirchen	NA	NA	NA	NA	85	TS085	breeding line	89	158	NA	NA	NA
2020	Feldkirchen	NA	NA	NA	NA	86	TS086	breeding line	95	158	5	19	3
2020	Feldkirchen	NA	NA	NA	NA	86	TS086	breeding line	95	158	7	23	4
2020	Feldkirchen	NA	NA	NA	NA	86	TS086	breeding line	95	158	20	26	5
2020	Feldkirchen	NA	NA	NA	NA	86	TS086	breeding line	95	158	NA	NA	NA
2020	Feldkirchen	NA	NA	NA	NA	86	TS086	breeding line	95	158	NA	NA	NA
2020	Feldkirchen	NA	NA	NA	NA	86	TS086	breeding line	95	158	NA	NA	NA
2020	Feldkirchen	NA	NA	NA	NA	87	TS087	breeding line	95	159	4	18	3
2020	Feldkirchen	NA	NA	NA	NA	87	TS087	breeding line	95	159	10	22	4
2020	Feldkirchen	NA	NA	NA	NA	87	TS087	breeding line	95	159	23	25	5
2020	Feldkirchen	NA	NA	NA	NA	87	TS087	breeding line	95	159	NA	NA	NA
2020	Feldkirchen	NA	NA	NA	NA	87	TS087	breeding line	95	159	NA	NA	NA
2020	Feldkirchen	NA	NA	NA	NA	87	TS087	breeding line	95	159	NA	NA	NA
2020	Feldkirchen	NA	NA	NA	NA	88	TS088	breeding line	92	156	7	21	4
2020	Feldkirchen	NA	NA	NA	NA	88	TS088	breeding line	92	156	16	25	5
2020	Feldkirchen	NA	NA	NA	NA	88	TS088	breeding line	92	156	30	28	5
2020	Feldkirchen	NA	NA	NA	NA	88	TS088	breeding line	92	156	NA	NA	NA
2020	Feldkirchen	NA	NA	NA	NA	88	TS088	breeding line	92	156	NA	NA	NA
2020	Feldkirchen	NA	NA	NA	NA	88	TS088	breeding line	92	156	NA	NA	NA
2020	Feldkirchen	NA	NA	NA	NA	89	TS089	breeding line	98	156	5	21	4
2020	Feldkirchen	NA	NA	NA	NA	89	TS089	breeding line	98	156	10	25	5
2020	Feldkirchen	NA	NA	NA	NA	89	TS089	breeding line	98	156	15	28	5
2020	Feldkirchen	NA	NA	NA	NA	89	TS089	breeding line	98	156	NA	NA	NA
2020	Feldkirchen	NA	NA	NA	NA	89	TS089	breeding line	98	156	NA	NA	NA
2020	Feldkirchen	NA	NA	NA	NA	89	TS089	breeding line	98	156	NA	NA	NA
2020	Feldkirchen	NA	NA	NA	NA	90	TS090	breeding line	91	157	4	20	3
2020	Feldkirchen	NA	NA	NA	NA	90	TS090	breeding line	91	157	7	24	4
2020	Feldkirchen	NA	NA	NA	NA	90	TS090	breeding line	91	157	20	27	5
2020	Feldkirchen	NA	NA	NA	NA	90	TS090	breeding line	91	157	NA	NA	NA
2020	Feldkirchen	NA	NA	NA	NA	90	TS090	breeding line	91	157	NA	NA	NA
2020	Feldkirchen	NA	NA	NA	NA	90	TS090	breeding line	91	157	NA	NA	NA
2020	Feldkirchen	NA	NA	NA	NA	91	TS091	breeding line	99	159	5	18	3
2020	Feldkirchen	NA	NA	NA	NA	91	TS091	breeding line	99	159	10	22	4
2020	Feldkirchen	NA	NA	NA	NA	91	TS091	breeding line	99	159	23	25	5
2020	Feldkirchen	NA	NA	NA	NA	91	TS091	breeding line	99	159	NA	NA	NA
2020	Feldkirchen	NA	NA	NA	NA	91	TS091	breeding line	99	159	NA	NA	NA
2020	Feldkirchen	NA	NA	NA	NA	91	TS091	breeding line	99	159	NA	NA	NA
2020	Feldkirchen	NA	NA	NA	NA	92	TS092	breeding line	86	158	16	19	3
2020	Feldkirchen	NA	NA	NA	NA	92	TS092	breeding line	86	158	36	23	4
2020	Feldkirchen	NA	NA	NA	NA	92	TS092	breeding line	86	158	40	26	5
2020	Feldkirchen	NA	NA	NA	NA	92	TS092	breeding line	86	158	NA	NA	NA
2020	Feldkirchen	NA	NA	NA	NA	92	TS092	breeding line	86	158	NA	NA	NA
2020	Feldkirchen	NA	NA	NA	NA	92	TS092	breeding line	86	158	NA	NA	NA
2020	Feldkirchen	NA	NA	NA	NA	93	TS093	breeding line	100	160	7	17	3
2020	Feldkirchen	NA	NA	NA	NA	93	TS093	breeding line	100	160	16	21	4
2020	Feldkirchen	NA	NA	NA	NA	93	TS093	breeding line	100	160	30	24	4
2020	Feldkirchen	NA	NA	NA	NA	93	TS093	breeding line	100	160	NA	NA	NA
2020	Feldkirchen	NA	NA	NA	NA	93	TS093	breeding line	100	160	NA	NA	NA
2020	Feldkirchen	NA	NA	NA	NA	93	TS093	breeding line	100	160	NA	NA	NA
2020	Feldkirchen	NA	NA	NA	NA	94	TS094	breeding line	89	159	7	18	3
2020	Feldkirchen	NA	NA	NA	NA	94	TS094	breeding line	89	159	13	22	4
2020	Feldkirchen	NA	NA	NA	NA	94	TS094	breeding line	89	159	30	25	5
2020	Feldkirchen	NA	NA	NA	NA	94	TS094	breeding line	89	159	NA	NA	NA
2020	Feldkirchen	NA	NA	NA	NA	94	TS094	breeding line	89	159	NA	NA	NA
2020	Feldkirchen	NA	NA	NA	NA	94	TS094	breeding line	89	159	NA	NA	NA
2020	Feldkirchen	NA	NA	NA	NA	95	TS095	breeding line	104	161	4	16	2
2020	Feldkirchen	NA	NA	NA	NA	95	TS095	breeding line	104	161	7	20	3
2020	Feldkirchen	NA	NA	NA	NA	95	TS095	breeding line	104	161	15	23	4
2020	Feldkirchen	NA	NA	NA	NA	95	TS095	breeding line	104	161	NA	NA	NA
2020	Feldkirchen	NA	NA	NA	NA	95	TS095	breeding line	104	161	NA	NA	NA
2020	Feldkirchen	NA	NA	NA	NA	95	TS095	breeding line	104	161	NA	NA	NA
2020	Feldkirchen	NA	NA	NA	NA	96	TS096	breeding line	89	157	5	20	3
2020	Feldkirchen	NA	NA	NA	NA	96	TS096	breeding line	89	157	13	24	4
2020	Feldkirchen	NA	NA	NA	NA	96	TS096	breeding line	89	157	20	27	5
2020	Feldkirchen	NA	NA	NA	NA	96	TS096	breeding line	89	157	NA	NA	NA
2020	Feldkirchen	NA	NA	NA	NA	96	TS096	breeding line	89	157	NA	NA	NA
2020	Feldkirchen	NA	NA	NA	NA	96	TS096	breeding line	89	157	NA	NA	NA
2020	Feldkirchen	NA	NA	NA	NA	97	TS097	breeding line	95	158	28	19	3
2020	Feldkirchen	NA	NA	NA	NA	97	TS097	breeding line	95	158	47	23	4
2020	Feldkirchen	NA	NA	NA	NA	97	TS097	breeding line	95	158	50	26	5
2020	Feldkirchen	NA	NA	NA	NA	97	TS097	breeding line	95	158	NA	NA	NA
2020	Feldkirchen	NA	NA	NA	NA	97	TS097	breeding line	95	158	NA	NA	NA
2020	Feldkirchen	NA	NA	NA	NA	97	TS097	breeding line	95	158	NA	NA	NA
2020	Feldkirchen	NA	NA	NA	NA	98	TS098	breeding line	78	156	13	21	4
2020	Feldkirchen	NA	NA	NA	NA	98	TS098	breeding line	78	156	16	25	5
2020	Feldkirchen	NA	NA	NA	NA	98	TS098	breeding line	78	156	35	28	5
2020	Feldkirchen	NA	NA	NA	NA	98	TS098	breeding line	78	156	NA	NA	NA
2020	Feldkirchen	NA	NA	NA	NA	98	TS098	breeding line	78	156	NA	NA	NA
2020	Feldkirchen	NA	NA	NA	NA	98	TS098	breeding line	78	156	NA	NA	NA
2020	Feldkirchen	NA	NA	NA	NA	99	TS099	breeding line	98	159	10	18	3
2020	Feldkirchen	NA	NA	NA	NA	99	TS099	breeding line	98	159	21	22	4
2020	Feldkirchen	NA	NA	NA	NA	99	TS099	breeding line	98	159	40	25	5
2020	Feldkirchen	NA	NA	NA	NA	99	TS099	breeding line	98	159	NA	NA	NA
2020	Feldkirchen	NA	NA	NA	NA	99	TS099	breeding line	98	159	NA	NA	NA
2020	Feldkirchen	NA	NA	NA	NA	99	TS099	breeding line	98	159	NA	NA	NA
2020	Feldkirchen	NA	NA	NA	NA	100	TS100	breeding line	101	156	4	21	4
2020	Feldkirchen	NA	NA	NA	NA	100	TS100	breeding line	101	156	7	25	5
2020	Feldkirchen	NA	NA	NA	NA	100	TS100	breeding line	101	156	20	28	5
2020	Feldkirchen	NA	NA	NA	NA	100	TS100	breeding line	101	156	NA	NA	NA
2020	Feldkirchen	NA	NA	NA	NA	100	TS100	breeding line	101	156	NA	NA	NA
2020	Feldkirchen	NA	NA	NA	NA	100	TS100	breeding line	101	156	NA	NA	NA
2020	Feldkirchen	NA	NA	NA	NA	101	TS101	breeding line	107	160	3	17	3
2020	Feldkirchen	NA	NA	NA	NA	101	TS101	breeding line	107	160	5	21	4
2020	Feldkirchen	NA	NA	NA	NA	101	TS101	breeding line	107	160	15	24	4
2020	Feldkirchen	NA	NA	NA	NA	101	TS101	breeding line	107	160	NA	NA	NA
2020	Feldkirchen	NA	NA	NA	NA	101	TS101	breeding line	107	160	NA	NA	NA
2020	Feldkirchen	NA	NA	NA	NA	101	TS101	breeding line	107	160	NA	NA	NA
2020	Feldkirchen	NA	NA	NA	NA	102	TS102	breeding line	94	158	13	19	3
2020	Feldkirchen	NA	NA	NA	NA	102	TS102	breeding line	94	158	28	23	4
2020	Feldkirchen	NA	NA	NA	NA	102	TS102	breeding line	94	158	40	26	5
2020	Feldkirchen	NA	NA	NA	NA	102	TS102	breeding line	94	158	NA	NA	NA
2020	Feldkirchen	NA	NA	NA	NA	102	TS102	breeding line	94	158	NA	NA	NA
2020	Feldkirchen	NA	NA	NA	NA	102	TS102	breeding line	94	158	NA	NA	NA
2020	Feldkirchen	NA	NA	NA	NA	103	TS103	breeding line	93	160	5	17	3
2020	Feldkirchen	NA	NA	NA	NA	103	TS103	breeding line	93	160	7	21	4
2020	Feldkirchen	NA	NA	NA	NA	103	TS103	breeding line	93	160	23	24	4
2020	Feldkirchen	NA	NA	NA	NA	103	TS103	breeding line	93	160	NA	NA	NA
2020	Feldkirchen	NA	NA	NA	NA	103	TS103	breeding line	93	160	NA	NA	NA
2020	Feldkirchen	NA	NA	NA	NA	103	TS103	breeding line	93	160	NA	NA	NA
2020	Feldkirchen	NA	NA	NA	NA	104	TS104	breeding line	93	159	10	18	3
2020	Feldkirchen	NA	NA	NA	NA	104	TS104	breeding line	93	159	21	22	4
2020	Feldkirchen	NA	NA	NA	NA	104	TS104	breeding line	93	159	40	25	5
2020	Feldkirchen	NA	NA	NA	NA	104	TS104	breeding line	93	159	NA	NA	NA
2020	Feldkirchen	NA	NA	NA	NA	104	TS104	breeding line	93	159	NA	NA	NA
2020	Feldkirchen	NA	NA	NA	NA	104	TS104	breeding line	93	159	NA	NA	NA
2020	Feldkirchen	NA	NA	NA	NA	105	TS105	breeding line	99	154	10	23	4
2020	Feldkirchen	NA	NA	NA	NA	105	TS105	breeding line	99	154	16	27	5
2020	Feldkirchen	NA	NA	NA	NA	105	TS105	breeding line	99	154	30	30	6
2020	Feldkirchen	NA	NA	NA	NA	105	TS105	breeding line	99	154	NA	NA	NA
2020	Feldkirchen	NA	NA	NA	NA	105	TS105	breeding line	99	154	NA	NA	NA
2020	Feldkirchen	NA	NA	NA	NA	105	TS105	breeding line	99	154	NA	NA	NA
2020	Feldkirchen	NA	NA	NA	NA	106	TS106	breeding line	101	155	5	22	4
2020	Feldkirchen	NA	NA	NA	NA	106	TS106	breeding line	101	155	10	26	5
2020	Feldkirchen	NA	NA	NA	NA	106	TS106	breeding line	101	155	23	29	6
2020	Feldkirchen	NA	NA	NA	NA	106	TS106	breeding line	101	155	NA	NA	NA
2020	Feldkirchen	NA	NA	NA	NA	106	TS106	breeding line	101	155	NA	NA	NA
2020	Feldkirchen	NA	NA	NA	NA	106	TS106	breeding line	101	155	NA	NA	NA
2020	Feldkirchen	NA	NA	NA	NA	107	TS107	breeding line	100	159	4	18	3
2020	Feldkirchen	NA	NA	NA	NA	107	TS107	breeding line	100	159	13	22	4
2020	Feldkirchen	NA	NA	NA	NA	107	TS107	breeding line	100	159	28	25	5
2020	Feldkirchen	NA	NA	NA	NA	107	TS107	breeding line	100	159	NA	NA	NA
2020	Feldkirchen	NA	NA	NA	NA	107	TS107	breeding line	100	159	NA	NA	NA
2020	Feldkirchen	NA	NA	NA	NA	107	TS107	breeding line	100	159	NA	NA	NA
2020	Feldkirchen	NA	NA	NA	NA	108	TS108	breeding line	102	159	5	18	3
2020	Feldkirchen	NA	NA	NA	NA	108	TS108	breeding line	102	159	16	22	4
2020	Feldkirchen	NA	NA	NA	NA	108	TS108	breeding line	102	159	30	25	5
2020	Feldkirchen	NA	NA	NA	NA	108	TS108	breeding line	102	159	NA	NA	NA
2020	Feldkirchen	NA	NA	NA	NA	108	TS108	breeding line	102	159	NA	NA	NA
2020	Feldkirchen	NA	NA	NA	NA	108	TS108	breeding line	102	159	NA	NA	NA
2020	Feldkirchen	NA	NA	NA	NA	109	TS109	breeding line	97	159	5	18	3
2020	Feldkirchen	NA	NA	NA	NA	109	TS109	breeding line	97	159	13	22	4
2020	Feldkirchen	NA	NA	NA	NA	109	TS109	breeding line	97	159	28	25	5
2020	Feldkirchen	NA	NA	NA	NA	109	TS109	breeding line	97	159	NA	NA	NA
2020	Feldkirchen	NA	NA	NA	NA	109	TS109	breeding line	97	159	NA	NA	NA
2020	Feldkirchen	NA	NA	NA	NA	109	TS109	breeding line	97	159	NA	NA	NA
2020	Feldkirchen	NA	NA	NA	NA	110	TS110	breeding line	99	158	5	19	3
2020	Feldkirchen	NA	NA	NA	NA	110	TS110	breeding line	99	158	7	23	4
2020	Feldkirchen	NA	NA	NA	NA	110	TS110	breeding line	99	158	25	26	5
2020	Feldkirchen	NA	NA	NA	NA	110	TS110	breeding line	99	158	NA	NA	NA
2020	Feldkirchen	NA	NA	NA	NA	110	TS110	breeding line	99	158	NA	NA	NA
2020	Feldkirchen	NA	NA	NA	NA	110	TS110	breeding line	99	158	NA	NA	NA
2020	Feldkirchen	NA	NA	NA	NA	111	TS111	breeding line	93	160	5	17	3
2020	Feldkirchen	NA	NA	NA	NA	111	TS111	breeding line	93	160	7	21	4
2020	Feldkirchen	NA	NA	NA	NA	111	TS111	breeding line	93	160	20	24	4
2020	Feldkirchen	NA	NA	NA	NA	111	TS111	breeding line	93	160	NA	NA	NA
2020	Feldkirchen	NA	NA	NA	NA	111	TS111	breeding line	93	160	NA	NA	NA
2020	Feldkirchen	NA	NA	NA	NA	111	TS111	breeding line	93	160	NA	NA	NA
2020	Feldkirchen	NA	NA	NA	NA	112	TS112	breeding line	103	160	7	17	3
2020	Feldkirchen	NA	NA	NA	NA	112	TS112	breeding line	103	160	13	21	4
2020	Feldkirchen	NA	NA	NA	NA	112	TS112	breeding line	103	160	28	24	4
2020	Feldkirchen	NA	NA	NA	NA	112	TS112	breeding line	103	160	NA	NA	NA
2020	Feldkirchen	NA	NA	NA	NA	112	TS112	breeding line	103	160	NA	NA	NA
2020	Feldkirchen	NA	NA	NA	NA	112	TS112	breeding line	103	160	NA	NA	NA
2020	Feldkirchen	NA	NA	NA	NA	113	TS113	breeding line	97	156	13	21	4
2020	Feldkirchen	NA	NA	NA	NA	113	TS113	breeding line	97	156	21	25	5
2020	Feldkirchen	NA	NA	NA	NA	113	TS113	breeding line	97	156	30	28	5
2020	Feldkirchen	NA	NA	NA	NA	113	TS113	breeding line	97	156	NA	NA	NA
2020	Feldkirchen	NA	NA	NA	NA	113	TS113	breeding line	97	156	NA	NA	NA
2020	Feldkirchen	NA	NA	NA	NA	113	TS113	breeding line	97	156	NA	NA	NA
2020	Feldkirchen	NA	NA	NA	NA	114	TS114	breeding line	97	159	7	18	3
2020	Feldkirchen	NA	NA	NA	NA	114	TS114	breeding line	97	159	10	22	4
2020	Feldkirchen	NA	NA	NA	NA	114	TS114	breeding line	97	159	25	25	5
2020	Feldkirchen	NA	NA	NA	NA	114	TS114	breeding line	97	159	NA	NA	NA
2020	Feldkirchen	NA	NA	NA	NA	114	TS114	breeding line	97	159	NA	NA	NA
2020	Feldkirchen	NA	NA	NA	NA	114	TS114	breeding line	97	159	NA	NA	NA
2020	Feldkirchen	NA	NA	NA	NA	115	TS115	breeding line	92	158	13	19	3
2020	Feldkirchen	NA	NA	NA	NA	115	TS115	breeding line	92	158	21	23	4
2020	Feldkirchen	NA	NA	NA	NA	115	TS115	breeding line	92	158	35	26	5
2020	Feldkirchen	NA	NA	NA	NA	115	TS115	breeding line	92	158	NA	NA	NA
2020	Feldkirchen	NA	NA	NA	NA	115	TS115	breeding line	92	158	NA	NA	NA
2020	Feldkirchen	NA	NA	NA	NA	115	TS115	breeding line	92	158	NA	NA	NA
2020	Feldkirchen	NA	NA	NA	NA	116	TS116	breeding line	95	160	10	17	3
2020	Feldkirchen	NA	NA	NA	NA	116	TS116	breeding line	95	160	21	21	4
2020	Feldkirchen	NA	NA	NA	NA	116	TS116	breeding line	95	160	40	24	4
2020	Feldkirchen	NA	NA	NA	NA	116	TS116	breeding line	95	160	NA	NA	NA
2020	Feldkirchen	NA	NA	NA	NA	116	TS116	breeding line	95	160	NA	NA	NA
2020	Feldkirchen	NA	NA	NA	NA	116	TS116	breeding line	95	160	NA	NA	NA
2020	Feldkirchen	NA	NA	NA	NA	117	TS117	breeding line	106	159	10	18	3
2020	Feldkirchen	NA	NA	NA	NA	117	TS117	breeding line	106	159	16	22	4
2020	Feldkirchen	NA	NA	NA	NA	117	TS117	breeding line	106	159	28	25	5
2020	Feldkirchen	NA	NA	NA	NA	117	TS117	breeding line	106	159	NA	NA	NA
2020	Feldkirchen	NA	NA	NA	NA	117	TS117	breeding line	106	159	NA	NA	NA
2020	Feldkirchen	NA	NA	NA	NA	117	TS117	breeding line	106	159	NA	NA	NA
2020	Feldkirchen	NA	NA	NA	NA	118	TS118	breeding line	97	155	13	22	4
2020	Feldkirchen	NA	NA	NA	NA	118	TS118	breeding line	97	155	28	26	5
2020	Feldkirchen	NA	NA	NA	NA	118	TS118	breeding line	97	155	28	29	6
2020	Feldkirchen	NA	NA	NA	NA	118	TS118	breeding line	97	155	NA	NA	NA
2020	Feldkirchen	NA	NA	NA	NA	118	TS118	breeding line	97	155	NA	NA	NA
2020	Feldkirchen	NA	NA	NA	NA	118	TS118	breeding line	97	155	NA	NA	NA
2020	Feldkirchen	NA	NA	NA	NA	119	TS119	breeding line	111	158	4	19	3
2020	Feldkirchen	NA	NA	NA	NA	119	TS119	breeding line	111	158	5	23	4
2020	Feldkirchen	NA	NA	NA	NA	119	TS119	breeding line	111	158	20	26	5
2020	Feldkirchen	NA	NA	NA	NA	119	TS119	breeding line	111	158	NA	NA	NA
2020	Feldkirchen	NA	NA	NA	NA	119	TS119	breeding line	111	158	NA	NA	NA
2020	Feldkirchen	NA	NA	NA	NA	119	TS119	breeding line	111	158	NA	NA	NA
2020	Feldkirchen	NA	NA	NA	NA	120	TS120	breeding line	93	159	5	18	3
2020	Feldkirchen	NA	NA	NA	NA	120	TS120	breeding line	93	159	13	22	4
2020	Feldkirchen	NA	NA	NA	NA	120	TS120	breeding line	93	159	30	25	5
2020	Feldkirchen	NA	NA	NA	NA	120	TS120	breeding line	93	159	NA	NA	NA
2020	Feldkirchen	NA	NA	NA	NA	120	TS120	breeding line	93	159	NA	NA	NA
2020	Feldkirchen	NA	NA	NA	NA	120	TS120	breeding line	93	159	NA	NA	NA
2020	Feldkirchen	NA	NA	NA	NA	121	TS121	breeding line	85	153	10	24	4
2020	Feldkirchen	NA	NA	NA	NA	121	TS121	breeding line	85	153	36	28	5
2020	Feldkirchen	NA	NA	NA	NA	121	TS121	breeding line	85	153	45	31	6
2020	Feldkirchen	NA	NA	NA	NA	121	TS121	breeding line	85	153	NA	NA	NA
2020	Feldkirchen	NA	NA	NA	NA	121	TS121	breeding line	85	153	NA	NA	NA
2020	Feldkirchen	NA	NA	NA	NA	121	TS121	breeding line	85	153	NA	NA	NA
2020	Feldkirchen	NA	NA	NA	NA	122	TS122	breeding line	96	158	10	19	3
2020	Feldkirchen	NA	NA	NA	NA	122	TS122	breeding line	96	158	21	23	4
2020	Feldkirchen	NA	NA	NA	NA	122	TS122	breeding line	96	158	45	26	5
2020	Feldkirchen	NA	NA	NA	NA	122	TS122	breeding line	96	158	NA	NA	NA
2020	Feldkirchen	NA	NA	NA	NA	122	TS122	breeding line	96	158	NA	NA	NA
2020	Feldkirchen	NA	NA	NA	NA	122	TS122	breeding line	96	158	NA	NA	NA
2020	Feldkirchen	NA	NA	NA	NA	123	TS123	breeding line	94	159	5	18	3
2020	Feldkirchen	NA	NA	NA	NA	123	TS123	breeding line	94	159	4	22	4
2020	Feldkirchen	NA	NA	NA	NA	123	TS123	breeding line	94	159	20	25	5
2020	Feldkirchen	NA	NA	NA	NA	123	TS123	breeding line	94	159	NA	NA	NA
2020	Feldkirchen	NA	NA	NA	NA	123	TS123	breeding line	94	159	NA	NA	NA
2020	Feldkirchen	NA	NA	NA	NA	123	TS123	breeding line	94	159	NA	NA	NA
2020	Feldkirchen	NA	NA	NA	NA	124	TS124	breeding line	97	159	7	18	3
2020	Feldkirchen	NA	NA	NA	NA	124	TS124	breeding line	97	159	28	22	4
2020	Feldkirchen	NA	NA	NA	NA	124	TS124	breeding line	97	159	45	25	5
2020	Feldkirchen	NA	NA	NA	NA	124	TS124	breeding line	97	159	NA	NA	NA
2020	Feldkirchen	NA	NA	NA	NA	124	TS124	breeding line	97	159	NA	NA	NA
2020	Feldkirchen	NA	NA	NA	NA	124	TS124	breeding line	97	159	NA	NA	NA
2020	Feldkirchen	NA	NA	NA	NA	125	TS125	breeding line	100	160	7	17	3
2020	Feldkirchen	NA	NA	NA	NA	125	TS125	breeding line	100	160	16	21	4
2020	Feldkirchen	NA	NA	NA	NA	125	TS125	breeding line	100	160	30	24	4
2020	Feldkirchen	NA	NA	NA	NA	125	TS125	breeding line	100	160	NA	NA	NA
2020	Feldkirchen	NA	NA	NA	NA	125	TS125	breeding line	100	160	NA	NA	NA
2020	Feldkirchen	NA	NA	NA	NA	125	TS125	breeding line	100	160	NA	NA	NA
2020	Feldkirchen	NA	NA	NA	NA	126	TS126	breeding line	94	158	7	19	3
2020	Feldkirchen	NA	NA	NA	NA	126	TS126	breeding line	94	158	16	23	4
2020	Feldkirchen	NA	NA	NA	NA	126	TS126	breeding line	94	158	35	26	5
2020	Feldkirchen	NA	NA	NA	NA	126	TS126	breeding line	94	158	NA	NA	NA
2020	Feldkirchen	NA	NA	NA	NA	126	TS126	breeding line	94	158	NA	NA	NA
2020	Feldkirchen	NA	NA	NA	NA	126	TS126	breeding line	94	158	NA	NA	NA
2020	Feldkirchen	NA	NA	NA	NA	127	TS127	breeding line	90	159	10	18	3
2020	Feldkirchen	NA	NA	NA	NA	127	TS127	breeding line	90	159	21	22	4
2020	Feldkirchen	NA	NA	NA	NA	127	TS127	breeding line	90	159	35	25	5
2020	Feldkirchen	NA	NA	NA	NA	127	TS127	breeding line	90	159	NA	NA	NA
2020	Feldkirchen	NA	NA	NA	NA	127	TS127	breeding line	90	159	NA	NA	NA
2020	Feldkirchen	NA	NA	NA	NA	127	TS127	breeding line	90	159	NA	NA	NA
2020	Feldkirchen	NA	NA	NA	NA	128	TS128	breeding line	97	158	7	19	3
2020	Feldkirchen	NA	NA	NA	NA	128	TS128	breeding line	97	158	13	23	4
2020	Feldkirchen	NA	NA	NA	NA	128	TS128	breeding line	97	158	25	26	5
2020	Feldkirchen	NA	NA	NA	NA	128	TS128	breeding line	97	158	NA	NA	NA
2020	Feldkirchen	NA	NA	NA	NA	128	TS128	breeding line	97	158	NA	NA	NA
2020	Feldkirchen	NA	NA	NA	NA	128	TS128	breeding line	97	158	NA	NA	NA
2020	Feldkirchen	NA	NA	NA	NA	129	TS129	breeding line	103	160	10	17	3
2020	Feldkirchen	NA	NA	NA	NA	129	TS129	breeding line	103	160	13	21	4
2020	Feldkirchen	NA	NA	NA	NA	129	TS129	breeding line	103	160	30	24	4
2020	Feldkirchen	NA	NA	NA	NA	129	TS129	breeding line	103	160	NA	NA	NA
2020	Feldkirchen	NA	NA	NA	NA	129	TS129	breeding line	103	160	NA	NA	NA
2020	Feldkirchen	NA	NA	NA	NA	129	TS129	breeding line	103	160	NA	NA	NA
2020	Feldkirchen	NA	NA	NA	NA	130	TS130	breeding line	93	159	10	18	3
2020	Feldkirchen	NA	NA	NA	NA	130	TS130	breeding line	93	159	13	22	4
2020	Feldkirchen	NA	NA	NA	NA	130	TS130	breeding line	93	159	25	25	5
2020	Feldkirchen	NA	NA	NA	NA	130	TS130	breeding line	93	159	NA	NA	NA
2020	Feldkirchen	NA	NA	NA	NA	130	TS130	breeding line	93	159	NA	NA	NA
2020	Feldkirchen	NA	NA	NA	NA	130	TS130	breeding line	93	159	NA	NA	NA
2020	Feldkirchen	NA	NA	NA	NA	131	TS131	breeding line	87	156	5	21	4
2020	Feldkirchen	NA	NA	NA	NA	131	TS131	breeding line	87	156	5	25	5
2020	Feldkirchen	NA	NA	NA	NA	131	TS131	breeding line	87	156	20	28	5
2020	Feldkirchen	NA	NA	NA	NA	131	TS131	breeding line	87	156	NA	NA	NA
2020	Feldkirchen	NA	NA	NA	NA	131	TS131	breeding line	87	156	NA	NA	NA
2020	Feldkirchen	NA	NA	NA	NA	131	TS131	breeding line	87	156	NA	NA	NA
2020	Feldkirchen	NA	NA	NA	NA	132	TS132	breeding line	85	155	13	22	4
2020	Feldkirchen	NA	NA	NA	NA	132	TS132	breeding line	85	155	36	26	5
2020	Feldkirchen	NA	NA	NA	NA	132	TS132	breeding line	85	155	45	29	6
2020	Feldkirchen	NA	NA	NA	NA	132	TS132	breeding line	85	155	NA	NA	NA
2020	Feldkirchen	NA	NA	NA	NA	132	TS132	breeding line	85	155	NA	NA	NA
2020	Feldkirchen	NA	NA	NA	NA	132	TS132	breeding line	85	155	NA	NA	NA
2020	Feldkirchen	NA	NA	NA	NA	133	TS133	breeding line	79	153	4	24	4
2020	Feldkirchen	NA	NA	NA	NA	133	TS133	breeding line	79	153	5	28	5
2020	Feldkirchen	NA	NA	NA	NA	133	TS133	breeding line	79	153	18	31	6
2020	Feldkirchen	NA	NA	NA	NA	133	TS133	breeding line	79	153	NA	NA	NA
2020	Feldkirchen	NA	NA	NA	NA	133	TS133	breeding line	79	153	NA	NA	NA
2020	Feldkirchen	NA	NA	NA	NA	133	TS133	breeding line	79	153	NA	NA	NA
2020	Feldkirchen	NA	NA	NA	NA	134	TS134	breeding line	99	158	7	19	3
2020	Feldkirchen	NA	NA	NA	NA	134	TS134	breeding line	99	158	13	23	4
2020	Feldkirchen	NA	NA	NA	NA	134	TS134	breeding line	99	158	30	26	5
2020	Feldkirchen	NA	NA	NA	NA	134	TS134	breeding line	99	158	NA	NA	NA
2020	Feldkirchen	NA	NA	NA	NA	134	TS134	breeding line	99	158	NA	NA	NA
2020	Feldkirchen	NA	NA	NA	NA	134	TS134	breeding line	99	158	NA	NA	NA
2020	Feldkirchen	NA	NA	NA	NA	135	TS135	breeding line	101	162	5	15	2
2020	Feldkirchen	NA	NA	NA	NA	135	TS135	breeding line	101	162	10	19	3
2020	Feldkirchen	NA	NA	NA	NA	135	TS135	breeding line	101	162	28	22	4
2020	Feldkirchen	NA	NA	NA	NA	135	TS135	breeding line	101	162	NA	NA	NA
2020	Feldkirchen	NA	NA	NA	NA	135	TS135	breeding line	101	162	NA	NA	NA
2020	Feldkirchen	NA	NA	NA	NA	135	TS135	breeding line	101	162	NA	NA	NA
2020	Feldkirchen	NA	NA	NA	NA	136	TS136	breeding line	99	161	13	16	2
2020	Feldkirchen	NA	NA	NA	NA	136	TS136	breeding line	99	161	36	20	3
2020	Feldkirchen	NA	NA	NA	NA	136	TS136	breeding line	99	161	45	23	4
2020	Feldkirchen	NA	NA	NA	NA	136	TS136	breeding line	99	161	NA	NA	NA
2020	Feldkirchen	NA	NA	NA	NA	136	TS136	breeding line	99	161	NA	NA	NA
2020	Feldkirchen	NA	NA	NA	NA	136	TS136	breeding line	99	161	NA	NA	NA
2020	Feldkirchen	NA	NA	NA	NA	137	TS137	Dichter	85	161	4	16	2
2020	Feldkirchen	NA	NA	NA	NA	137	TS137	Dichter	85	161	10	20	3
2020	Feldkirchen	NA	NA	NA	NA	137	TS137	Dichter	85	161	30	23	4
2020	Feldkirchen	NA	NA	NA	NA	137	TS137	Dichter	85	161	NA	NA	NA
2020	Feldkirchen	NA	NA	NA	NA	137	TS137	Dichter	85	161	NA	NA	NA
2020	Feldkirchen	NA	NA	NA	NA	137	TS137	Dichter	85	161	NA	NA	NA
2020	Feldkirchen	NA	NA	NA	NA	138	TS138	Kompass	97	158	5	19	3
2020	Feldkirchen	NA	NA	NA	NA	138	TS138	Kompass	97	158	10	23	4
2020	Feldkirchen	NA	NA	NA	NA	138	TS138	Kompass	97	158	25	26	5
2020	Feldkirchen	NA	NA	NA	NA	138	TS138	Kompass	97	158	NA	NA	NA
2020	Feldkirchen	NA	NA	NA	NA	138	TS138	Kompass	97	158	NA	NA	NA
2020	Feldkirchen	NA	NA	NA	NA	138	TS138	Kompass	97	158	NA	NA	NA
2020	Feldkirchen	NA	NA	NA	NA	139	TS139	Sherpa	87	157	13	20	3
2020	Feldkirchen	NA	NA	NA	NA	139	TS139	Sherpa	87	157	16	24	4
2020	Feldkirchen	NA	NA	NA	NA	139	TS139	Sherpa	87	157	40	27	5
2020	Feldkirchen	NA	NA	NA	NA	139	TS139	Sherpa	87	157	NA	NA	NA
2020	Feldkirchen	NA	NA	NA	NA	139	TS139	Sherpa	87	157	NA	NA	NA
2020	Feldkirchen	NA	NA	NA	NA	139	TS139	Sherpa	87	157	NA	NA	NA
2020	Feldkirchen	NA	NA	NA	NA	140	TS140	Gentleman	86	159	10	18	3
2020	Feldkirchen	NA	NA	NA	NA	140	TS140	Gentleman	86	159	13	22	4
2020	Feldkirchen	NA	NA	NA	NA	140	TS140	Gentleman	86	159	40	25	5
2020	Feldkirchen	NA	NA	NA	NA	140	TS140	Gentleman	86	159	NA	NA	NA
2020	Feldkirchen	NA	NA	NA	NA	140	TS140	Gentleman	86	159	NA	NA	NA
2020	Feldkirchen	NA	NA	NA	NA	140	TS140	Gentleman	86	159	NA	NA	NA
2020	Feldkirchen	NA	NA	NA	NA	141	TS141	Komponist	87	157	7	20	3
2020	Feldkirchen	NA	NA	NA	NA	141	TS141	Komponist	87	157	10	24	4
2020	Feldkirchen	NA	NA	NA	NA	141	TS141	Komponist	87	157	30	27	5
2020	Feldkirchen	NA	NA	NA	NA	141	TS141	Komponist	87	157	NA	NA	NA
2020	Feldkirchen	NA	NA	NA	NA	141	TS141	Komponist	87	157	NA	NA	NA
2020	Feldkirchen	NA	NA	NA	NA	141	TS141	Komponist	87	157	NA	NA	NA
2020	Feldkirchen	NA	NA	NA	NA	142	TS142	Alexander	91	159	10	18	3
2020	Feldkirchen	NA	NA	NA	NA	142	TS142	Alexander	91	159	13	22	4
2020	Feldkirchen	NA	NA	NA	NA	142	TS142	Alexander	91	159	45	25	5
2020	Feldkirchen	NA	NA	NA	NA	142	TS142	Alexander	91	159	NA	NA	NA
2020	Feldkirchen	NA	NA	NA	NA	142	TS142	Alexander	91	159	NA	NA	NA
2020	Feldkirchen	NA	NA	NA	NA	142	TS142	Alexander	91	159	NA	NA	NA
2020	Feldkirchen	NA	NA	NA	NA	143	TS143	Apostel	96	157	7	20	3
2020	Feldkirchen	NA	NA	NA	NA	143	TS143	Apostel	96	157	7	24	4
2020	Feldkirchen	NA	NA	NA	NA	143	TS143	Apostel	96	157	25	27	5
2020	Feldkirchen	NA	NA	NA	NA	143	TS143	Apostel	96	157	NA	NA	NA
2020	Feldkirchen	NA	NA	NA	NA	143	TS143	Apostel	96	157	NA	NA	NA
2020	Feldkirchen	NA	NA	NA	NA	143	TS143	Apostel	96	157	NA	NA	NA
2020	Feldkirchen	NA	NA	NA	NA	144	TS144	Asory	99	159	5	18	3
2020	Feldkirchen	NA	NA	NA	NA	144	TS144	Asory	99	159	5	22	4
2020	Feldkirchen	NA	NA	NA	NA	144	TS144	Asory	99	159	23	25	5
2020	Feldkirchen	NA	NA	NA	NA	144	TS144	Asory	99	159	NA	NA	NA
2020	Feldkirchen	NA	NA	NA	NA	144	TS144	Asory	99	159	NA	NA	NA
2020	Feldkirchen	NA	NA	NA	NA	144	TS144	Asory	99	159	NA	NA	NA
2020	Feldkirchen	NA	NA	NA	NA	145	TS145	Axioma	86	156	5	21	4
2020	Feldkirchen	NA	NA	NA	NA	145	TS145	Axioma	86	156	7	25	5
2020	Feldkirchen	NA	NA	NA	NA	145	TS145	Axioma	86	156	20	28	5
2020	Feldkirchen	NA	NA	NA	NA	145	TS145	Axioma	86	156	NA	NA	NA
2020	Feldkirchen	NA	NA	NA	NA	145	TS145	Axioma	86	156	NA	NA	NA
2020	Feldkirchen	NA	NA	NA	NA	145	TS145	Axioma	86	156	NA	NA	NA
2020	Feldkirchen	NA	NA	NA	NA	146	TS146	Benchmark	94	159	10	18	3
2020	Feldkirchen	NA	NA	NA	NA	146	TS146	Benchmark	94	159	13	22	4
2020	Feldkirchen	NA	NA	NA	NA	146	TS146	Benchmark	94	159	30	25	5
2020	Feldkirchen	NA	NA	NA	NA	146	TS146	Benchmark	94	159	NA	NA	NA
2020	Feldkirchen	NA	NA	NA	NA	146	TS146	Benchmark	94	159	NA	NA	NA
2020	Feldkirchen	NA	NA	NA	NA	146	TS146	Benchmark	94	159	NA	NA	NA
2020	Feldkirchen	NA	NA	NA	NA	147	TS147	Boss	93	159	3	18	3
2020	Feldkirchen	NA	NA	NA	NA	147	TS147	Boss	93	159	5	22	4
2020	Feldkirchen	NA	NA	NA	NA	147	TS147	Boss	93	159	15	25	5
2020	Feldkirchen	NA	NA	NA	NA	147	TS147	Boss	93	159	NA	NA	NA
2020	Feldkirchen	NA	NA	NA	NA	147	TS147	Boss	93	159	NA	NA	NA
2020	Feldkirchen	NA	NA	NA	NA	147	TS147	Boss	93	159	NA	NA	NA
2020	Feldkirchen	NA	NA	NA	NA	148	TS148	Campesino	84	156	5	21	4
2020	Feldkirchen	NA	NA	NA	NA	148	TS148	Campesino	84	156	7	25	5
2020	Feldkirchen	NA	NA	NA	NA	148	TS148	Campesino	84	156	20	28	5
2020	Feldkirchen	NA	NA	NA	NA	148	TS148	Campesino	84	156	NA	NA	NA
2020	Feldkirchen	NA	NA	NA	NA	148	TS148	Campesino	84	156	NA	NA	NA
2020	Feldkirchen	NA	NA	NA	NA	148	TS148	Campesino	84	156	NA	NA	NA
2020	Feldkirchen	NA	NA	NA	NA	149	TS149	Chaplin	98	160	4	17	3
2020	Feldkirchen	NA	NA	NA	NA	149	TS149	Chaplin	98	160	10	21	4
2020	Feldkirchen	NA	NA	NA	NA	149	TS149	Chaplin	98	160	18	24	4
2020	Feldkirchen	NA	NA	NA	NA	149	TS149	Chaplin	98	160	NA	NA	NA
2020	Feldkirchen	NA	NA	NA	NA	149	TS149	Chaplin	98	160	NA	NA	NA
2020	Feldkirchen	NA	NA	NA	NA	149	TS149	Chaplin	98	160	NA	NA	NA
2020	Feldkirchen	NA	NA	NA	NA	150	TS150	Elixer	92	159	4	18	3
2020	Feldkirchen	NA	NA	NA	NA	150	TS150	Elixer	92	159	5	22	4
2020	Feldkirchen	NA	NA	NA	NA	150	TS150	Elixer	92	159	23	25	5
2020	Feldkirchen	NA	NA	NA	NA	150	TS150	Elixer	92	159	NA	NA	NA
2020	Feldkirchen	NA	NA	NA	NA	150	TS150	Elixer	92	159	NA	NA	NA
2020	Feldkirchen	NA	NA	NA	NA	150	TS150	Elixer	92	159	NA	NA	NA
2020	Feldkirchen	NA	NA	NA	NA	151	TS151	Genius	86	156	5	21	4
2020	Feldkirchen	NA	NA	NA	NA	151	TS151	Genius	86	156	7	25	5
2020	Feldkirchen	NA	NA	NA	NA	151	TS151	Genius	86	156	25	28	5
2020	Feldkirchen	NA	NA	NA	NA	151	TS151	Genius	86	156	NA	NA	NA
2020	Feldkirchen	NA	NA	NA	NA	151	TS151	Genius	86	156	NA	NA	NA
2020	Feldkirchen	NA	NA	NA	NA	151	TS151	Genius	86	156	NA	NA	NA
2020	Feldkirchen	NA	NA	NA	NA	152	TS152	Informer	105	160	10	17	3
2020	Feldkirchen	NA	NA	NA	NA	152	TS152	Informer	105	160	21	21	4
2020	Feldkirchen	NA	NA	NA	NA	152	TS152	Informer	105	160	40	24	4
2020	Feldkirchen	NA	NA	NA	NA	152	TS152	Informer	105	160	NA	NA	NA
2020	Feldkirchen	NA	NA	NA	NA	152	TS152	Informer	105	160	NA	NA	NA
2020	Feldkirchen	NA	NA	NA	NA	152	TS152	Informer	105	160	NA	NA	NA
2020	Feldkirchen	NA	NA	NA	NA	153	TS153	Johnny	97	160	10	17	3
2020	Feldkirchen	NA	NA	NA	NA	153	TS153	Johnny	97	160	13	21	4
2020	Feldkirchen	NA	NA	NA	NA	153	TS153	Johnny	97	160	30	24	4
2020	Feldkirchen	NA	NA	NA	NA	153	TS153	Johnny	97	160	NA	NA	NA
2020	Feldkirchen	NA	NA	NA	NA	153	TS153	Johnny	97	160	NA	NA	NA
2020	Feldkirchen	NA	NA	NA	NA	153	TS153	Johnny	97	160	NA	NA	NA
2020	Feldkirchen	NA	NA	NA	NA	154	TS154	Julius	95	160	10	17	3
2020	Feldkirchen	NA	NA	NA	NA	154	TS154	Julius	95	160	16	21	4
2020	Feldkirchen	NA	NA	NA	NA	154	TS154	Julius	95	160	35	24	4
2020	Feldkirchen	NA	NA	NA	NA	154	TS154	Julius	95	160	NA	NA	NA
2020	Feldkirchen	NA	NA	NA	NA	154	TS154	Julius	95	160	NA	NA	NA
2020	Feldkirchen	NA	NA	NA	NA	154	TS154	Julius	95	160	NA	NA	NA
2020	Feldkirchen	NA	NA	NA	NA	155	TS155	Kamerad	84	160	5	17	3
2020	Feldkirchen	NA	NA	NA	NA	155	TS155	Kamerad	84	160	7	21	4
2020	Feldkirchen	NA	NA	NA	NA	155	TS155	Kamerad	84	160	20	24	4
2020	Feldkirchen	NA	NA	NA	NA	155	TS155	Kamerad	84	160	NA	NA	NA
2020	Feldkirchen	NA	NA	NA	NA	155	TS155	Kamerad	84	160	NA	NA	NA
2020	Feldkirchen	NA	NA	NA	NA	155	TS155	Kamerad	84	160	NA	NA	NA
2020	Feldkirchen	NA	NA	NA	NA	156	TS156	Kashmir	87	158	7	19	3
2020	Feldkirchen	NA	NA	NA	NA	156	TS156	Kashmir	87	158	10	23	4
2020	Feldkirchen	NA	NA	NA	NA	156	TS156	Kashmir	87	158	23	26	5
2020	Feldkirchen	NA	NA	NA	NA	156	TS156	Kashmir	87	158	NA	NA	NA
2020	Feldkirchen	NA	NA	NA	NA	156	TS156	Kashmir	87	158	NA	NA	NA
2020	Feldkirchen	NA	NA	NA	NA	156	TS156	Kashmir	87	158	NA	NA	NA
2020	Feldkirchen	NA	NA	NA	NA	157	TS157	KWS Emerick	97	158	4	19	3
2020	Feldkirchen	NA	NA	NA	NA	157	TS157	KWS Emerick	97	158	5	23	4
2020	Feldkirchen	NA	NA	NA	NA	157	TS157	KWS Emerick	97	158	15	26	5
2020	Feldkirchen	NA	NA	NA	NA	157	TS157	KWS Emerick	97	158	NA	NA	NA
2020	Feldkirchen	NA	NA	NA	NA	157	TS157	KWS Emerick	97	158	NA	NA	NA
2020	Feldkirchen	NA	NA	NA	NA	157	TS157	KWS Emerick	97	158	NA	NA	NA
2020	Feldkirchen	NA	NA	NA	NA	158	TS158	KWS Talent	91	156	21	21	4
2020	Feldkirchen	NA	NA	NA	NA	158	TS158	KWS Talent	91	156	21	25	5
2020	Feldkirchen	NA	NA	NA	NA	158	TS158	KWS Talent	91	156	35	28	5
2020	Feldkirchen	NA	NA	NA	NA	158	TS158	KWS Talent	91	156	NA	NA	NA
2020	Feldkirchen	NA	NA	NA	NA	158	TS158	KWS Talent	91	156	NA	NA	NA
2020	Feldkirchen	NA	NA	NA	NA	158	TS158	KWS Talent	91	156	NA	NA	NA
2020	Feldkirchen	NA	NA	NA	NA	159	TS159	LG Initial	96	161	4	16	2
2020	Feldkirchen	NA	NA	NA	NA	159	TS159	LG Initial	96	161	7	20	3
2020	Feldkirchen	NA	NA	NA	NA	159	TS159	LG Initial	96	161	20	23	4
2020	Feldkirchen	NA	NA	NA	NA	159	TS159	LG Initial	96	161	NA	NA	NA
2020	Feldkirchen	NA	NA	NA	NA	159	TS159	LG Initial	96	161	NA	NA	NA
2020	Feldkirchen	NA	NA	NA	NA	159	TS159	LG Initial	96	161	NA	NA	NA
2020	Feldkirchen	NA	NA	NA	NA	160	TS160	LG Mocca	88	161	7	16	2
2020	Feldkirchen	NA	NA	NA	NA	160	TS160	LG Mocca	88	161	13	20	3
2020	Feldkirchen	NA	NA	NA	NA	160	TS160	LG Mocca	88	161	28	23	4
2020	Feldkirchen	NA	NA	NA	NA	160	TS160	LG Mocca	88	161	NA	NA	NA
2020	Feldkirchen	NA	NA	NA	NA	160	TS160	LG Mocca	88	161	NA	NA	NA
2020	Feldkirchen	NA	NA	NA	NA	160	TS160	LG Mocca	88	161	NA	NA	NA
2020	Feldkirchen	NA	NA	NA	NA	161	TS161	LG Vertikal	92	161	7	16	2
2020	Feldkirchen	NA	NA	NA	NA	161	TS161	LG Vertikal	92	161	16	20	3
2020	Feldkirchen	NA	NA	NA	NA	161	TS161	LG Vertikal	92	161	30	23	4
2020	Feldkirchen	NA	NA	NA	NA	161	TS161	LG Vertikal	92	161	NA	NA	NA
2020	Feldkirchen	NA	NA	NA	NA	161	TS161	LG Vertikal	92	161	NA	NA	NA
2020	Feldkirchen	NA	NA	NA	NA	161	TS161	LG Vertikal	92	161	NA	NA	NA
2020	Feldkirchen	NA	NA	NA	NA	162	TS162	Lemmy	83	155	4	22	4
2020	Feldkirchen	NA	NA	NA	NA	162	TS162	Lemmy	83	155	7	26	5
2020	Feldkirchen	NA	NA	NA	NA	162	TS162	Lemmy	83	155	13	29	6
2020	Feldkirchen	NA	NA	NA	NA	162	TS162	Lemmy	83	155	NA	NA	NA
2020	Feldkirchen	NA	NA	NA	NA	162	TS162	Lemmy	83	155	NA	NA	NA
2020	Feldkirchen	NA	NA	NA	NA	162	TS162	Lemmy	83	155	NA	NA	NA
2020	Feldkirchen	NA	NA	NA	NA	163	TS163	Linus	87	160	7	17	3
2020	Feldkirchen	NA	NA	NA	NA	163	TS163	Linus	87	160	10	21	4
2020	Feldkirchen	NA	NA	NA	NA	163	TS163	Linus	87	160	23	24	4
2020	Feldkirchen	NA	NA	NA	NA	163	TS163	Linus	87	160	NA	NA	NA
2020	Feldkirchen	NA	NA	NA	NA	163	TS163	Linus	87	160	NA	NA	NA
2020	Feldkirchen	NA	NA	NA	NA	163	TS163	Linus	87	160	NA	NA	NA
2020	Feldkirchen	NA	NA	NA	NA	164	TS164	Nordkap	93	158	10	19	3
2020	Feldkirchen	NA	NA	NA	NA	164	TS164	Nordkap	93	158	13	23	4
2020	Feldkirchen	NA	NA	NA	NA	164	TS164	Nordkap	93	158	28	26	5
2020	Feldkirchen	NA	NA	NA	NA	164	TS164	Nordkap	93	158	NA	NA	NA
2020	Feldkirchen	NA	NA	NA	NA	164	TS164	Nordkap	93	158	NA	NA	NA
2020	Feldkirchen	NA	NA	NA	NA	164	TS164	Nordkap	93	158	NA	NA	NA
2020	Feldkirchen	NA	NA	NA	NA	165	TS165	Opal	91	161	1	16	2
2020	Feldkirchen	NA	NA	NA	NA	165	TS165	Opal	91	161	3	20	3
2020	Feldkirchen	NA	NA	NA	NA	165	TS165	Opal	91	161	8	23	4
2020	Feldkirchen	NA	NA	NA	NA	165	TS165	Opal	91	161	NA	NA	NA
2020	Feldkirchen	NA	NA	NA	NA	165	TS165	Opal	91	161	NA	NA	NA
2020	Feldkirchen	NA	NA	NA	NA	165	TS165	Opal	91	161	NA	NA	NA
2020	Feldkirchen	NA	NA	NA	NA	166	TS166	Partner	96	157	2	20	3
2020	Feldkirchen	NA	NA	NA	NA	166	TS166	Partner	96	157	4	24	4
2020	Feldkirchen	NA	NA	NA	NA	166	TS166	Partner	96	157	8	27	5
2020	Feldkirchen	NA	NA	NA	NA	166	TS166	Partner	96	157	NA	NA	NA
2020	Feldkirchen	NA	NA	NA	NA	166	TS166	Partner	96	157	NA	NA	NA
2020	Feldkirchen	NA	NA	NA	NA	166	TS166	Partner	96	157	NA	NA	NA
2020	Feldkirchen	NA	NA	NA	NA	167	TS167	Ponticus	84	160	5	17	3
2020	Feldkirchen	NA	NA	NA	NA	167	TS167	Ponticus	84	160	10	21	4
2020	Feldkirchen	NA	NA	NA	NA	167	TS167	Ponticus	84	160	25	24	4
2020	Feldkirchen	NA	NA	NA	NA	167	TS167	Ponticus	84	160	NA	NA	NA
2020	Feldkirchen	NA	NA	NA	NA	167	TS167	Ponticus	84	160	NA	NA	NA
2020	Feldkirchen	NA	NA	NA	NA	167	TS167	Ponticus	84	160	NA	NA	NA
2020	Feldkirchen	NA	NA	NA	NA	168	TS168	Porthus	90	155	4	22	4
2020	Feldkirchen	NA	NA	NA	NA	168	TS168	Porthus	90	155	5	26	5
2020	Feldkirchen	NA	NA	NA	NA	168	TS168	Porthus	90	155	13	29	6
2020	Feldkirchen	NA	NA	NA	NA	168	TS168	Porthus	90	155	NA	NA	NA
2020	Feldkirchen	NA	NA	NA	NA	168	TS168	Porthus	90	155	NA	NA	NA
2020	Feldkirchen	NA	NA	NA	NA	168	TS168	Porthus	90	155	NA	NA	NA
2020	Feldkirchen	NA	NA	NA	NA	169	TS169	RGT Reform	84	159	5	18	3
2020	Feldkirchen	NA	NA	NA	NA	169	TS169	RGT Reform	84	159	10	22	4
2020	Feldkirchen	NA	NA	NA	NA	169	TS169	RGT Reform	84	159	23	25	5
2020	Feldkirchen	NA	NA	NA	NA	169	TS169	RGT Reform	84	159	NA	NA	NA
2020	Feldkirchen	NA	NA	NA	NA	169	TS169	RGT Reform	84	159	NA	NA	NA
2020	Feldkirchen	NA	NA	NA	NA	169	TS169	RGT Reform	84	159	NA	NA	NA
2020	Feldkirchen	NA	NA	NA	NA	170	TS170	SU Selke	82	163	5	14	2
2020	Feldkirchen	NA	NA	NA	NA	170	TS170	SU Selke	82	163	16	18	3
2020	Feldkirchen	NA	NA	NA	NA	170	TS170	SU Selke	82	163	30	21	4
2020	Feldkirchen	NA	NA	NA	NA	170	TS170	SU Selke	82	163	NA	NA	NA
2020	Feldkirchen	NA	NA	NA	NA	170	TS170	SU Selke	82	163	NA	NA	NA
2020	Feldkirchen	NA	NA	NA	NA	170	TS170	SU Selke	82	163	NA	NA	NA
2020	Feldkirchen	NA	NA	NA	NA	171	TS171	Sheriff	88	162	5	15	2
2020	Feldkirchen	NA	NA	NA	NA	171	TS171	Sheriff	88	162	5	19	3
2020	Feldkirchen	NA	NA	NA	NA	171	TS171	Sheriff	88	162	18	22	4
2020	Feldkirchen	NA	NA	NA	NA	171	TS171	Sheriff	88	162	NA	NA	NA
2020	Feldkirchen	NA	NA	NA	NA	171	TS171	Sheriff	88	162	NA	NA	NA
2020	Feldkirchen	NA	NA	NA	NA	171	TS171	Sheriff	88	162	NA	NA	NA
2020	Feldkirchen	NA	NA	NA	NA	172	TS172	Spontan	89	156	3	21	4
2020	Feldkirchen	NA	NA	NA	NA	172	TS172	Spontan	89	156	3	25	5
2020	Feldkirchen	NA	NA	NA	NA	172	TS172	Spontan	89	156	8	28	5
2020	Feldkirchen	NA	NA	NA	NA	172	TS172	Spontan	89	156	NA	NA	NA
2020	Feldkirchen	NA	NA	NA	NA	172	TS172	Spontan	89	156	NA	NA	NA
2020	Feldkirchen	NA	NA	NA	NA	172	TS172	Spontan	89	156	NA	NA	NA
2020	Feldkirchen	NA	NA	NA	NA	173	TS173	Tobak	92	160	13	17	3
2020	Feldkirchen	NA	NA	NA	NA	173	TS173	Tobak	92	160	28	21	4
2020	Feldkirchen	NA	NA	NA	NA	173	TS173	Tobak	92	160	45	24	4
2020	Feldkirchen	NA	NA	NA	NA	173	TS173	Tobak	92	160	NA	NA	NA
2020	Feldkirchen	NA	NA	NA	NA	173	TS173	Tobak	92	160	NA	NA	NA
2020	Feldkirchen	NA	NA	NA	NA	173	TS173	Tobak	92	160	NA	NA	NA
2020	Feldkirchen	NA	NA	NA	NA	174	TS174	SEC 121-11 2	90	161	4	16	2
2020	Feldkirchen	NA	NA	NA	NA	174	TS174	SEC 121-11 2	90	161	5	20	3
2020	Feldkirchen	NA	NA	NA	NA	174	TS174	SEC 121-11 2	90	161	18	23	4
2020	Feldkirchen	NA	NA	NA	NA	174	TS174	SEC 121-11 2	90	161	NA	NA	NA
2020	Feldkirchen	NA	NA	NA	NA	174	TS174	SEC 121-11 2	90	161	NA	NA	NA
2020	Feldkirchen	NA	NA	NA	NA	174	TS174	SEC 121-11 2	90	161	NA	NA	NA
2020	Feldkirchen	NA	NA	NA	NA	175	TS175	SEC 186-10 6	89	157	4	20	3
2020	Feldkirchen	NA	NA	NA	NA	175	TS175	SEC 186-10 6	89	157	5	24	4
2020	Feldkirchen	NA	NA	NA	NA	175	TS175	SEC 186-10 6	89	157	10	27	5
2020	Feldkirchen	NA	NA	NA	NA	175	TS175	SEC 186-10 6	89	157	NA	NA	NA
2020	Feldkirchen	NA	NA	NA	NA	175	TS175	SEC 186-10 6	89	157	NA	NA	NA
2020	Feldkirchen	NA	NA	NA	NA	175	TS175	SEC 186-10 6	89	157	NA	NA	NA
2020	Feldkirchen	NA	NA	NA	NA	176	TS176	SEC 237-10-2	97	158	5	19	3
2020	Feldkirchen	NA	NA	NA	NA	176	TS176	SEC 237-10-2	97	158	10	23	4
2020	Feldkirchen	NA	NA	NA	NA	176	TS176	SEC 237-10-2	97	158	23	26	5
2020	Feldkirchen	NA	NA	NA	NA	176	TS176	SEC 237-10-2	97	158	NA	NA	NA
2020	Feldkirchen	NA	NA	NA	NA	176	TS176	SEC 237-10-2	97	158	NA	NA	NA
2020	Feldkirchen	NA	NA	NA	NA	176	TS176	SEC 237-10-2	97	158	NA	NA	NA
2020	Feldkirchen	NA	NA	NA	NA	177	TS177	SEC G3100 ST3s	95	162	4	15	2
2020	Feldkirchen	NA	NA	NA	NA	177	TS177	SEC G3100 ST3s	95	162	5	19	3
2020	Feldkirchen	NA	NA	NA	NA	177	TS177	SEC G3100 ST3s	95	162	13	22	4
2020	Feldkirchen	NA	NA	NA	NA	177	TS177	SEC G3100 ST3s	95	162	NA	NA	NA
2020	Feldkirchen	NA	NA	NA	NA	177	TS177	SEC G3100 ST3s	95	162	NA	NA	NA
2020	Feldkirchen	NA	NA	NA	NA	177	TS177	SEC G3100 ST3s	95	162	NA	NA	NA
2020	Feldkirchen	NA	NA	NA	NA	178	TS178	SEC 313-10 1	87	155	3	22	4
2020	Feldkirchen	NA	NA	NA	NA	178	TS178	SEC 313-10 1	87	155	3	26	5
2020	Feldkirchen	NA	NA	NA	NA	178	TS178	SEC 313-10 1	87	155	5	29	6
2020	Feldkirchen	NA	NA	NA	NA	178	TS178	SEC 313-10 1	87	155	NA	NA	NA
2020	Feldkirchen	NA	NA	NA	NA	178	TS178	SEC 313-10 1	87	155	NA	NA	NA
2020	Feldkirchen	NA	NA	NA	NA	178	TS178	SEC 313-10 1	87	155	NA	NA	NA
2020	Feldkirchen	NA	NA	NA	NA	179	TS179	SEC 33-12-2	91	158	5	19	3
2020	Feldkirchen	NA	NA	NA	NA	179	TS179	SEC 33-12-2	91	158	10	23	4
2020	Feldkirchen	NA	NA	NA	NA	179	TS179	SEC 33-12-2	91	158	23	26	5
2020	Feldkirchen	NA	NA	NA	NA	179	TS179	SEC 33-12-2	91	158	NA	NA	NA
2020	Feldkirchen	NA	NA	NA	NA	179	TS179	SEC 33-12-2	91	158	NA	NA	NA
2020	Feldkirchen	NA	NA	NA	NA	179	TS179	SEC 33-12-2	91	158	NA	NA	NA
2020	Feldkirchen	NA	NA	NA	NA	180	TS180	SEC 2941 ST5s	85	162	5	15	2
2020	Feldkirchen	NA	NA	NA	NA	180	TS180	SEC 2941 ST5s	85	162	13	19	3
2020	Feldkirchen	NA	NA	NA	NA	180	TS180	SEC 2941 ST5s	85	162	23	22	4
2020	Feldkirchen	NA	NA	NA	NA	180	TS180	SEC 2941 ST5s	85	162	NA	NA	NA
2020	Feldkirchen	NA	NA	NA	NA	180	TS180	SEC 2941 ST5s	85	162	NA	NA	NA
2020	Feldkirchen	NA	NA	NA	NA	180	TS180	SEC 2941 ST5s	85	162	NA	NA	NA
2020	Feldkirchen	NA	NA	NA	NA	181	TS181	SEC 3810 TT4s	96	160	5	17	3
2020	Feldkirchen	NA	NA	NA	NA	181	TS181	SEC 3810 TT4s	96	160	13	21	4
2020	Feldkirchen	NA	NA	NA	NA	181	TS181	SEC 3810 TT4s	96	160	30	24	4
2020	Feldkirchen	NA	NA	NA	NA	181	TS181	SEC 3810 TT4s	96	160	NA	NA	NA
2020	Feldkirchen	NA	NA	NA	NA	181	TS181	SEC 3810 TT4s	96	160	NA	NA	NA
2020	Feldkirchen	NA	NA	NA	NA	181	TS181	SEC 3810 TT4s	96	160	NA	NA	NA
2020	Feldkirchen	NA	NA	NA	NA	182	TS182	SEC G0255 ST4	97	160	4	17	3
2020	Feldkirchen	NA	NA	NA	NA	182	TS182	SEC G0255 ST4	97	160	5	21	4
2020	Feldkirchen	NA	NA	NA	NA	182	TS182	SEC G0255 ST4	97	160	20	24	4
2020	Feldkirchen	NA	NA	NA	NA	182	TS182	SEC G0255 ST4	97	160	NA	NA	NA
2020	Feldkirchen	NA	NA	NA	NA	182	TS182	SEC G0255 ST4	97	160	NA	NA	NA
2020	Feldkirchen	NA	NA	NA	NA	182	TS182	SEC G0255 ST4	97	160	NA	NA	NA
2020	Feldkirchen	NA	NA	NA	NA	183	TS183	SEC 290-08-1	100	157	5	20	3
2020	Feldkirchen	NA	NA	NA	NA	183	TS183	SEC 290-08-1	100	157	7	24	4
2020	Feldkirchen	NA	NA	NA	NA	183	TS183	SEC 290-08-1	100	157	25	27	5
2020	Feldkirchen	NA	NA	NA	NA	183	TS183	SEC 290-08-1	100	157	NA	NA	NA
2020	Feldkirchen	NA	NA	NA	NA	183	TS183	SEC 290-08-1	100	157	NA	NA	NA
2020	Feldkirchen	NA	NA	NA	NA	183	TS183	SEC 290-08-1	100	157	NA	NA	NA
2020	Feldkirchen	NA	NA	NA	NA	184	TS184	SEC 219-11z 11	91	157	7	20	3
2020	Feldkirchen	NA	NA	NA	NA	184	TS184	SEC 219-11z 11	91	157	7	24	4
2020	Feldkirchen	NA	NA	NA	NA	184	TS184	SEC 219-11z 11	91	157	20	27	5
2020	Feldkirchen	NA	NA	NA	NA	184	TS184	SEC 219-11z 11	91	157	NA	NA	NA
2020	Feldkirchen	NA	NA	NA	NA	184	TS184	SEC 219-11z 11	91	157	NA	NA	NA
2020	Feldkirchen	NA	NA	NA	NA	184	TS184	SEC 219-11z 11	91	157	NA	NA	NA
2020	Feldkirchen	NA	NA	NA	NA	185	TS185	SEC 303-10 219-09 12a	90	159	5	18	3
2020	Feldkirchen	NA	NA	NA	NA	185	TS185	SEC 303-10 219-09 12a	90	159	7	22	4
2020	Feldkirchen	NA	NA	NA	NA	185	TS185	SEC 303-10 219-09 12a	90	159	23	25	5
2020	Feldkirchen	NA	NA	NA	NA	185	TS185	SEC 303-10 219-09 12a	90	159	NA	NA	NA
2020	Feldkirchen	NA	NA	NA	NA	185	TS185	SEC 303-10 219-09 12a	90	159	NA	NA	NA
2020	Feldkirchen	NA	NA	NA	NA	185	TS185	SEC 303-10 219-09 12a	90	159	NA	NA	NA
2020	Feldkirchen	NA	NA	NA	NA	186	TS186	78-13iv 9b	92	156	0	21	4
2020	Feldkirchen	NA	NA	NA	NA	186	TS186	78-13iv 9b	92	156	2	25	5
2020	Feldkirchen	NA	NA	NA	NA	186	TS186	78-13iv 9b	92	156	5	28	5
2020	Feldkirchen	NA	NA	NA	NA	186	TS186	78-13iv 9b	92	156	NA	NA	NA
2020	Feldkirchen	NA	NA	NA	NA	186	TS186	78-13iv 9b	92	156	NA	NA	NA
2020	Feldkirchen	NA	NA	NA	NA	186	TS186	78-13iv 9b	92	156	NA	NA	NA
2020	Feldkirchen	NA	NA	NA	NA	187	TS187	319-09-19 12a 3, 12a 5	83	155	5	22	4
2020	Feldkirchen	NA	NA	NA	NA	187	TS187	319-09-19 12a 3, 12a 5	83	155	5	26	5
2020	Feldkirchen	NA	NA	NA	NA	187	TS187	319-09-19 12a 3, 12a 5	83	155	13	29	6
2020	Feldkirchen	NA	NA	NA	NA	187	TS187	319-09-19 12a 3, 12a 5	83	155	NA	NA	NA
2020	Feldkirchen	NA	NA	NA	NA	187	TS187	319-09-19 12a 3, 12a 5	83	155	NA	NA	NA
2020	Feldkirchen	NA	NA	NA	NA	187	TS187	319-09-19 12a 3, 12a 5	83	155	NA	NA	NA
2020	Feldkirchen	NA	NA	NA	NA	188	TS188	83-11-4a 2 5	83	158	4	19	3
2020	Feldkirchen	NA	NA	NA	NA	188	TS188	83-11-4a 2 5	83	158	7	23	4
2020	Feldkirchen	NA	NA	NA	NA	188	TS188	83-11-4a 2 5	83	158	18	26	5
2020	Feldkirchen	NA	NA	NA	NA	188	TS188	83-11-4a 2 5	83	158	NA	NA	NA
2020	Feldkirchen	NA	NA	NA	NA	188	TS188	83-11-4a 2 5	83	158	NA	NA	NA
2020	Feldkirchen	NA	NA	NA	NA	188	TS188	83-11-4a 2 5	83	158	NA	NA	NA
2020	Feldkirchen	NA	NA	NA	NA	189	TS189	124-11 1c 8 11	77	159	7	18	3
2020	Feldkirchen	NA	NA	NA	NA	189	TS189	124-11 1c 8 11	77	159	10	22	4
2020	Feldkirchen	NA	NA	NA	NA	189	TS189	124-11 1c 8 11	77	159	23	25	5
2020	Feldkirchen	NA	NA	NA	NA	189	TS189	124-11 1c 8 11	77	159	NA	NA	NA
2020	Feldkirchen	NA	NA	NA	NA	189	TS189	124-11 1c 8 11	77	159	NA	NA	NA
2020	Feldkirchen	NA	NA	NA	NA	189	TS189	124-11 1c 8 11	77	159	NA	NA	NA
2020	Feldkirchen	NA	NA	NA	NA	190	TS190	237-12z 3a 4 2	89	162	4	15	2
2020	Feldkirchen	NA	NA	NA	NA	190	TS190	237-12z 3a 4 2	89	162	10	19	3
2020	Feldkirchen	NA	NA	NA	NA	190	TS190	237-12z 3a 4 2	89	162	13	22	4
2020	Feldkirchen	NA	NA	NA	NA	190	TS190	237-12z 3a 4 2	89	162	NA	NA	NA
2020	Feldkirchen	NA	NA	NA	NA	190	TS190	237-12z 3a 4 2	89	162	NA	NA	NA
2020	Feldkirchen	NA	NA	NA	NA	190	TS190	237-12z 3a 4 2	89	162	NA	NA	NA
2020	Feldkirchen	NA	NA	NA	NA	191	TS191	240-12z 3a 9 25	92	159	5	18	3
2020	Feldkirchen	NA	NA	NA	NA	191	TS191	240-12z 3a 9 25	92	159	5	22	4
2020	Feldkirchen	NA	NA	NA	NA	191	TS191	240-12z 3a 9 25	92	159	13	25	5
2020	Feldkirchen	NA	NA	NA	NA	191	TS191	240-12z 3a 9 25	92	159	NA	NA	NA
2020	Feldkirchen	NA	NA	NA	NA	191	TS191	240-12z 3a 9 25	92	159	NA	NA	NA
2020	Feldkirchen	NA	NA	NA	NA	191	TS191	240-12z 3a 9 25	92	159	NA	NA	NA
2020	Feldkirchen	NA	NA	NA	NA	192	TS192	457-12s 2b	94	158	7	19	3
2020	Feldkirchen	NA	NA	NA	NA	192	TS192	457-12s 2b	94	158	4	23	4
2020	Feldkirchen	NA	NA	NA	NA	192	TS192	457-12s 2b	94	158	8	26	5
2020	Feldkirchen	NA	NA	NA	NA	192	TS192	457-12s 2b	94	158	NA	NA	NA
2020	Feldkirchen	NA	NA	NA	NA	192	TS192	457-12s 2b	94	158	NA	NA	NA
2020	Feldkirchen	NA	NA	NA	NA	192	TS192	457-12s 2b	94	158	NA	NA	NA
2020	Feldkirchen	NA	NA	NA	NA	193	TS193	350-12 1a 1	101	159	5	18	3
2020	Feldkirchen	NA	NA	NA	NA	193	TS193	350-12 1a 1	101	159	7	22	4
2020	Feldkirchen	NA	NA	NA	NA	193	TS193	350-12 1a 1	101	159	20	25	5
2020	Feldkirchen	NA	NA	NA	NA	193	TS193	350-12 1a 1	101	159	NA	NA	NA
2020	Feldkirchen	NA	NA	NA	NA	193	TS193	350-12 1a 1	101	159	NA	NA	NA
2020	Feldkirchen	NA	NA	NA	NA	193	TS193	350-12 1a 1	101	159	NA	NA	NA
2020	Feldkirchen	NA	NA	NA	NA	194	TS194	135-13z 1a	82	158	5	19	3
2020	Feldkirchen	NA	NA	NA	NA	194	TS194	135-13z 1a	82	158	10	23	4
2020	Feldkirchen	NA	NA	NA	NA	194	TS194	135-13z 1a	82	158	23	26	5
2020	Feldkirchen	NA	NA	NA	NA	194	TS194	135-13z 1a	82	158	NA	NA	NA
2020	Feldkirchen	NA	NA	NA	NA	194	TS194	135-13z 1a	82	158	NA	NA	NA
2020	Feldkirchen	NA	NA	NA	NA	194	TS194	135-13z 1a	82	158	NA	NA	NA
2020	Feldkirchen	NA	NA	NA	NA	195	TS195	Sinatra	86	157	7	20	3
2020	Feldkirchen	NA	NA	NA	NA	195	TS195	Sinatra	86	157	13	24	4
2020	Feldkirchen	NA	NA	NA	NA	195	TS195	Sinatra	86	157	28	27	5
2020	Feldkirchen	NA	NA	NA	NA	195	TS195	Sinatra	86	157	NA	NA	NA
2020	Feldkirchen	NA	NA	NA	NA	195	TS195	Sinatra	86	157	NA	NA	NA
2020	Feldkirchen	NA	NA	NA	NA	195	TS195	Sinatra	86	157	NA	NA	NA
2020	Feldkirchen	NA	NA	NA	NA	196	TS196	Impression	86	155	4	22	4
2020	Feldkirchen	NA	NA	NA	NA	196	TS196	Impression	86	155	4	26	5
2020	Feldkirchen	NA	NA	NA	NA	196	TS196	Impression	86	155	10	29	6
2020	Feldkirchen	NA	NA	NA	NA	196	TS196	Impression	86	155	NA	NA	NA
2020	Feldkirchen	NA	NA	NA	NA	196	TS196	Impression	86	155	NA	NA	NA
2020	Feldkirchen	NA	NA	NA	NA	196	TS196	Impression	86	155	NA	NA	NA
2020	Feldkirchen	NA	NA	NA	NA	197	TS197	Kometus	85	155	4	22	4
2020	Feldkirchen	NA	NA	NA	NA	197	TS197	Kometus	85	155	5	26	5
2020	Feldkirchen	NA	NA	NA	NA	197	TS197	Kometus	85	155	10	29	6
2020	Feldkirchen	NA	NA	NA	NA	197	TS197	Kometus	85	155	NA	NA	NA
2020	Feldkirchen	NA	NA	NA	NA	197	TS197	Kometus	85	155	NA	NA	NA
2020	Feldkirchen	NA	NA	NA	NA	197	TS197	Kometus	85	155	NA	NA	NA
2020	Feldkirchen	NA	NA	NA	NA	198	TS198	Gourmet	90	161	5	16	2
2020	Feldkirchen	NA	NA	NA	NA	198	TS198	Gourmet	90	161	10	20	3
2020	Feldkirchen	NA	NA	NA	NA	198	TS198	Gourmet	90	161	23	23	4
2020	Feldkirchen	NA	NA	NA	NA	198	TS198	Gourmet	90	161	NA	NA	NA
2020	Feldkirchen	NA	NA	NA	NA	198	TS198	Gourmet	90	161	NA	NA	NA
2020	Feldkirchen	NA	NA	NA	NA	198	TS198	Gourmet	90	161	NA	NA	NA
2020	Feldkirchen	NA	NA	NA	NA	199	TS199	W13032.3	79	160	5	17	3
2020	Feldkirchen	NA	NA	NA	NA	199	TS199	W13032.3	79	160	5	21	4
2020	Feldkirchen	NA	NA	NA	NA	199	TS199	W13032.3	79	160	20	24	4
2020	Feldkirchen	NA	NA	NA	NA	199	TS199	W13032.3	79	160	NA	NA	NA
2020	Feldkirchen	NA	NA	NA	NA	199	TS199	W13032.3	79	160	NA	NA	NA
2020	Feldkirchen	NA	NA	NA	NA	199	TS199	W13032.3	79	160	NA	NA	NA
2020	Feldkirchen	NA	NA	NA	NA	200	TS200	W13035.2	85	157	10	20	3
2020	Feldkirchen	NA	NA	NA	NA	200	TS200	W13035.2	85	157	13	24	4
2020	Feldkirchen	NA	NA	NA	NA	200	TS200	W13035.2	85	157	30	27	5
2020	Feldkirchen	NA	NA	NA	NA	200	TS200	W13035.2	85	157	NA	NA	NA
2020	Feldkirchen	NA	NA	NA	NA	200	TS200	W13035.2	85	157	NA	NA	NA
2020	Feldkirchen	NA	NA	NA	NA	200	TS200	W13035.2	85	157	NA	NA	NA
2020	Feldkirchen	NA	NA	NA	NA	201	TS201	W13042.2	86	158	7	19	3
2020	Feldkirchen	NA	NA	NA	NA	201	TS201	W13042.2	86	158	13	23	4
2020	Feldkirchen	NA	NA	NA	NA	201	TS201	W13042.2	86	158	30	26	5
2020	Feldkirchen	NA	NA	NA	NA	201	TS201	W13042.2	86	158	NA	NA	NA
2020	Feldkirchen	NA	NA	NA	NA	201	TS201	W13042.2	86	158	NA	NA	NA
2020	Feldkirchen	NA	NA	NA	NA	201	TS201	W13042.2	86	158	NA	NA	NA
2020	Feldkirchen	NA	NA	NA	NA	202	TS202	W13078.8	92	160	5	17	3
2020	Feldkirchen	NA	NA	NA	NA	202	TS202	W13078.8	92	160	5	21	4
2020	Feldkirchen	NA	NA	NA	NA	202	TS202	W13078.8	92	160	10	24	4
2020	Feldkirchen	NA	NA	NA	NA	202	TS202	W13078.8	92	160	NA	NA	NA
2020	Feldkirchen	NA	NA	NA	NA	202	TS202	W13078.8	92	160	NA	NA	NA
2020	Feldkirchen	NA	NA	NA	NA	202	TS202	W13078.8	92	160	NA	NA	NA
2020	Feldkirchen	NA	NA	NA	NA	203	TS203	W13087.3	94	158	7	19	3
2020	Feldkirchen	NA	NA	NA	NA	203	TS203	W13087.3	94	158	10	23	4
2020	Feldkirchen	NA	NA	NA	NA	203	TS203	W13087.3	94	158	25	26	5
2020	Feldkirchen	NA	NA	NA	NA	203	TS203	W13087.3	94	158	NA	NA	NA
2020	Feldkirchen	NA	NA	NA	NA	203	TS203	W13087.3	94	158	NA	NA	NA
2020	Feldkirchen	NA	NA	NA	NA	203	TS203	W13087.3	94	158	NA	NA	NA
2020	Feldkirchen	NA	NA	NA	NA	204	TS204	W13092.12	95	158	5	19	3
2020	Feldkirchen	NA	NA	NA	NA	204	TS204	W13092.12	95	158	7	23	4
2020	Feldkirchen	NA	NA	NA	NA	204	TS204	W13092.12	95	158	20	26	5
2020	Feldkirchen	NA	NA	NA	NA	204	TS204	W13092.12	95	158	NA	NA	NA
2020	Feldkirchen	NA	NA	NA	NA	204	TS204	W13092.12	95	158	NA	NA	NA
2020	Feldkirchen	NA	NA	NA	NA	204	TS204	W13092.12	95	158	NA	NA	NA
2020	Feldkirchen	NA	NA	NA	NA	205	TS205	W13105.3	81	159	7	18	3
2020	Feldkirchen	NA	NA	NA	NA	205	TS205	W13105.3	81	159	13	22	4
2020	Feldkirchen	NA	NA	NA	NA	205	TS205	W13105.3	81	159	28	25	5
2020	Feldkirchen	NA	NA	NA	NA	205	TS205	W13105.3	81	159	NA	NA	NA
2020	Feldkirchen	NA	NA	NA	NA	205	TS205	W13105.3	81	159	NA	NA	NA
2020	Feldkirchen	NA	NA	NA	NA	205	TS205	W13105.3	81	159	NA	NA	NA
2020	Feldkirchen	NA	NA	NA	NA	206	TS206	W13128.5	82	158	7	19	3
2020	Feldkirchen	NA	NA	NA	NA	206	TS206	W13128.5	82	158	13	23	4
2020	Feldkirchen	NA	NA	NA	NA	206	TS206	W13128.5	82	158	28	26	5
2020	Feldkirchen	NA	NA	NA	NA	206	TS206	W13128.5	82	158	NA	NA	NA
2020	Feldkirchen	NA	NA	NA	NA	206	TS206	W13128.5	82	158	NA	NA	NA
2020	Feldkirchen	NA	NA	NA	NA	206	TS206	W13128.5	82	158	NA	NA	NA
2020	Feldkirchen	NA	NA	NA	NA	207	TS207	W13129.1	82	160	5	17	3
2020	Feldkirchen	NA	NA	NA	NA	207	TS207	W13129.1	82	160	10	21	4
2020	Feldkirchen	NA	NA	NA	NA	207	TS207	W13129.1	82	160	25	24	4
2020	Feldkirchen	NA	NA	NA	NA	207	TS207	W13129.1	82	160	NA	NA	NA
2020	Feldkirchen	NA	NA	NA	NA	207	TS207	W13129.1	82	160	NA	NA	NA
2020	Feldkirchen	NA	NA	NA	NA	207	TS207	W13129.1	82	160	NA	NA	NA
2020	Feldkirchen	NA	NA	NA	NA	208	TS208	W14031A.1	85	157	5	20	3
2020	Feldkirchen	NA	NA	NA	NA	208	TS208	W14031A.1	85	157	16	24	4
2020	Feldkirchen	NA	NA	NA	NA	208	TS208	W14031A.1	85	157	25	27	5
2020	Feldkirchen	NA	NA	NA	NA	208	TS208	W14031A.1	85	157	NA	NA	NA
2020	Feldkirchen	NA	NA	NA	NA	208	TS208	W14031A.1	85	157	NA	NA	NA
2020	Feldkirchen	NA	NA	NA	NA	208	TS208	W14031A.1	85	157	NA	NA	NA
2020	Feldkirchen	NA	NA	NA	NA	209	TS209	W14045A.15	90	158	4	19	3
2020	Feldkirchen	NA	NA	NA	NA	209	TS209	W14045A.15	90	158	5	23	4
2020	Feldkirchen	NA	NA	NA	NA	209	TS209	W14045A.15	90	158	13	26	5
2020	Feldkirchen	NA	NA	NA	NA	209	TS209	W14045A.15	90	158	NA	NA	NA
2020	Feldkirchen	NA	NA	NA	NA	209	TS209	W14045A.15	90	158	NA	NA	NA
2020	Feldkirchen	NA	NA	NA	NA	209	TS209	W14045A.15	90	158	NA	NA	NA
2020	Feldkirchen	NA	NA	NA	NA	210	TS210	W14058A.14	87	164	1	13	2
2020	Feldkirchen	NA	NA	NA	NA	210	TS210	W14058A.14	87	164	4	17	3
2020	Feldkirchen	NA	NA	NA	NA	210	TS210	W14058A.14	87	164	15	20	3
2020	Feldkirchen	NA	NA	NA	NA	210	TS210	W14058A.14	87	164	NA	NA	NA
2020	Feldkirchen	NA	NA	NA	NA	210	TS210	W14058A.14	87	164	NA	NA	NA
2020	Feldkirchen	NA	NA	NA	NA	210	TS210	W14058A.14	87	164	NA	NA	NA
2020	Feldkirchen	NA	NA	NA	NA	211	TS211	W14073A.4	86	157	4	20	3
2020	Feldkirchen	NA	NA	NA	NA	211	TS211	W14073A.4	86	157	7	24	4
2020	Feldkirchen	NA	NA	NA	NA	211	TS211	W14073A.4	86	157	23	27	5
2020	Feldkirchen	NA	NA	NA	NA	211	TS211	W14073A.4	86	157	NA	NA	NA
2020	Feldkirchen	NA	NA	NA	NA	211	TS211	W14073A.4	86	157	NA	NA	NA
2020	Feldkirchen	NA	NA	NA	NA	211	TS211	W14073A.4	86	157	NA	NA	NA
2020	Feldkirchen	NA	NA	NA	NA	212	TS212	W14125A.14	92	159	4	18	3
2020	Feldkirchen	NA	NA	NA	NA	212	TS212	W14125A.14	92	159	5	22	4
2020	Feldkirchen	NA	NA	NA	NA	212	TS212	W14125A.14	92	159	15	25	5
2020	Feldkirchen	NA	NA	NA	NA	212	TS212	W14125A.14	92	159	NA	NA	NA
2020	Feldkirchen	NA	NA	NA	NA	212	TS212	W14125A.14	92	159	NA	NA	NA
2020	Feldkirchen	NA	NA	NA	NA	212	TS212	W14125A.14	92	159	NA	NA	NA
2020	Feldkirchen	NA	NA	NA	NA	213	TS213	W13126A.11	89	158	5	19	3
2020	Feldkirchen	NA	NA	NA	NA	213	TS213	W13126A.11	89	158	7	23	4
2020	Feldkirchen	NA	NA	NA	NA	213	TS213	W13126A.11	89	158	25	26	5
2020	Feldkirchen	NA	NA	NA	NA	213	TS213	W13126A.11	89	158	NA	NA	NA
2020	Feldkirchen	NA	NA	NA	NA	213	TS213	W13126A.11	89	158	NA	NA	NA
2020	Feldkirchen	NA	NA	NA	NA	213	TS213	W13126A.11	89	158	NA	NA	NA
2020	Feldkirchen	NA	NA	NA	NA	214	TS214	W13082A.22	81	157	4	20	3
2020	Feldkirchen	NA	NA	NA	NA	214	TS214	W13082A.22	81	157	5	24	4
2020	Feldkirchen	NA	NA	NA	NA	214	TS214	W13082A.22	81	157	18	27	5
2020	Feldkirchen	NA	NA	NA	NA	214	TS214	W13082A.22	81	157	NA	NA	NA
2020	Feldkirchen	NA	NA	NA	NA	214	TS214	W13082A.22	81	157	NA	NA	NA
2020	Feldkirchen	NA	NA	NA	NA	214	TS214	W13082A.22	81	157	NA	NA	NA
2020	Feldkirchen	NA	NA	NA	NA	215	TS215	W13089A.10	88	158	5	19	3
2020	Feldkirchen	NA	NA	NA	NA	215	TS215	W13089A.10	88	158	10	23	4
2020	Feldkirchen	NA	NA	NA	NA	215	TS215	W13089A.10	88	158	30	26	5
2020	Feldkirchen	NA	NA	NA	NA	215	TS215	W13089A.10	88	158	NA	NA	NA
2020	Feldkirchen	NA	NA	NA	NA	215	TS215	W13089A.10	88	158	NA	NA	NA
2020	Feldkirchen	NA	NA	NA	NA	215	TS215	W13089A.10	88	158	NA	NA	NA
2020	Feldkirchen	NA	NA	NA	NA	216	TS216	W12118A.33	90	159	3	18	3
2020	Feldkirchen	NA	NA	NA	NA	216	TS216	W12118A.33	90	159	4	22	4
2020	Feldkirchen	NA	NA	NA	NA	216	TS216	W12118A.33	90	159	10	25	5
2020	Feldkirchen	NA	NA	NA	NA	216	TS216	W12118A.33	90	159	NA	NA	NA
2020	Feldkirchen	NA	NA	NA	NA	216	TS216	W12118A.33	90	159	NA	NA	NA
2020	Feldkirchen	NA	NA	NA	NA	216	TS216	W12118A.33	90	159	NA	NA	NA
2020	Feldkirchen	NA	NA	NA	NA	217	TS217	W12216A.70	85	156	4	21	4
2020	Feldkirchen	NA	NA	NA	NA	217	TS217	W12216A.70	85	156	5	25	5
2020	Feldkirchen	NA	NA	NA	NA	217	TS217	W12216A.70	85	156	15	28	5
2020	Feldkirchen	NA	NA	NA	NA	217	TS217	W12216A.70	85	156	NA	NA	NA
2020	Feldkirchen	NA	NA	NA	NA	217	TS217	W12216A.70	85	156	NA	NA	NA
2020	Feldkirchen	NA	NA	NA	NA	217	TS217	W12216A.70	85	156	NA	NA	NA
2020	Feldkirchen	NA	NA	NA	NA	218	TS218	W13008.2	91	160	10	17	3
2020	Feldkirchen	NA	NA	NA	NA	218	TS218	W13008.2	91	160	21	21	4
2020	Feldkirchen	NA	NA	NA	NA	218	TS218	W13008.2	91	160	40	24	4
2020	Feldkirchen	NA	NA	NA	NA	218	TS218	W13008.2	91	160	NA	NA	NA
2020	Feldkirchen	NA	NA	NA	NA	218	TS218	W13008.2	91	160	NA	NA	NA
2020	Feldkirchen	NA	NA	NA	NA	218	TS218	W13008.2	91	160	NA	NA	NA
2020	Feldkirchen	NA	NA	NA	NA	219	TS219	W13016.4	84	158	5	19	3
2020	Feldkirchen	NA	NA	NA	NA	219	TS219	W13016.4	84	158	10	23	4
2020	Feldkirchen	NA	NA	NA	NA	219	TS219	W13016.4	84	158	23	26	5
2020	Feldkirchen	NA	NA	NA	NA	219	TS219	W13016.4	84	158	NA	NA	NA
2020	Feldkirchen	NA	NA	NA	NA	219	TS219	W13016.4	84	158	NA	NA	NA
2020	Feldkirchen	NA	NA	NA	NA	219	TS219	W13016.4	84	158	NA	NA	NA
2020	Feldkirchen	NA	NA	NA	NA	220	TS220	W13020.2	87	161	10	16	2
2020	Feldkirchen	NA	NA	NA	NA	220	TS220	W13020.2	87	161	21	20	3
2020	Feldkirchen	NA	NA	NA	NA	220	TS220	W13020.2	87	161	35	23	4
2020	Feldkirchen	NA	NA	NA	NA	220	TS220	W13020.2	87	161	NA	NA	NA
2020	Feldkirchen	NA	NA	NA	NA	220	TS220	W13020.2	87	161	NA	NA	NA
2020	Feldkirchen	NA	NA	NA	NA	220	TS220	W13020.2	87	161	NA	NA	NA
2020	Feldkirchen	NA	NA	NA	NA	221	TS221	W13058.3	92	161	7	16	2
2020	Feldkirchen	NA	NA	NA	NA	221	TS221	W13058.3	92	161	10	20	3
2020	Feldkirchen	NA	NA	NA	NA	221	TS221	W13058.3	92	161	23	23	4
2020	Feldkirchen	NA	NA	NA	NA	221	TS221	W13058.3	92	161	NA	NA	NA
2020	Feldkirchen	NA	NA	NA	NA	221	TS221	W13058.3	92	161	NA	NA	NA
2020	Feldkirchen	NA	NA	NA	NA	221	TS221	W13058.3	92	161	NA	NA	NA
2020	Feldkirchen	NA	NA	NA	NA	222	TS222	W13071.3	86	160	5	17	3
2020	Feldkirchen	NA	NA	NA	NA	222	TS222	W13071.3	86	160	10	21	4
2020	Feldkirchen	NA	NA	NA	NA	222	TS222	W13071.3	86	160	23	24	4
2020	Feldkirchen	NA	NA	NA	NA	222	TS222	W13071.3	86	160	NA	NA	NA
2020	Feldkirchen	NA	NA	NA	NA	222	TS222	W13071.3	86	160	NA	NA	NA
2020	Feldkirchen	NA	NA	NA	NA	222	TS222	W13071.3	86	160	NA	NA	NA
2020	Feldkirchen	NA	NA	NA	NA	223	TS223	W13107.1	96	160	3	17	3
2020	Feldkirchen	NA	NA	NA	NA	223	TS223	W13107.1	96	160	4	21	4
2020	Feldkirchen	NA	NA	NA	NA	223	TS223	W13107.1	96	160	18	24	4
2020	Feldkirchen	NA	NA	NA	NA	223	TS223	W13107.1	96	160	NA	NA	NA
2020	Feldkirchen	NA	NA	NA	NA	223	TS223	W13107.1	96	160	NA	NA	NA
2020	Feldkirchen	NA	NA	NA	NA	223	TS223	W13107.1	96	160	NA	NA	NA
2020	Feldkirchen	NA	NA	NA	NA	224	TS224	W13109.2	93	159	4	18	3
2020	Feldkirchen	NA	NA	NA	NA	224	TS224	W13109.2	93	159	5	22	4
2020	Feldkirchen	NA	NA	NA	NA	224	TS224	W13109.2	93	159	18	25	5
2020	Feldkirchen	NA	NA	NA	NA	224	TS224	W13109.2	93	159	NA	NA	NA
2020	Feldkirchen	NA	NA	NA	NA	224	TS224	W13109.2	93	159	NA	NA	NA
2020	Feldkirchen	NA	NA	NA	NA	224	TS224	W13109.2	93	159	NA	NA	NA
2020	Feldkirchen	NA	NA	NA	NA	225	TS225	W13111.1	77	156	3	21	4
2020	Feldkirchen	NA	NA	NA	NA	225	TS225	W13111.1	77	156	2	25	5
2020	Feldkirchen	NA	NA	NA	NA	225	TS225	W13111.1	77	156	5	28	5
2020	Feldkirchen	NA	NA	NA	NA	225	TS225	W13111.1	77	156	NA	NA	NA
2020	Feldkirchen	NA	NA	NA	NA	225	TS225	W13111.1	77	156	NA	NA	NA
2020	Feldkirchen	NA	NA	NA	NA	225	TS225	W13111.1	77	156	NA	NA	NA
2020	Feldkirchen	NA	NA	NA	NA	226	TS226	W13158.3	90	159	10	18	3
2020	Feldkirchen	NA	NA	NA	NA	226	TS226	W13158.3	90	159	13	22	4
2020	Feldkirchen	NA	NA	NA	NA	226	TS226	W13158.3	90	159	23	25	5
2020	Feldkirchen	NA	NA	NA	NA	226	TS226	W13158.3	90	159	NA	NA	NA
2020	Feldkirchen	NA	NA	NA	NA	226	TS226	W13158.3	90	159	NA	NA	NA
2020	Feldkirchen	NA	NA	NA	NA	226	TS226	W13158.3	90	159	NA	NA	NA
2020	Feldkirchen	NA	NA	NA	NA	227	TS227	W14088A.2	90	156	5	21	4
2020	Feldkirchen	NA	NA	NA	NA	227	TS227	W14088A.2	90	156	7	25	5
2020	Feldkirchen	NA	NA	NA	NA	227	TS227	W14088A.2	90	156	20	28	5
2020	Feldkirchen	NA	NA	NA	NA	227	TS227	W14088A.2	90	156	NA	NA	NA
2020	Feldkirchen	NA	NA	NA	NA	227	TS227	W14088A.2	90	156	NA	NA	NA
2020	Feldkirchen	NA	NA	NA	NA	227	TS227	W14088A.2	90	156	NA	NA	NA
2020	Feldkirchen	NA	NA	NA	NA	228	TS228	W14089A.29	82	160	4	17	3
2020	Feldkirchen	NA	NA	NA	NA	228	TS228	W14089A.29	82	160	5	21	4
2020	Feldkirchen	NA	NA	NA	NA	228	TS228	W14089A.29	82	160	10	24	4
2020	Feldkirchen	NA	NA	NA	NA	228	TS228	W14089A.29	82	160	NA	NA	NA
2020	Feldkirchen	NA	NA	NA	NA	228	TS228	W14089A.29	82	160	NA	NA	NA
2020	Feldkirchen	NA	NA	NA	NA	228	TS228	W14089A.29	82	160	NA	NA	NA
2020	Feldkirchen	NA	NA	NA	NA	229	TS229	W14163A.14	85	159	5	18	3
2020	Feldkirchen	NA	NA	NA	NA	229	TS229	W14163A.14	85	159	10	22	4
2020	Feldkirchen	NA	NA	NA	NA	229	TS229	W14163A.14	85	159	25	25	5
2020	Feldkirchen	NA	NA	NA	NA	229	TS229	W14163A.14	85	159	NA	NA	NA
2020	Feldkirchen	NA	NA	NA	NA	229	TS229	W14163A.14	85	159	NA	NA	NA
2020	Feldkirchen	NA	NA	NA	NA	229	TS229	W14163A.14	85	159	NA	NA	NA
2020	Feldkirchen	NA	NA	NA	NA	230	TS230	W0918911.1	99	161	5	16	2
2020	Feldkirchen	NA	NA	NA	NA	230	TS230	W0918911.1	99	161	5	20	3
2020	Feldkirchen	NA	NA	NA	NA	230	TS230	W0918911.1	99	161	18	23	4
2020	Feldkirchen	NA	NA	NA	NA	230	TS230	W0918911.1	99	161	NA	NA	NA
2020	Feldkirchen	NA	NA	NA	NA	230	TS230	W0918911.1	99	161	NA	NA	NA
2020	Feldkirchen	NA	NA	NA	NA	230	TS230	W0918911.1	99	161	NA	NA	NA
2020	RBG	NA	1	31	1	NA	TS160	LG Mocca	NA	158	25	32	6
2020	RBG	NA	1	31	1	NA	TS160	LG Mocca	NA	158	NA	NA	NA
2020	RBG	NA	1	31	1	NA	TS160	LG Mocca	NA	158	NA	NA	NA
2020	RBG	NA	1	31	1	NA	TS160	LG Mocca	NA	158	NA	NA	NA
2020	RBG	NA	1	31	1	NA	TS160	LG Mocca	NA	158	NA	NA	NA
2020	RBG	NA	1	31	1	NA	TS160	LG Mocca	NA	158	NA	NA	NA
2020	RBG	NA	1	31	2	NA	TS158	KWS Talent	NA	153	30	37	8
2020	RBG	NA	1	31	2	NA	TS158	KWS Talent	NA	153	NA	NA	NA
2020	RBG	NA	1	31	2	NA	TS158	KWS Talent	NA	153	NA	NA	NA
2020	RBG	NA	1	31	2	NA	TS158	KWS Talent	NA	153	NA	NA	NA
2020	RBG	NA	1	31	2	NA	TS158	KWS Talent	NA	153	NA	NA	NA
2020	RBG	NA	1	31	2	NA	TS158	KWS Talent	NA	153	NA	NA	NA
2020	RBG	NA	1	31	3	NA	TS156	Kashmir	NA	156	50	34	7
2020	RBG	NA	1	31	3	NA	TS156	Kashmir	NA	156	NA	NA	NA
2020	RBG	NA	1	31	3	NA	TS156	Kashmir	NA	156	NA	NA	NA
2020	RBG	NA	1	31	3	NA	TS156	Kashmir	NA	156	NA	NA	NA
2020	RBG	NA	1	31	3	NA	TS156	Kashmir	NA	156	NA	NA	NA
2020	RBG	NA	1	31	3	NA	TS156	Kashmir	NA	156	NA	NA	NA
2020	RBG	NA	1	31	4	NA	TS154	Julius	NA	159	30	31	6
2020	RBG	NA	1	31	4	NA	TS154	Julius	NA	159	NA	NA	NA
2020	RBG	NA	1	31	4	NA	TS154	Julius	NA	159	NA	NA	NA
2020	RBG	NA	1	31	4	NA	TS154	Julius	NA	159	NA	NA	NA
2020	RBG	NA	1	31	4	NA	TS154	Julius	NA	159	NA	NA	NA
2020	RBG	NA	1	31	4	NA	TS154	Julius	NA	159	NA	NA	NA
2020	RBG	NA	1	31	5	NA	TS152	Informer	NA	163	5	27	5
2020	RBG	NA	1	31	5	NA	TS152	Informer	NA	163	NA	NA	NA
2020	RBG	NA	1	31	5	NA	TS152	Informer	NA	163	NA	NA	NA
2020	RBG	NA	1	31	5	NA	TS152	Informer	NA	163	NA	NA	NA
2020	RBG	NA	1	31	5	NA	TS152	Informer	NA	163	NA	NA	NA
2020	RBG	NA	1	31	5	NA	TS152	Informer	NA	163	NA	NA	NA
2020	RBG	NA	1	31	6	NA	TS150	Elixer	NA	157	30	33	7
2020	RBG	NA	1	31	6	NA	TS150	Elixer	NA	157	NA	NA	NA
2020	RBG	NA	1	31	6	NA	TS150	Elixer	NA	157	NA	NA	NA
2020	RBG	NA	1	31	6	NA	TS150	Elixer	NA	157	NA	NA	NA
2020	RBG	NA	1	31	6	NA	TS150	Elixer	NA	157	NA	NA	NA
2020	RBG	NA	1	31	6	NA	TS150	Elixer	NA	157	NA	NA	NA
2020	RBG	NA	1	31	9	NA	TS144	Asory	NA	160	15	30	6
2020	RBG	NA	1	31	9	NA	TS144	Asory	NA	160	NA	NA	NA
2020	RBG	NA	1	31	9	NA	TS144	Asory	NA	160	NA	NA	NA
2020	RBG	NA	1	31	9	NA	TS144	Asory	NA	160	NA	NA	NA
2020	RBG	NA	1	31	9	NA	TS144	Asory	NA	160	NA	NA	NA
2020	RBG	NA	1	31	9	NA	TS144	Asory	NA	160	NA	NA	NA
2020	RBG	NA	1	31	10	NA	TS142	Alexander	NA	160	20	30	6
2020	RBG	NA	1	31	10	NA	TS142	Alexander	NA	160	NA	NA	NA
2020	RBG	NA	1	31	10	NA	TS142	Alexander	NA	160	NA	NA	NA
2020	RBG	NA	1	31	10	NA	TS142	Alexander	NA	160	NA	NA	NA
2020	RBG	NA	1	31	10	NA	TS142	Alexander	NA	160	NA	NA	NA
2020	RBG	NA	1	31	10	NA	TS142	Alexander	NA	160	NA	NA	NA
2020	RBG	NA	1	31	11	NA	TS140	Gentleman	NA	162	30	28	5
2020	RBG	NA	1	31	11	NA	TS140	Gentleman	NA	162	NA	NA	NA
2020	RBG	NA	1	31	11	NA	TS140	Gentleman	NA	162	NA	NA	NA
2020	RBG	NA	1	31	11	NA	TS140	Gentleman	NA	162	NA	NA	NA
2020	RBG	NA	1	31	11	NA	TS140	Gentleman	NA	162	NA	NA	NA
2020	RBG	NA	1	31	11	NA	TS140	Gentleman	NA	162	NA	NA	NA
2020	RBG	NA	1	31	12	NA	TS138	Kompass	NA	160	10	30	6
2020	RBG	NA	1	31	12	NA	TS138	Kompass	NA	160	NA	NA	NA
2020	RBG	NA	1	31	12	NA	TS138	Kompass	NA	160	NA	NA	NA
2020	RBG	NA	1	31	12	NA	TS138	Kompass	NA	160	NA	NA	NA
2020	RBG	NA	1	31	12	NA	TS138	Kompass	NA	160	NA	NA	NA
2020	RBG	NA	1	31	12	NA	TS138	Kompass	NA	160	NA	NA	NA
2020	RBG	NA	1	31	13	NA	TS136	breeding line	NA	160	20	30	6
2020	RBG	NA	1	31	13	NA	TS136	breeding line	NA	160	NA	NA	NA
2020	RBG	NA	1	31	13	NA	TS136	breeding line	NA	160	NA	NA	NA
2020	RBG	NA	1	31	13	NA	TS136	breeding line	NA	160	NA	NA	NA
2020	RBG	NA	1	31	13	NA	TS136	breeding line	NA	160	NA	NA	NA
2020	RBG	NA	1	31	13	NA	TS136	breeding line	NA	160	NA	NA	NA
2020	RBG	NA	1	31	14	NA	TS134	breeding line	NA	160	30	30	6
2020	RBG	NA	1	31	14	NA	TS134	breeding line	NA	160	NA	NA	NA
2020	RBG	NA	1	31	14	NA	TS134	breeding line	NA	160	NA	NA	NA
2020	RBG	NA	1	31	14	NA	TS134	breeding line	NA	160	NA	NA	NA
2020	RBG	NA	1	31	14	NA	TS134	breeding line	NA	160	NA	NA	NA
2020	RBG	NA	1	31	14	NA	TS134	breeding line	NA	160	NA	NA	NA
2020	RBG	NA	1	31	15	NA	TS132	breeding line	NA	157	30	33	7
2020	RBG	NA	1	31	15	NA	TS132	breeding line	NA	157	NA	NA	NA
2020	RBG	NA	1	31	15	NA	TS132	breeding line	NA	157	NA	NA	NA
2020	RBG	NA	1	31	15	NA	TS132	breeding line	NA	157	NA	NA	NA
2020	RBG	NA	1	31	15	NA	TS132	breeding line	NA	157	NA	NA	NA
2020	RBG	NA	1	31	15	NA	TS132	breeding line	NA	157	NA	NA	NA
2020	RBG	NA	1	31	16	NA	TS130	breeding line	NA	162	5	28	5
2020	RBG	NA	1	31	16	NA	TS130	breeding line	NA	162	NA	NA	NA
2020	RBG	NA	1	31	16	NA	TS130	breeding line	NA	162	NA	NA	NA
2020	RBG	NA	1	31	16	NA	TS130	breeding line	NA	162	NA	NA	NA
2020	RBG	NA	1	31	16	NA	TS130	breeding line	NA	162	NA	NA	NA
2020	RBG	NA	1	31	16	NA	TS130	breeding line	NA	162	NA	NA	NA
2020	RBG	NA	1	31	17	NA	TS128	breeding line	NA	162	15	28	5
2020	RBG	NA	1	31	17	NA	TS128	breeding line	NA	162	NA	NA	NA
2020	RBG	NA	1	31	17	NA	TS128	breeding line	NA	162	NA	NA	NA
2020	RBG	NA	1	31	17	NA	TS128	breeding line	NA	162	NA	NA	NA
2020	RBG	NA	1	31	17	NA	TS128	breeding line	NA	162	NA	NA	NA
2020	RBG	NA	1	31	17	NA	TS128	breeding line	NA	162	NA	NA	NA
2020	RBG	NA	1	31	18	NA	TS126	breeding line	NA	160	20	30	6
2020	RBG	NA	1	31	18	NA	TS126	breeding line	NA	160	NA	NA	NA
2020	RBG	NA	1	31	18	NA	TS126	breeding line	NA	160	NA	NA	NA
2020	RBG	NA	1	31	18	NA	TS126	breeding line	NA	160	NA	NA	NA
2020	RBG	NA	1	31	18	NA	TS126	breeding line	NA	160	NA	NA	NA
2020	RBG	NA	1	31	18	NA	TS126	breeding line	NA	160	NA	NA	NA
2020	RBG	NA	1	31	19	NA	TS124	breeding line	NA	160	30	30	6
2020	RBG	NA	1	31	19	NA	TS124	breeding line	NA	160	NA	NA	NA
2020	RBG	NA	1	31	19	NA	TS124	breeding line	NA	160	NA	NA	NA
2020	RBG	NA	1	31	19	NA	TS124	breeding line	NA	160	NA	NA	NA
2020	RBG	NA	1	31	19	NA	TS124	breeding line	NA	160	NA	NA	NA
2020	RBG	NA	1	31	19	NA	TS124	breeding line	NA	160	NA	NA	NA
2020	RBG	NA	1	31	20	NA	TS122	breeding line	NA	158	40	32	6
2020	RBG	NA	1	31	20	NA	TS122	breeding line	NA	158	NA	NA	NA
2020	RBG	NA	1	31	20	NA	TS122	breeding line	NA	158	NA	NA	NA
2020	RBG	NA	1	31	20	NA	TS122	breeding line	NA	158	NA	NA	NA
2020	RBG	NA	1	31	20	NA	TS122	breeding line	NA	158	NA	NA	NA
2020	RBG	NA	1	31	20	NA	TS122	breeding line	NA	158	NA	NA	NA
2020	RBG	NA	1	31	21	NA	TS120	breeding line	NA	161	5	29	6
2020	RBG	NA	1	31	21	NA	TS120	breeding line	NA	161	NA	NA	NA
2020	RBG	NA	1	31	21	NA	TS120	breeding line	NA	161	NA	NA	NA
2020	RBG	NA	1	31	21	NA	TS120	breeding line	NA	161	NA	NA	NA
2020	RBG	NA	1	31	21	NA	TS120	breeding line	NA	161	NA	NA	NA
2020	RBG	NA	1	31	21	NA	TS120	breeding line	NA	161	NA	NA	NA
2020	RBG	NA	1	31	22	NA	TS118	breeding line	NA	153	60	37	8
2020	RBG	NA	1	31	22	NA	TS118	breeding line	NA	153	NA	NA	NA
2020	RBG	NA	1	31	22	NA	TS118	breeding line	NA	153	NA	NA	NA
2020	RBG	NA	1	31	22	NA	TS118	breeding line	NA	153	NA	NA	NA
2020	RBG	NA	1	31	22	NA	TS118	breeding line	NA	153	NA	NA	NA
2020	RBG	NA	1	31	22	NA	TS118	breeding line	NA	153	NA	NA	NA
2020	RBG	NA	1	31	23	NA	TS116	breeding line	NA	161	20	29	6
2020	RBG	NA	1	31	23	NA	TS116	breeding line	NA	161	NA	NA	NA
2020	RBG	NA	1	31	23	NA	TS116	breeding line	NA	161	NA	NA	NA
2020	RBG	NA	1	31	23	NA	TS116	breeding line	NA	161	NA	NA	NA
2020	RBG	NA	1	31	23	NA	TS116	breeding line	NA	161	NA	NA	NA
2020	RBG	NA	1	31	23	NA	TS116	breeding line	NA	161	NA	NA	NA
2020	RBG	NA	1	31	24	NA	TS114	breeding line	NA	161	5	29	6
2020	RBG	NA	1	31	24	NA	TS114	breeding line	NA	161	NA	NA	NA
2020	RBG	NA	1	31	24	NA	TS114	breeding line	NA	161	NA	NA	NA
2020	RBG	NA	1	31	24	NA	TS114	breeding line	NA	161	NA	NA	NA
2020	RBG	NA	1	31	24	NA	TS114	breeding line	NA	161	NA	NA	NA
2020	RBG	NA	1	31	24	NA	TS114	breeding line	NA	161	NA	NA	NA
2020	RBG	NA	1	31	25	NA	TS112	breeding line	NA	161	7	29	6
2020	RBG	NA	1	31	25	NA	TS112	breeding line	NA	161	NA	NA	NA
2020	RBG	NA	1	31	25	NA	TS112	breeding line	NA	161	NA	NA	NA
2020	RBG	NA	1	31	25	NA	TS112	breeding line	NA	161	NA	NA	NA
2020	RBG	NA	1	31	25	NA	TS112	breeding line	NA	161	NA	NA	NA
2020	RBG	NA	1	31	25	NA	TS112	breeding line	NA	161	NA	NA	NA
2020	RBG	NA	1	31	26	NA	TS110	breeding line	NA	160	15	30	6
2020	RBG	NA	1	31	26	NA	TS110	breeding line	NA	160	NA	NA	NA
2020	RBG	NA	1	31	26	NA	TS110	breeding line	NA	160	NA	NA	NA
2020	RBG	NA	1	31	26	NA	TS110	breeding line	NA	160	NA	NA	NA
2020	RBG	NA	1	31	26	NA	TS110	breeding line	NA	160	NA	NA	NA
2020	RBG	NA	1	31	26	NA	TS110	breeding line	NA	160	NA	NA	NA
2020	RBG	NA	1	31	27	NA	TS108	breeding line	NA	161	15	29	6
2020	RBG	NA	1	31	27	NA	TS108	breeding line	NA	161	NA	NA	NA
2020	RBG	NA	1	31	27	NA	TS108	breeding line	NA	161	NA	NA	NA
2020	RBG	NA	1	31	27	NA	TS108	breeding line	NA	161	NA	NA	NA
2020	RBG	NA	1	31	27	NA	TS108	breeding line	NA	161	NA	NA	NA
2020	RBG	NA	1	31	27	NA	TS108	breeding line	NA	161	NA	NA	NA
2020	RBG	NA	1	31	28	NA	TS106	breeding line	NA	158	55	32	6
2020	RBG	NA	1	31	28	NA	TS106	breeding line	NA	158	NA	NA	NA
2020	RBG	NA	1	31	28	NA	TS106	breeding line	NA	158	NA	NA	NA
2020	RBG	NA	1	31	28	NA	TS106	breeding line	NA	158	NA	NA	NA
2020	RBG	NA	1	31	28	NA	TS106	breeding line	NA	158	NA	NA	NA
2020	RBG	NA	1	31	28	NA	TS106	breeding line	NA	158	NA	NA	NA
2020	RBG	NA	1	31	29	NA	TS104	breeding line	NA	162	20	28	5
2020	RBG	NA	1	31	29	NA	TS104	breeding line	NA	162	NA	NA	NA
2020	RBG	NA	1	31	29	NA	TS104	breeding line	NA	162	NA	NA	NA
2020	RBG	NA	1	31	29	NA	TS104	breeding line	NA	162	NA	NA	NA
2020	RBG	NA	1	31	29	NA	TS104	breeding line	NA	162	NA	NA	NA
2020	RBG	NA	1	31	29	NA	TS104	breeding line	NA	162	NA	NA	NA
2020	RBG	NA	1	31	30	NA	TS102	breeding line	NA	159	15	31	6
2020	RBG	NA	1	31	30	NA	TS102	breeding line	NA	159	NA	NA	NA
2020	RBG	NA	1	31	30	NA	TS102	breeding line	NA	159	NA	NA	NA
2020	RBG	NA	1	31	30	NA	TS102	breeding line	NA	159	NA	NA	NA
2020	RBG	NA	1	31	30	NA	TS102	breeding line	NA	159	NA	NA	NA
2020	RBG	NA	1	31	30	NA	TS102	breeding line	NA	159	NA	NA	NA
2020	RBG	NA	1	31	31	NA	TS100	breeding line	NA	160	10	30	6
2020	RBG	NA	1	31	31	NA	TS100	breeding line	NA	160	NA	NA	NA
2020	RBG	NA	1	31	31	NA	TS100	breeding line	NA	160	NA	NA	NA
2020	RBG	NA	1	31	31	NA	TS100	breeding line	NA	160	NA	NA	NA
2020	RBG	NA	1	31	31	NA	TS100	breeding line	NA	160	NA	NA	NA
2020	RBG	NA	1	31	31	NA	TS100	breeding line	NA	160	NA	NA	NA
2020	RBG	NA	1	31	32	NA	TS098	breeding line	NA	160	30	30	6
2020	RBG	NA	1	31	32	NA	TS098	breeding line	NA	160	NA	NA	NA
2020	RBG	NA	1	31	32	NA	TS098	breeding line	NA	160	NA	NA	NA
2020	RBG	NA	1	31	32	NA	TS098	breeding line	NA	160	NA	NA	NA
2020	RBG	NA	1	31	32	NA	TS098	breeding line	NA	160	NA	NA	NA
2020	RBG	NA	1	31	32	NA	TS098	breeding line	NA	160	NA	NA	NA
2020	RBG	NA	1	31	33	NA	TS096	breeding line	NA	161	10	29	6
2020	RBG	NA	1	31	33	NA	TS096	breeding line	NA	161	NA	NA	NA
2020	RBG	NA	1	31	33	NA	TS096	breeding line	NA	161	NA	NA	NA
2020	RBG	NA	1	31	33	NA	TS096	breeding line	NA	161	NA	NA	NA
2020	RBG	NA	1	31	33	NA	TS096	breeding line	NA	161	NA	NA	NA
2020	RBG	NA	1	31	33	NA	TS096	breeding line	NA	161	NA	NA	NA
2020	RBG	NA	1	31	34	NA	TS094	breeding line	NA	162	20	28	5
2020	RBG	NA	1	31	34	NA	TS094	breeding line	NA	162	NA	NA	NA
2020	RBG	NA	1	31	34	NA	TS094	breeding line	NA	162	NA	NA	NA
2020	RBG	NA	1	31	34	NA	TS094	breeding line	NA	162	NA	NA	NA
2020	RBG	NA	1	31	34	NA	TS094	breeding line	NA	162	NA	NA	NA
2020	RBG	NA	1	31	34	NA	TS094	breeding line	NA	162	NA	NA	NA
2020	RBG	NA	1	31	35	NA	TS092	breeding line	NA	159	50	31	6
2020	RBG	NA	1	31	35	NA	TS092	breeding line	NA	159	NA	NA	NA
2020	RBG	NA	1	31	35	NA	TS092	breeding line	NA	159	NA	NA	NA
2020	RBG	NA	1	31	35	NA	TS092	breeding line	NA	159	NA	NA	NA
2020	RBG	NA	1	31	35	NA	TS092	breeding line	NA	159	NA	NA	NA
2020	RBG	NA	1	31	35	NA	TS092	breeding line	NA	159	NA	NA	NA
2020	RBG	NA	1	31	36	NA	TS090	breeding line	NA	160	20	30	6
2020	RBG	NA	1	31	36	NA	TS090	breeding line	NA	160	NA	NA	NA
2020	RBG	NA	1	31	36	NA	TS090	breeding line	NA	160	NA	NA	NA
2020	RBG	NA	1	31	36	NA	TS090	breeding line	NA	160	NA	NA	NA
2020	RBG	NA	1	31	36	NA	TS090	breeding line	NA	160	NA	NA	NA
2020	RBG	NA	1	31	36	NA	TS090	breeding line	NA	160	NA	NA	NA
2020	RBG	NA	1	31	37	NA	TS088	breeding line	NA	159	25	31	6
2020	RBG	NA	1	31	37	NA	TS088	breeding line	NA	159	NA	NA	NA
2020	RBG	NA	1	31	37	NA	TS088	breeding line	NA	159	NA	NA	NA
2020	RBG	NA	1	31	37	NA	TS088	breeding line	NA	159	NA	NA	NA
2020	RBG	NA	1	31	37	NA	TS088	breeding line	NA	159	NA	NA	NA
2020	RBG	NA	1	31	37	NA	TS088	breeding line	NA	159	NA	NA	NA
2020	RBG	NA	1	31	38	NA	TS086	breeding line	NA	158	25	32	6
2020	RBG	NA	1	31	38	NA	TS086	breeding line	NA	158	NA	NA	NA
2020	RBG	NA	1	31	38	NA	TS086	breeding line	NA	158	NA	NA	NA
2020	RBG	NA	1	31	38	NA	TS086	breeding line	NA	158	NA	NA	NA
2020	RBG	NA	1	31	38	NA	TS086	breeding line	NA	158	NA	NA	NA
2020	RBG	NA	1	31	38	NA	TS086	breeding line	NA	158	NA	NA	NA
2020	RBG	NA	1	31	39	NA	TS084	breeding line	NA	159	30	31	6
2020	RBG	NA	1	31	39	NA	TS084	breeding line	NA	159	NA	NA	NA
2020	RBG	NA	1	31	39	NA	TS084	breeding line	NA	159	NA	NA	NA
2020	RBG	NA	1	31	39	NA	TS084	breeding line	NA	159	NA	NA	NA
2020	RBG	NA	1	31	39	NA	TS084	breeding line	NA	159	NA	NA	NA
2020	RBG	NA	1	31	39	NA	TS084	breeding line	NA	159	NA	NA	NA
2020	RBG	NA	1	31	40	NA	TS082	breeding line	NA	158	20	32	6
2020	RBG	NA	1	31	40	NA	TS082	breeding line	NA	158	NA	NA	NA
2020	RBG	NA	1	31	40	NA	TS082	breeding line	NA	158	NA	NA	NA
2020	RBG	NA	1	31	40	NA	TS082	breeding line	NA	158	NA	NA	NA
2020	RBG	NA	1	31	40	NA	TS082	breeding line	NA	158	NA	NA	NA
2020	RBG	NA	1	31	40	NA	TS082	breeding line	NA	158	NA	NA	NA
2020	RBG	NA	1	31	41	NA	TS080	WheatSustain-50	NA	157	20	33	7
2020	RBG	NA	1	31	41	NA	TS080	WheatSustain-50	NA	157	NA	NA	NA
2020	RBG	NA	1	31	41	NA	TS080	WheatSustain-50	NA	157	NA	NA	NA
2020	RBG	NA	1	31	41	NA	TS080	WheatSustain-50	NA	157	NA	NA	NA
2020	RBG	NA	1	31	41	NA	TS080	WheatSustain-50	NA	157	NA	NA	NA
2020	RBG	NA	1	31	41	NA	TS080	WheatSustain-50	NA	157	NA	NA	NA
2020	RBG	NA	1	31	42	NA	TS078	WheatSustain-48	NA	156	20	34	7
2020	RBG	NA	1	31	42	NA	TS078	WheatSustain-48	NA	156	NA	NA	NA
2020	RBG	NA	1	31	42	NA	TS078	WheatSustain-48	NA	156	NA	NA	NA
2020	RBG	NA	1	31	42	NA	TS078	WheatSustain-48	NA	156	NA	NA	NA
2020	RBG	NA	1	31	42	NA	TS078	WheatSustain-48	NA	156	NA	NA	NA
2020	RBG	NA	1	31	42	NA	TS078	WheatSustain-48	NA	156	NA	NA	NA
2020	RBG	NA	1	31	43	NA	TS076	WheatSustain-46	NA	149	30	41	8
2020	RBG	NA	1	31	43	NA	TS076	WheatSustain-46	NA	149	NA	NA	NA
2020	RBG	NA	1	31	43	NA	TS076	WheatSustain-46	NA	149	NA	NA	NA
2020	RBG	NA	1	31	43	NA	TS076	WheatSustain-46	NA	149	NA	NA	NA
2020	RBG	NA	1	31	43	NA	TS076	WheatSustain-46	NA	149	NA	NA	NA
2020	RBG	NA	1	31	43	NA	TS076	WheatSustain-46	NA	149	NA	NA	NA
2020	RBG	NA	1	31	44	NA	TS074	WheatSustain-44	NA	149	30	41	8
2020	RBG	NA	1	31	44	NA	TS074	WheatSustain-44	NA	149	NA	NA	NA
2020	RBG	NA	1	31	44	NA	TS074	WheatSustain-44	NA	149	NA	NA	NA
2020	RBG	NA	1	31	44	NA	TS074	WheatSustain-44	NA	149	NA	NA	NA
2020	RBG	NA	1	31	44	NA	TS074	WheatSustain-44	NA	149	NA	NA	NA
2020	RBG	NA	1	31	44	NA	TS074	WheatSustain-44	NA	149	NA	NA	NA
2020	RBG	NA	1	31	45	NA	TS072	WheatSustain-42	NA	155	35	35	7
2020	RBG	NA	1	31	45	NA	TS072	WheatSustain-42	NA	155	NA	NA	NA
2020	RBG	NA	1	31	45	NA	TS072	WheatSustain-42	NA	155	NA	NA	NA
2020	RBG	NA	1	31	45	NA	TS072	WheatSustain-42	NA	155	NA	NA	NA
2020	RBG	NA	1	31	45	NA	TS072	WheatSustain-42	NA	155	NA	NA	NA
2020	RBG	NA	1	31	45	NA	TS072	WheatSustain-42	NA	155	NA	NA	NA
2020	RBG	NA	1	31	46	NA	TS070	WheatSustain-40	NA	153	30	37	8
2020	RBG	NA	1	31	46	NA	TS070	WheatSustain-40	NA	153	NA	NA	NA
2020	RBG	NA	1	31	46	NA	TS070	WheatSustain-40	NA	153	NA	NA	NA
2020	RBG	NA	1	31	46	NA	TS070	WheatSustain-40	NA	153	NA	NA	NA
2020	RBG	NA	1	31	46	NA	TS070	WheatSustain-40	NA	153	NA	NA	NA
2020	RBG	NA	1	31	46	NA	TS070	WheatSustain-40	NA	153	NA	NA	NA
2020	RBG	NA	1	31	47	NA	TS068	WheatSustain-38	NA	156	30	34	7
2020	RBG	NA	1	31	47	NA	TS068	WheatSustain-38	NA	156	NA	NA	NA
2020	RBG	NA	1	31	47	NA	TS068	WheatSustain-38	NA	156	NA	NA	NA
2020	RBG	NA	1	31	47	NA	TS068	WheatSustain-38	NA	156	NA	NA	NA
2020	RBG	NA	1	31	47	NA	TS068	WheatSustain-38	NA	156	NA	NA	NA
2020	RBG	NA	1	31	47	NA	TS068	WheatSustain-38	NA	156	NA	NA	NA
2020	RBG	NA	1	31	48	NA	TS066	WheatSustain-36	NA	148	15	42	8
2020	RBG	NA	1	31	48	NA	TS066	WheatSustain-36	NA	148	NA	NA	NA
2020	RBG	NA	1	31	48	NA	TS066	WheatSustain-36	NA	148	NA	NA	NA
2020	RBG	NA	1	31	48	NA	TS066	WheatSustain-36	NA	148	NA	NA	NA
2020	RBG	NA	1	31	48	NA	TS066	WheatSustain-36	NA	148	NA	NA	NA
2020	RBG	NA	1	31	48	NA	TS066	WheatSustain-36	NA	148	NA	NA	NA
2020	RBG	NA	1	31	49	NA	TS064	WheatSustain-34	NA	149	65	41	8
2020	RBG	NA	1	31	49	NA	TS064	WheatSustain-34	NA	149	NA	NA	NA
2020	RBG	NA	1	31	49	NA	TS064	WheatSustain-34	NA	149	NA	NA	NA
2020	RBG	NA	1	31	49	NA	TS064	WheatSustain-34	NA	149	NA	NA	NA
2020	RBG	NA	1	31	49	NA	TS064	WheatSustain-34	NA	149	NA	NA	NA
2020	RBG	NA	1	31	49	NA	TS064	WheatSustain-34	NA	149	NA	NA	NA
2020	RBG	NA	1	31	50	NA	TS062	WheatSustain-32	NA	157	10	33	7
2020	RBG	NA	1	31	50	NA	TS062	WheatSustain-32	NA	157	NA	NA	NA
2020	RBG	NA	1	31	50	NA	TS062	WheatSustain-32	NA	157	NA	NA	NA
2020	RBG	NA	1	31	50	NA	TS062	WheatSustain-32	NA	157	NA	NA	NA
2020	RBG	NA	1	31	50	NA	TS062	WheatSustain-32	NA	157	NA	NA	NA
2020	RBG	NA	1	31	50	NA	TS062	WheatSustain-32	NA	157	NA	NA	NA
2020	RBG	NA	1	31	51	NA	TS060	WheatSustain-30	NA	149	25	41	8
2020	RBG	NA	1	31	51	NA	TS060	WheatSustain-30	NA	149	NA	NA	NA
2020	RBG	NA	1	31	51	NA	TS060	WheatSustain-30	NA	149	NA	NA	NA
2020	RBG	NA	1	31	51	NA	TS060	WheatSustain-30	NA	149	NA	NA	NA
2020	RBG	NA	1	31	51	NA	TS060	WheatSustain-30	NA	149	NA	NA	NA
2020	RBG	NA	1	31	51	NA	TS060	WheatSustain-30	NA	149	NA	NA	NA
2020	RBG	NA	1	31	52	NA	TS058	WheatSustain-28	NA	157	7	33	7
2020	RBG	NA	1	31	52	NA	TS058	WheatSustain-28	NA	157	NA	NA	NA
2020	RBG	NA	1	31	52	NA	TS058	WheatSustain-28	NA	157	NA	NA	NA
2020	RBG	NA	1	31	52	NA	TS058	WheatSustain-28	NA	157	NA	NA	NA
2020	RBG	NA	1	31	52	NA	TS058	WheatSustain-28	NA	157	NA	NA	NA
2020	RBG	NA	1	31	52	NA	TS058	WheatSustain-28	NA	157	NA	NA	NA
2020	RBG	NA	1	31	53	NA	TS056	WheatSustain-26	NA	147	7	43	8
2020	RBG	NA	1	31	53	NA	TS056	WheatSustain-26	NA	147	NA	NA	NA
2020	RBG	NA	1	31	53	NA	TS056	WheatSustain-26	NA	147	NA	NA	NA
2020	RBG	NA	1	31	53	NA	TS056	WheatSustain-26	NA	147	NA	NA	NA
2020	RBG	NA	1	31	53	NA	TS056	WheatSustain-26	NA	147	NA	NA	NA
2020	RBG	NA	1	31	53	NA	TS056	WheatSustain-26	NA	147	NA	NA	NA
2020	RBG	NA	1	31	54	NA	TS054	WheatSustain-24	NA	145	25	45	8
2020	RBG	NA	1	31	54	NA	TS054	WheatSustain-24	NA	145	NA	NA	NA
2020	RBG	NA	1	31	54	NA	TS054	WheatSustain-24	NA	145	NA	NA	NA
2020	RBG	NA	1	31	54	NA	TS054	WheatSustain-24	NA	145	NA	NA	NA
2020	RBG	NA	1	31	54	NA	TS054	WheatSustain-24	NA	145	NA	NA	NA
2020	RBG	NA	1	31	54	NA	TS054	WheatSustain-24	NA	145	NA	NA	NA
2020	RBG	NA	1	31	55	NA	TS052	WheatSustain-22	NA	152	20	38	8
2020	RBG	NA	1	31	55	NA	TS052	WheatSustain-22	NA	152	NA	NA	NA
2020	RBG	NA	1	31	55	NA	TS052	WheatSustain-22	NA	152	NA	NA	NA
2020	RBG	NA	1	31	55	NA	TS052	WheatSustain-22	NA	152	NA	NA	NA
2020	RBG	NA	1	31	55	NA	TS052	WheatSustain-22	NA	152	NA	NA	NA
2020	RBG	NA	1	31	55	NA	TS052	WheatSustain-22	NA	152	NA	NA	NA
2020	RBG	NA	1	31	56	NA	TS050	WheatSustain-20	NA	150	10	40	8
2020	RBG	NA	1	31	56	NA	TS050	WheatSustain-20	NA	150	NA	NA	NA
2020	RBG	NA	1	31	56	NA	TS050	WheatSustain-20	NA	150	NA	NA	NA
2020	RBG	NA	1	31	56	NA	TS050	WheatSustain-20	NA	150	NA	NA	NA
2020	RBG	NA	1	31	56	NA	TS050	WheatSustain-20	NA	150	NA	NA	NA
2020	RBG	NA	1	31	56	NA	TS050	WheatSustain-20	NA	150	NA	NA	NA
2020	RBG	NA	1	31	57	NA	TS048	WheatSustain-18	NA	155	20	35	7
2020	RBG	NA	1	31	57	NA	TS048	WheatSustain-18	NA	155	NA	NA	NA
2020	RBG	NA	1	31	57	NA	TS048	WheatSustain-18	NA	155	NA	NA	NA
2020	RBG	NA	1	31	57	NA	TS048	WheatSustain-18	NA	155	NA	NA	NA
2020	RBG	NA	1	31	57	NA	TS048	WheatSustain-18	NA	155	NA	NA	NA
2020	RBG	NA	1	31	57	NA	TS048	WheatSustain-18	NA	155	NA	NA	NA
2020	RBG	NA	1	31	58	NA	TS046	WheatSustain-16	NA	147	15	43	8
2020	RBG	NA	1	31	58	NA	TS046	WheatSustain-16	NA	147	NA	NA	NA
2020	RBG	NA	1	31	58	NA	TS046	WheatSustain-16	NA	147	NA	NA	NA
2020	RBG	NA	1	31	58	NA	TS046	WheatSustain-16	NA	147	NA	NA	NA
2020	RBG	NA	1	31	58	NA	TS046	WheatSustain-16	NA	147	NA	NA	NA
2020	RBG	NA	1	31	58	NA	TS046	WheatSustain-16	NA	147	NA	NA	NA
2020	RBG	NA	1	32	1	NA	TS159	LG Initial	NA	161	20	29	6
2020	RBG	NA	1	32	1	NA	TS159	LG Initial	NA	161	NA	NA	NA
2020	RBG	NA	1	32	1	NA	TS159	LG Initial	NA	161	NA	NA	NA
2020	RBG	NA	1	32	1	NA	TS159	LG Initial	NA	161	NA	NA	NA
2020	RBG	NA	1	32	1	NA	TS159	LG Initial	NA	161	NA	NA	NA
2020	RBG	NA	1	32	1	NA	TS159	LG Initial	NA	161	NA	NA	NA
2020	RBG	NA	1	32	2	NA	TS157	KWS Emerick	NA	156	20	34	7
2020	RBG	NA	1	32	2	NA	TS157	KWS Emerick	NA	156	NA	NA	NA
2020	RBG	NA	1	32	2	NA	TS157	KWS Emerick	NA	156	NA	NA	NA
2020	RBG	NA	1	32	2	NA	TS157	KWS Emerick	NA	156	NA	NA	NA
2020	RBG	NA	1	32	2	NA	TS157	KWS Emerick	NA	156	NA	NA	NA
2020	RBG	NA	1	32	2	NA	TS157	KWS Emerick	NA	156	NA	NA	NA
2020	RBG	NA	1	32	3	NA	TS155	Kamerad	NA	158	25	32	6
2020	RBG	NA	1	32	3	NA	TS155	Kamerad	NA	158	NA	NA	NA
2020	RBG	NA	1	32	3	NA	TS155	Kamerad	NA	158	NA	NA	NA
2020	RBG	NA	1	32	3	NA	TS155	Kamerad	NA	158	NA	NA	NA
2020	RBG	NA	1	32	3	NA	TS155	Kamerad	NA	158	NA	NA	NA
2020	RBG	NA	1	32	3	NA	TS155	Kamerad	NA	158	NA	NA	NA
2020	RBG	NA	1	32	4	NA	TS153	Johnny	NA	158	30	32	6
2020	RBG	NA	1	32	4	NA	TS153	Johnny	NA	158	NA	NA	NA
2020	RBG	NA	1	32	4	NA	TS153	Johnny	NA	158	NA	NA	NA
2020	RBG	NA	1	32	4	NA	TS153	Johnny	NA	158	NA	NA	NA
2020	RBG	NA	1	32	4	NA	TS153	Johnny	NA	158	NA	NA	NA
2020	RBG	NA	1	32	4	NA	TS153	Johnny	NA	158	NA	NA	NA
2020	RBG	NA	1	32	5	NA	TS151	Genius	NA	153	35	37	8
2020	RBG	NA	1	32	5	NA	TS151	Genius	NA	153	NA	NA	NA
2020	RBG	NA	1	32	5	NA	TS151	Genius	NA	153	NA	NA	NA
2020	RBG	NA	1	32	5	NA	TS151	Genius	NA	153	NA	NA	NA
2020	RBG	NA	1	32	5	NA	TS151	Genius	NA	153	NA	NA	NA
2020	RBG	NA	1	32	5	NA	TS151	Genius	NA	153	NA	NA	NA
2020	RBG	NA	1	32	6	NA	TS149	Chaplin	NA	158	40	32	6
2020	RBG	NA	1	32	6	NA	TS149	Chaplin	NA	158	NA	NA	NA
2020	RBG	NA	1	32	6	NA	TS149	Chaplin	NA	158	NA	NA	NA
2020	RBG	NA	1	32	6	NA	TS149	Chaplin	NA	158	NA	NA	NA
2020	RBG	NA	1	32	6	NA	TS149	Chaplin	NA	158	NA	NA	NA
2020	RBG	NA	1	32	6	NA	TS149	Chaplin	NA	158	NA	NA	NA
2020	RBG	NA	1	32	8	NA	TS145	Axioma	NA	153	30	37	8
2020	RBG	NA	1	32	8	NA	TS145	Axioma	NA	153	NA	NA	NA
2020	RBG	NA	1	32	8	NA	TS145	Axioma	NA	153	NA	NA	NA
2020	RBG	NA	1	32	8	NA	TS145	Axioma	NA	153	NA	NA	NA
2020	RBG	NA	1	32	8	NA	TS145	Axioma	NA	153	NA	NA	NA
2020	RBG	NA	1	32	8	NA	TS145	Axioma	NA	153	NA	NA	NA
2020	RBG	NA	1	32	9	NA	TS143	Apostel	NA	155	40	35	7
2020	RBG	NA	1	32	9	NA	TS143	Apostel	NA	155	NA	NA	NA
2020	RBG	NA	1	32	9	NA	TS143	Apostel	NA	155	NA	NA	NA
2020	RBG	NA	1	32	9	NA	TS143	Apostel	NA	155	NA	NA	NA
2020	RBG	NA	1	32	9	NA	TS143	Apostel	NA	155	NA	NA	NA
2020	RBG	NA	1	32	9	NA	TS143	Apostel	NA	155	NA	NA	NA
2020	RBG	NA	1	32	10	NA	TS141	Komponist	NA	157	30	33	7
2020	RBG	NA	1	32	10	NA	TS141	Komponist	NA	157	NA	NA	NA
2020	RBG	NA	1	32	10	NA	TS141	Komponist	NA	157	NA	NA	NA
2020	RBG	NA	1	32	10	NA	TS141	Komponist	NA	157	NA	NA	NA
2020	RBG	NA	1	32	10	NA	TS141	Komponist	NA	157	NA	NA	NA
2020	RBG	NA	1	32	10	NA	TS141	Komponist	NA	157	NA	NA	NA
2020	RBG	NA	1	32	11	NA	TS139	Sherpa	NA	157	45	33	7
2020	RBG	NA	1	32	11	NA	TS139	Sherpa	NA	157	NA	NA	NA
2020	RBG	NA	1	32	11	NA	TS139	Sherpa	NA	157	NA	NA	NA
2020	RBG	NA	1	32	11	NA	TS139	Sherpa	NA	157	NA	NA	NA
2020	RBG	NA	1	32	11	NA	TS139	Sherpa	NA	157	NA	NA	NA
2020	RBG	NA	1	32	11	NA	TS139	Sherpa	NA	157	NA	NA	NA
2020	RBG	NA	1	32	12	NA	TS137	Dichter	NA	162	15	28	5
2020	RBG	NA	1	32	12	NA	TS137	Dichter	NA	162	NA	NA	NA
2020	RBG	NA	1	32	12	NA	TS137	Dichter	NA	162	NA	NA	NA
2020	RBG	NA	1	32	12	NA	TS137	Dichter	NA	162	NA	NA	NA
2020	RBG	NA	1	32	12	NA	TS137	Dichter	NA	162	NA	NA	NA
2020	RBG	NA	1	32	12	NA	TS137	Dichter	NA	162	NA	NA	NA
2020	RBG	NA	1	32	13	NA	TS135	breeding line	NA	161	15	29	6
2020	RBG	NA	1	32	13	NA	TS135	breeding line	NA	161	NA	NA	NA
2020	RBG	NA	1	32	13	NA	TS135	breeding line	NA	161	NA	NA	NA
2020	RBG	NA	1	32	13	NA	TS135	breeding line	NA	161	NA	NA	NA
2020	RBG	NA	1	32	13	NA	TS135	breeding line	NA	161	NA	NA	NA
2020	RBG	NA	1	32	13	NA	TS135	breeding line	NA	161	NA	NA	NA
2020	RBG	NA	1	32	14	NA	TS133	breeding line	NA	150	45	40	8
2020	RBG	NA	1	32	14	NA	TS133	breeding line	NA	150	NA	NA	NA
2020	RBG	NA	1	32	14	NA	TS133	breeding line	NA	150	NA	NA	NA
2020	RBG	NA	1	32	14	NA	TS133	breeding line	NA	150	NA	NA	NA
2020	RBG	NA	1	32	14	NA	TS133	breeding line	NA	150	NA	NA	NA
2020	RBG	NA	1	32	14	NA	TS133	breeding line	NA	150	NA	NA	NA
2020	RBG	NA	1	32	15	NA	TS131	breeding line	NA	158	30	32	6
2020	RBG	NA	1	32	15	NA	TS131	breeding line	NA	158	NA	NA	NA
2020	RBG	NA	1	32	15	NA	TS131	breeding line	NA	158	NA	NA	NA
2020	RBG	NA	1	32	15	NA	TS131	breeding line	NA	158	NA	NA	NA
2020	RBG	NA	1	32	15	NA	TS131	breeding line	NA	158	NA	NA	NA
2020	RBG	NA	1	32	15	NA	TS131	breeding line	NA	158	NA	NA	NA
2020	RBG	NA	1	32	16	NA	TS129	breeding line	NA	160	35	30	6
2020	RBG	NA	1	32	16	NA	TS129	breeding line	NA	160	NA	NA	NA
2020	RBG	NA	1	32	16	NA	TS129	breeding line	NA	160	NA	NA	NA
2020	RBG	NA	1	32	16	NA	TS129	breeding line	NA	160	NA	NA	NA
2020	RBG	NA	1	32	16	NA	TS129	breeding line	NA	160	NA	NA	NA
2020	RBG	NA	1	32	16	NA	TS129	breeding line	NA	160	NA	NA	NA
2020	RBG	NA	1	32	17	NA	TS127	breeding line	NA	161	40	29	6
2020	RBG	NA	1	32	17	NA	TS127	breeding line	NA	161	NA	NA	NA
2020	RBG	NA	1	32	17	NA	TS127	breeding line	NA	161	NA	NA	NA
2020	RBG	NA	1	32	17	NA	TS127	breeding line	NA	161	NA	NA	NA
2020	RBG	NA	1	32	17	NA	TS127	breeding line	NA	161	NA	NA	NA
2020	RBG	NA	1	32	17	NA	TS127	breeding line	NA	161	NA	NA	NA
2020	RBG	NA	1	32	18	NA	TS125	breeding line	NA	158	40	32	6
2020	RBG	NA	1	32	18	NA	TS125	breeding line	NA	158	NA	NA	NA
2020	RBG	NA	1	32	18	NA	TS125	breeding line	NA	158	NA	NA	NA
2020	RBG	NA	1	32	18	NA	TS125	breeding line	NA	158	NA	NA	NA
2020	RBG	NA	1	32	18	NA	TS125	breeding line	NA	158	NA	NA	NA
2020	RBG	NA	1	32	18	NA	TS125	breeding line	NA	158	NA	NA	NA
2020	RBG	NA	1	32	19	NA	TS123	breeding line	NA	158	20	32	6
2020	RBG	NA	1	32	19	NA	TS123	breeding line	NA	158	NA	NA	NA
2020	RBG	NA	1	32	19	NA	TS123	breeding line	NA	158	NA	NA	NA
2020	RBG	NA	1	32	19	NA	TS123	breeding line	NA	158	NA	NA	NA
2020	RBG	NA	1	32	19	NA	TS123	breeding line	NA	158	NA	NA	NA
2020	RBG	NA	1	32	19	NA	TS123	breeding line	NA	158	NA	NA	NA
2020	RBG	NA	1	32	20	NA	TS121	breeding line	NA	153	55	37	8
2020	RBG	NA	1	32	20	NA	TS121	breeding line	NA	153	NA	NA	NA
2020	RBG	NA	1	32	20	NA	TS121	breeding line	NA	153	NA	NA	NA
2020	RBG	NA	1	32	20	NA	TS121	breeding line	NA	153	NA	NA	NA
2020	RBG	NA	1	32	20	NA	TS121	breeding line	NA	153	NA	NA	NA
2020	RBG	NA	1	32	20	NA	TS121	breeding line	NA	153	NA	NA	NA
2020	RBG	NA	1	32	21	NA	TS119	breeding line	NA	158	30	32	6
2020	RBG	NA	1	32	21	NA	TS119	breeding line	NA	158	NA	NA	NA
2020	RBG	NA	1	32	21	NA	TS119	breeding line	NA	158	NA	NA	NA
2020	RBG	NA	1	32	21	NA	TS119	breeding line	NA	158	NA	NA	NA
2020	RBG	NA	1	32	21	NA	TS119	breeding line	NA	158	NA	NA	NA
2020	RBG	NA	1	32	21	NA	TS119	breeding line	NA	158	NA	NA	NA
2020	RBG	NA	1	32	22	NA	TS117	breeding line	NA	161	25	29	6
2020	RBG	NA	1	32	22	NA	TS117	breeding line	NA	161	NA	NA	NA
2020	RBG	NA	1	32	22	NA	TS117	breeding line	NA	161	NA	NA	NA
2020	RBG	NA	1	32	22	NA	TS117	breeding line	NA	161	NA	NA	NA
2020	RBG	NA	1	32	22	NA	TS117	breeding line	NA	161	NA	NA	NA
2020	RBG	NA	1	32	22	NA	TS117	breeding line	NA	161	NA	NA	NA
2020	RBG	NA	1	32	23	NA	TS115	breeding line	NA	158	25	32	6
2020	RBG	NA	1	32	23	NA	TS115	breeding line	NA	158	NA	NA	NA
2020	RBG	NA	1	32	23	NA	TS115	breeding line	NA	158	NA	NA	NA
2020	RBG	NA	1	32	23	NA	TS115	breeding line	NA	158	NA	NA	NA
2020	RBG	NA	1	32	23	NA	TS115	breeding line	NA	158	NA	NA	NA
2020	RBG	NA	1	32	23	NA	TS115	breeding line	NA	158	NA	NA	NA
2020	RBG	NA	1	32	24	NA	TS113	breeding line	NA	158	25	32	6
2020	RBG	NA	1	32	24	NA	TS113	breeding line	NA	158	NA	NA	NA
2020	RBG	NA	1	32	24	NA	TS113	breeding line	NA	158	NA	NA	NA
2020	RBG	NA	1	32	24	NA	TS113	breeding line	NA	158	NA	NA	NA
2020	RBG	NA	1	32	24	NA	TS113	breeding line	NA	158	NA	NA	NA
2020	RBG	NA	1	32	24	NA	TS113	breeding line	NA	158	NA	NA	NA
2020	RBG	NA	1	32	25	NA	TS111	breeding line	NA	158	20	32	6
2020	RBG	NA	1	32	25	NA	TS111	breeding line	NA	158	NA	NA	NA
2020	RBG	NA	1	32	25	NA	TS111	breeding line	NA	158	NA	NA	NA
2020	RBG	NA	1	32	25	NA	TS111	breeding line	NA	158	NA	NA	NA
2020	RBG	NA	1	32	25	NA	TS111	breeding line	NA	158	NA	NA	NA
2020	RBG	NA	1	32	25	NA	TS111	breeding line	NA	158	NA	NA	NA
2020	RBG	NA	1	32	26	NA	TS109	breeding line	NA	157	30	33	7
2020	RBG	NA	1	32	26	NA	TS109	breeding line	NA	157	NA	NA	NA
2020	RBG	NA	1	32	26	NA	TS109	breeding line	NA	157	NA	NA	NA
2020	RBG	NA	1	32	26	NA	TS109	breeding line	NA	157	NA	NA	NA
2020	RBG	NA	1	32	26	NA	TS109	breeding line	NA	157	NA	NA	NA
2020	RBG	NA	1	32	26	NA	TS109	breeding line	NA	157	NA	NA	NA
2020	RBG	NA	1	32	27	NA	TS107	breeding line	NA	160	20	30	6
2020	RBG	NA	1	32	27	NA	TS107	breeding line	NA	160	NA	NA	NA
2020	RBG	NA	1	32	27	NA	TS107	breeding line	NA	160	NA	NA	NA
2020	RBG	NA	1	32	27	NA	TS107	breeding line	NA	160	NA	NA	NA
2020	RBG	NA	1	32	27	NA	TS107	breeding line	NA	160	NA	NA	NA
2020	RBG	NA	1	32	27	NA	TS107	breeding line	NA	160	NA	NA	NA
2020	RBG	NA	1	32	28	NA	TS105	breeding line	NA	153	60	37	8
2020	RBG	NA	1	32	28	NA	TS105	breeding line	NA	153	NA	NA	NA
2020	RBG	NA	1	32	28	NA	TS105	breeding line	NA	153	NA	NA	NA
2020	RBG	NA	1	32	28	NA	TS105	breeding line	NA	153	NA	NA	NA
2020	RBG	NA	1	32	28	NA	TS105	breeding line	NA	153	NA	NA	NA
2020	RBG	NA	1	32	28	NA	TS105	breeding line	NA	153	NA	NA	NA
2020	RBG	NA	1	32	29	NA	TS103	breeding line	NA	158	20	32	6
2020	RBG	NA	1	32	29	NA	TS103	breeding line	NA	158	NA	NA	NA
2020	RBG	NA	1	32	29	NA	TS103	breeding line	NA	158	NA	NA	NA
2020	RBG	NA	1	32	29	NA	TS103	breeding line	NA	158	NA	NA	NA
2020	RBG	NA	1	32	29	NA	TS103	breeding line	NA	158	NA	NA	NA
2020	RBG	NA	1	32	29	NA	TS103	breeding line	NA	158	NA	NA	NA
2020	RBG	NA	1	32	30	NA	TS101	breeding line	NA	161	15	29	6
2020	RBG	NA	1	32	30	NA	TS101	breeding line	NA	161	NA	NA	NA
2020	RBG	NA	1	32	30	NA	TS101	breeding line	NA	161	NA	NA	NA
2020	RBG	NA	1	32	30	NA	TS101	breeding line	NA	161	NA	NA	NA
2020	RBG	NA	1	32	30	NA	TS101	breeding line	NA	161	NA	NA	NA
2020	RBG	NA	1	32	30	NA	TS101	breeding line	NA	161	NA	NA	NA
2020	RBG	NA	1	32	31	NA	TS099	breeding line	NA	160	30	30	6
2020	RBG	NA	1	32	31	NA	TS099	breeding line	NA	160	NA	NA	NA
2020	RBG	NA	1	32	31	NA	TS099	breeding line	NA	160	NA	NA	NA
2020	RBG	NA	1	32	31	NA	TS099	breeding line	NA	160	NA	NA	NA
2020	RBG	NA	1	32	31	NA	TS099	breeding line	NA	160	NA	NA	NA
2020	RBG	NA	1	32	31	NA	TS099	breeding line	NA	160	NA	NA	NA
2020	RBG	NA	1	32	32	NA	TS097	breeding line	NA	160	30	30	6
2020	RBG	NA	1	32	32	NA	TS097	breeding line	NA	160	NA	NA	NA
2020	RBG	NA	1	32	32	NA	TS097	breeding line	NA	160	NA	NA	NA
2020	RBG	NA	1	32	32	NA	TS097	breeding line	NA	160	NA	NA	NA
2020	RBG	NA	1	32	32	NA	TS097	breeding line	NA	160	NA	NA	NA
2020	RBG	NA	1	32	32	NA	TS097	breeding line	NA	160	NA	NA	NA
2020	RBG	NA	1	32	33	NA	TS095	breeding line	NA	161	10	29	6
2020	RBG	NA	1	32	33	NA	TS095	breeding line	NA	161	NA	NA	NA
2020	RBG	NA	1	32	33	NA	TS095	breeding line	NA	161	NA	NA	NA
2020	RBG	NA	1	32	33	NA	TS095	breeding line	NA	161	NA	NA	NA
2020	RBG	NA	1	32	33	NA	TS095	breeding line	NA	161	NA	NA	NA
2020	RBG	NA	1	32	33	NA	TS095	breeding line	NA	161	NA	NA	NA
2020	RBG	NA	1	32	34	NA	TS093	breeding line	NA	161	25	29	6
2020	RBG	NA	1	32	34	NA	TS093	breeding line	NA	161	NA	NA	NA
2020	RBG	NA	1	32	34	NA	TS093	breeding line	NA	161	NA	NA	NA
2020	RBG	NA	1	32	34	NA	TS093	breeding line	NA	161	NA	NA	NA
2020	RBG	NA	1	32	34	NA	TS093	breeding line	NA	161	NA	NA	NA
2020	RBG	NA	1	32	34	NA	TS093	breeding line	NA	161	NA	NA	NA
2020	RBG	NA	1	32	35	NA	TS091	breeding line	NA	160	15	30	6
2020	RBG	NA	1	32	35	NA	TS091	breeding line	NA	160	NA	NA	NA
2020	RBG	NA	1	32	35	NA	TS091	breeding line	NA	160	NA	NA	NA
2020	RBG	NA	1	32	35	NA	TS091	breeding line	NA	160	NA	NA	NA
2020	RBG	NA	1	32	35	NA	TS091	breeding line	NA	160	NA	NA	NA
2020	RBG	NA	1	32	35	NA	TS091	breeding line	NA	160	NA	NA	NA
2020	RBG	NA	1	32	36	NA	TS089	breeding line	NA	158	10	32	6
2020	RBG	NA	1	32	36	NA	TS089	breeding line	NA	158	NA	NA	NA
2020	RBG	NA	1	32	36	NA	TS089	breeding line	NA	158	NA	NA	NA
2020	RBG	NA	1	32	36	NA	TS089	breeding line	NA	158	NA	NA	NA
2020	RBG	NA	1	32	36	NA	TS089	breeding line	NA	158	NA	NA	NA
2020	RBG	NA	1	32	36	NA	TS089	breeding line	NA	158	NA	NA	NA
2020	RBG	NA	1	32	37	NA	TS087	breeding line	NA	158	35	32	6
2020	RBG	NA	1	32	37	NA	TS087	breeding line	NA	158	NA	NA	NA
2020	RBG	NA	1	32	37	NA	TS087	breeding line	NA	158	NA	NA	NA
2020	RBG	NA	1	32	37	NA	TS087	breeding line	NA	158	NA	NA	NA
2020	RBG	NA	1	32	37	NA	TS087	breeding line	NA	158	NA	NA	NA
2020	RBG	NA	1	32	37	NA	TS087	breeding line	NA	158	NA	NA	NA
2020	RBG	NA	1	32	38	NA	TS085	breeding line	NA	157	60	33	7
2020	RBG	NA	1	32	38	NA	TS085	breeding line	NA	157	NA	NA	NA
2020	RBG	NA	1	32	38	NA	TS085	breeding line	NA	157	NA	NA	NA
2020	RBG	NA	1	32	38	NA	TS085	breeding line	NA	157	NA	NA	NA
2020	RBG	NA	1	32	38	NA	TS085	breeding line	NA	157	NA	NA	NA
2020	RBG	NA	1	32	38	NA	TS085	breeding line	NA	157	NA	NA	NA
2020	RBG	NA	1	32	39	NA	TS083	breeding line	NA	158	25	32	6
2020	RBG	NA	1	32	39	NA	TS083	breeding line	NA	158	NA	NA	NA
2020	RBG	NA	1	32	39	NA	TS083	breeding line	NA	158	NA	NA	NA
2020	RBG	NA	1	32	39	NA	TS083	breeding line	NA	158	NA	NA	NA
2020	RBG	NA	1	32	39	NA	TS083	breeding line	NA	158	NA	NA	NA
2020	RBG	NA	1	32	39	NA	TS083	breeding line	NA	158	NA	NA	NA
2020	RBG	NA	1	32	40	NA	TS081	breeding line	NA	156	35	34	7
2020	RBG	NA	1	32	40	NA	TS081	breeding line	NA	156	NA	NA	NA
2020	RBG	NA	1	32	40	NA	TS081	breeding line	NA	156	NA	NA	NA
2020	RBG	NA	1	32	40	NA	TS081	breeding line	NA	156	NA	NA	NA
2020	RBG	NA	1	32	40	NA	TS081	breeding line	NA	156	NA	NA	NA
2020	RBG	NA	1	32	40	NA	TS081	breeding line	NA	156	NA	NA	NA
2020	RBG	NA	1	32	41	NA	TS079	WheatSustain-49	NA	148	25	42	8
2020	RBG	NA	1	32	41	NA	TS079	WheatSustain-49	NA	148	NA	NA	NA
2020	RBG	NA	1	32	41	NA	TS079	WheatSustain-49	NA	148	NA	NA	NA
2020	RBG	NA	1	32	41	NA	TS079	WheatSustain-49	NA	148	NA	NA	NA
2020	RBG	NA	1	32	41	NA	TS079	WheatSustain-49	NA	148	NA	NA	NA
2020	RBG	NA	1	32	41	NA	TS079	WheatSustain-49	NA	148	NA	NA	NA
2020	RBG	NA	1	32	42	NA	TS077	WheatSustain-47	NA	149	35	41	8
2020	RBG	NA	1	32	42	NA	TS077	WheatSustain-47	NA	149	NA	NA	NA
2020	RBG	NA	1	32	42	NA	TS077	WheatSustain-47	NA	149	NA	NA	NA
2020	RBG	NA	1	32	42	NA	TS077	WheatSustain-47	NA	149	NA	NA	NA
2020	RBG	NA	1	32	42	NA	TS077	WheatSustain-47	NA	149	NA	NA	NA
2020	RBG	NA	1	32	42	NA	TS077	WheatSustain-47	NA	149	NA	NA	NA
2020	RBG	NA	1	32	43	NA	TS075	WheatSustain-45	NA	147	40	43	8
2020	RBG	NA	1	32	43	NA	TS075	WheatSustain-45	NA	147	NA	NA	NA
2020	RBG	NA	1	32	43	NA	TS075	WheatSustain-45	NA	147	NA	NA	NA
2020	RBG	NA	1	32	43	NA	TS075	WheatSustain-45	NA	147	NA	NA	NA
2020	RBG	NA	1	32	43	NA	TS075	WheatSustain-45	NA	147	NA	NA	NA
2020	RBG	NA	1	32	43	NA	TS075	WheatSustain-45	NA	147	NA	NA	NA
2020	RBG	NA	1	32	44	NA	TS073	WheatSustain-43	NA	149	30	41	8
2020	RBG	NA	1	32	44	NA	TS073	WheatSustain-43	NA	149	NA	NA	NA
2020	RBG	NA	1	32	44	NA	TS073	WheatSustain-43	NA	149	NA	NA	NA
2020	RBG	NA	1	32	44	NA	TS073	WheatSustain-43	NA	149	NA	NA	NA
2020	RBG	NA	1	32	44	NA	TS073	WheatSustain-43	NA	149	NA	NA	NA
2020	RBG	NA	1	32	44	NA	TS073	WheatSustain-43	NA	149	NA	NA	NA
2020	RBG	NA	1	32	45	NA	TS071	WheatSustain-41	NA	150	30	40	8
2020	RBG	NA	1	32	45	NA	TS071	WheatSustain-41	NA	150	NA	NA	NA
2020	RBG	NA	1	32	45	NA	TS071	WheatSustain-41	NA	150	NA	NA	NA
2020	RBG	NA	1	32	45	NA	TS071	WheatSustain-41	NA	150	NA	NA	NA
2020	RBG	NA	1	32	45	NA	TS071	WheatSustain-41	NA	150	NA	NA	NA
2020	RBG	NA	1	32	45	NA	TS071	WheatSustain-41	NA	150	NA	NA	NA
2020	RBG	NA	1	32	46	NA	TS069	WheatSustain-39	NA	147	25	43	8
2020	RBG	NA	1	32	46	NA	TS069	WheatSustain-39	NA	147	NA	NA	NA
2020	RBG	NA	1	32	46	NA	TS069	WheatSustain-39	NA	147	NA	NA	NA
2020	RBG	NA	1	32	46	NA	TS069	WheatSustain-39	NA	147	NA	NA	NA
2020	RBG	NA	1	32	46	NA	TS069	WheatSustain-39	NA	147	NA	NA	NA
2020	RBG	NA	1	32	46	NA	TS069	WheatSustain-39	NA	147	NA	NA	NA
2020	RBG	NA	1	32	47	NA	TS067	WheatSustain-37	NA	144	30	46	8
2020	RBG	NA	1	32	47	NA	TS067	WheatSustain-37	NA	144	NA	NA	NA
2020	RBG	NA	1	32	47	NA	TS067	WheatSustain-37	NA	144	NA	NA	NA
2020	RBG	NA	1	32	47	NA	TS067	WheatSustain-37	NA	144	NA	NA	NA
2020	RBG	NA	1	32	47	NA	TS067	WheatSustain-37	NA	144	NA	NA	NA
2020	RBG	NA	1	32	47	NA	TS067	WheatSustain-37	NA	144	NA	NA	NA
2020	RBG	NA	1	32	48	NA	TS065	WheatSustain-35	NA	148	20	42	8
2020	RBG	NA	1	32	48	NA	TS065	WheatSustain-35	NA	148	NA	NA	NA
2020	RBG	NA	1	32	48	NA	TS065	WheatSustain-35	NA	148	NA	NA	NA
2020	RBG	NA	1	32	48	NA	TS065	WheatSustain-35	NA	148	NA	NA	NA
2020	RBG	NA	1	32	48	NA	TS065	WheatSustain-35	NA	148	NA	NA	NA
2020	RBG	NA	1	32	48	NA	TS065	WheatSustain-35	NA	148	NA	NA	NA
[truncated: 18,720 more rows]

## Sheet: Table S2
Table S2. Genotyping data on the WheatSustain training set for single nucleotide polymorphisms (SNPs) from the 25K SNP chip.
SNP	TS001	TS002	TS003	TS004	TS005	TS006	TS007	TS008	TS009	TS010	TS011	TS012	TS013	TS014	TS015	TS016	TS017	TS018	TS019	TS020	TS021	TS022	TS023	TS024	TS025	TS026	TS027	TS028	TS029	TS030	TS031	TS032	TS033	TS034	TS035	TS036	TS037	TS038	TS039	TS040	TS041	TS042	TS043	TS044	TS045	TS046	TS047	TS048	TS049
AX-108725475	C	T	C	T	T	T	C	T	C	C	C	T	C	T	T	T	C	C	T	C	C	C	T	T	C	C	T	T	T	T	T	T	T	T	C	T	T	T	T	T	C	T	T	T	T	T	T	T	T
AX-108726016	C	C	C	C	T	C	T	C	C	C	T	T	C	C	C	C	T	C	C	C	T	T	C	T	C	C	T	C	T	T	C	C	C	C	C	C	Y	C	T	T	T	C	C	C	C	C	C	C	C
AX-108726686	A	A	A	G	A	A	A	G	A	A	A	A	A	A	A	A	A	A	A	A	A	A	A	A	G	A	A	A	A	A	G	G	A	A	A	A	G	A	G	G	A	A	A	A	A	A	A	A	A
AX-108727087	T	T	C	T	T	T	T	T	T	T	C	T	T	T	T	T	C	C	T	T	T	T	T	T	C	T	C	T	T	T	C	T	T	T	T	C	C	T	T	C	T	T	T	T	T	T	T	T	T
AX-108727865	A	G	A	G	G	G	A	A	G	G	A	A	G	A	A	G	A	G	G	G	G	G	G	A	G	G	G	A	G	G	G	G	G	A	G	G	A	G	A	G	A	G	G	G	G	G	A	A	A
AX-108729217	T	G	T	G	T	G	T	G	T	T	T	T	T	T	G	T	T	T	T	failed	G	T	G	G	T	T	G	G	T	G	T	T	G	T	G	T	T	T	G	T	T	T	T	T	T	K	T	T	T
AX-108730542	A	C	C	C	C	A	A	C	C	C	C	A	C	A	A	C	A	C	C	C	C	A	A	C	A	A	A	C	A	C	C	C	C	C	C	M	C	A	C	C	A	C	C	C	C	A	C	A	C
AX-108730999	failed	G	failed	G	failed	G	failed	failed	failed	failed	failed	failed	G	G	G	G	failed	failed	G	G	failed	failed	G	failed	failed	G	failed	failed	G	G	failed	G	failed	failed	G	failed	failed	G	G	failed	failed	failed	G	failed	G	G	failed	G	G
AX-108733348	C	A	C	A	C	C	C	C	A	A	C	C	C	C	C	A	C	A	A	C	A	C	C	C	A	C	C	A	C	A	C	A	C	C	C	A	A	C	C	C	C	A	A	C	A	A	C	C	C
AX-108734177	T	T	T	Y	Y	C	C	Y	T	C	T	C	T	T	Y	T	C	T	T	C	T	C	T	Y	T	T	Y	T	T	Y	C	T	C	Y	C	C	C	C	C	C	C	C	C	C	C	C	T	Y	Y
AX-108734745	T	T	T	T	G	G	G	G	T	T	G	T	G	G	G	T	T	T	T	T	T	G	G	G	T	T	G	T	T	T	T	T	G	G	G	T	T	T	T	T	T	T	T	T	T	G	T	G	G
AX-108738660	A	A	C	A	A	A	A	C	A	A	A	A	A	A	A	A	A	A	A	A	A	A	A	A	A	A	C	A	A	A	C	A	A	A	C	C	A	A	A	C	C	C	A	A	A	A	A	A	A
AX-108738684	C	C	C	C	C	T	C	T	C	T	T	C	C	C	C	C	T	T	T	C	C	T	C	T	T	T	T	T	C	C	T	C	T	C	C	T	T	C	C	C	C	C	T	T	T	T	C	C	Y
AX-108740027	G	A	G	A	A	G	G	G	A	A	A	A	G	G	G	G	G	A	G	A	A	G	A	G	G	G	G	G	A	G	G	G	G	G	G	A	G	G	A	G	A	G	G	G	A	G	G	G	R
AX-108740343	A	A	A	A	A	A	A	A	A	A	A	A	A	A	A	A	A	A	A	A	A	A	A	A	A	A	A	A	G	A	G	A	G	G	A	A	A	G	A	G	G	G	G	G	G	G	G	A	G
AX-108740634	T	G	G	T	T	T	G	T	G	G	G	G	G	G	G	T	G	G	G	T	G	G	G	T	T	G	T	T	T	T	G	G	G	T	G	G	T	G	G	G	T	G	G	G	G	T	T	T	T
AX-108741679	C	T	T	C	C	C	C	T	C	C	T	C	C	C	C	T	T	T	C	T	C	T	C	C	C	C	C	T	T	T	C	C	C	T	C	T	C	C	C	C	C	T	T	C	C	T	C	T	C
AX-108742004	T	T	T	T	T	T	T	T	T	C	C	C	T	T	T	C	C	C	T	C	T	C	T	T	C	C	T	T	C	T	T	C	T	T	T	T	T	T	T	T	T	T	T	T	T	T	T	T	T
AX-108742604	A	failed	failed	A	R	G	failed	failed	failed	failed	G	A	R	G	G	G	R	failed	failed	failed	A	failed	R	failed	failed	failed	failed	A	failed	failed	R	R	R	R	A	R	failed	failed	R	R	failed	failed	G	failed	failed	failed	failed	G	G
AX-108742709	A	A	C	C	A	A	C	A	C	C	A	A	A	A	A	A	C	A	C	A	C	C	A	A	C	A	A	A	A	A	M	A	A	A	A	A	C	A	A	A	A	A	A	A	C	A	A	A	A
AX-108742936	G	A	A	A	A	A	G	A	G	G	A	G	G	G	A	A	A	A	A	A	G	A	G	A	A	G	G	A	A	A	A	A	A	A	A	A	A	A	A	A	A	G	A	A	A	A	A	A	A
AX-108743346	A	G	G	G	A	A	A	G	G	G	A	A	G	G	G	A	A	A	G	G	G	G	G	G	G	G	G	G	G	G	A	A	A	A	A	A	G	A	G	A	G	A	A	A	A	G	A	G	A
AX-108744710	T	C	C	T	T	C	C	T	T	T	C	T	C	T	T	T	T	T	C	T	T	T	T	C	T	T	T	T	C	T	T	T	T	T	T	T	C	T	T	C	T	T	T	T	C	T	T	T	T
AX-108744896	A	A	C	C	A	A	A	A	C	C	A	A	A	A	A	A	C	A	C	A	C	C	A	A	C	A	A	A	A	A	M	A	A	A	A	A	C	A	A	C	A	A	A	A	C	A	A	A	A
AX-108745697	G	G	G	G	G	G	A	G	G	G	G	A	G	G	G	A	G	G	G	G	G	G	G	G	A	A	A	A	G	G	G	G	G	G	G	G	A	G	G	G	G	G	G	G	G	G	G	G	G
AX-108745700	C	A	C	C	C	C	C	C	A	C	C	C	C	C	C	C	C	C	C	C	C	C	C	C	C	C	C	C	C	C	C	C	C	C	C	C	C	C	C	C	C	C	C	C	C	C	C	C	C
AX-108746272	G	A	A	A	G	G	G	A	A	A	A	G	A	G	A	G	G	G	G	G	G	A	G	G	G	G	A	A	A	A	A	A	A	A	A	A	A	G	A	A	G	A	A	A	A	G	A	A	A
AX-108746724	C	C	C	G	C	C	C	C	C	C	C	C	C	C	C	C	C	C	C	C	C	G	C	C	C	C	G	C	C	C	C	C	S	C	C	C	C	C	C	C	C	C	C	C	C	G	G	C	C
AX-108747203	G	G	G	G	A	G	A	G	G	G	G	G	A	A	G	G	G	G	G	G	G	G	G	G	G	G	G	G	G	G	G	G	G	A	A	G	G	G	A	A	G	G	G	G	G	A	A	A	A
AX-108748722	G	G	G	G	A	A	A	A	G	G	A	G	G	A	A	G	G	G	G	G	A	A	G	G	A	G	A	A	G	G	A	A	A	A	A	A	A	A	A	G	A	G	A	A	A	A	A	A	A
AX-108749699	C	T	C	T	C	C	C	C	T	T	T	C	T	C	C	C	T	T	C	T	C	T	C	C	C	C	C	C	T	C	C	C	C	C	C	C	C	C	C	C	C	C	C	C	C	C	C	T	C
AX-108750850	T	T	C	T	C	T	C	C	C	T	T	T	C	C	T	C	C	T	C	T	T	T	C	T	C	T	T	T	T	C	T	C	T	C	C	C	C	C	T	C	C	C	C	C	C	T	C	T	T
AX-108751096	C	T	C	T	C	T	T	T	C	C	C	C	T	T	T	T	T	C	T	T	C	T	T	T	T	T	C	C	T	T	C	T	T	C	C	C	C	T	C	C	T	C	C	Y	C	C	C	C	C
AX-108752205	G	G	G	G	G	A	G	G	G	G	G	G	G	G	A	G	G	G	G	G	G	G	G	G	G	G	A	A	G	G	G	G	G	G	R	G	G	G	A	A	G	G	G	G	G	A	G	G	G
AX-108753174	T	T	C	T	T	C	C	C	T	T	C	T	C	T	C	C	C	C	T	T	T	C	C	C	T	T	C	C	C	T	T	C	T	T	C	T	C	T	T	C	T	T	C	T	T	Y	T	T	T
AX-108753683	C	C	C	C	C	C	C	T	C	C	C	C	C	C	C	C	C	C	C	C	C	C	C	C	C	C	T	T	C	C	T	T	T	C	C	T	C	C	C	C	C	C	C	Y	C	T	C	C	T
AX-108754470	C	A	C	A	C	C	A	A	A	C	C	C	C	C	C	C	C	A	C	A	A	A	C	C	C	C	A	A	C	C	C	A	C	C	C	C	C	failed	C	A	C	C	C	C	C	C	C	C	C
AX-108755238	G	G	G	G	G	G	G	G	G	G	G	G	A	G	G	G	G	G	G	G	A	G	G	G	G	G	G	A	G	G	A	A	A	A	G	G	G	A	G	A	G	G	G	A	A	G	A	G	G
AX-108757855	T	C	C	C	T	T	T	T	C	failed	C	T	C	T	C	C	C	failed	failed	C	T	T	T	T	C	T	T	T	C	failed	C	T	C	C	T	C	T	T	T	C	C	C	T	C	C	T	T	T	T
AX-108760164	A	G	A	A	A	G	A	G	A	A	A	A	A	G	G	A	A	A	A	A	A	G	G	A	G	G	A	A	A	G	A	G	A	G	A	A	A	A	A	A	G	A	A	A	A	failed	G	G	G
AX-108760176	C	T	T	T	T	C	C	T	T	T	C	C	T	T	T	T	T	T	C	T	C	T	T	C	T	C	T	T	C	T	T	T	T	T	T	T	T	T	T	T	T	T	T	T	T	T	T	T	T
AX-108760390	T	T	T	T	C	T	C	failed	C	C	C	T	T	T	T	C	C	C	C	C	T	C	T	C	C	T	C	C	C	T	T	T	T	T	T	T	C	T	T	C	T	T	T	T	T	T	T	T	T
AX-108761466	A	G	G	G	A	A	A	A	A	A	G	A	G	A	G	G	G	A	G	G	A	G	G	G	G	A	G	A	G	A	G	G	G	G	A	G	G	G	A	G	A	G	G	G	G	R	G	G	G
AX-108761616	failed	failed	failed	failed	failed	failed	failed	failed	failed	failed	failed	failed	failed	failed	failed	failed	failed	failed	failed	failed	failed	failed	failed	failed	failed	failed	failed	failed	failed	failed	failed	failed	failed	failed	failed	failed	failed	failed	failed	failed	failed	failed	failed	failed	failed	failed	failed	failed	failed
AX-108763571	failed	failed	failed	failed	failed	failed	failed	failed	failed	failed	failed	failed	failed	failed	failed	failed	failed	failed	failed	failed	failed	failed	failed	failed	failed	failed	failed	failed	failed	failed	failed	failed	failed	failed	failed	failed	failed	failed	failed	failed	failed	failed	failed	failed	failed	failed	failed	failed	failed
AX-108764047	G	G	G	G	G	G	G	G	A	G	G	G	G	A	G	G	G	A	G	G	G	G	G	G	G	G	G	G	G	A	A	A	A	A	G	A	G	A	G	G	G	A	R	A	A	G	A	A	G
AX-108766320	A	G	A	G	A	G	G	A	G	G	G	G	A	G	G	A	G	G	G	failed	G	G	G	G	G	G	G	A	G	G	G	G	G	G	G	G	G	G	G	A	G	G	G	G	G	G	G	G	G
AX-108767221	A	A	G	A	G	A	A	A	G	A	G	A	A	A	A	A	failed	G	A	A	A	A	A	A	G	A	A	G	A	A	G	G	A	A	A	G	A	G	G	G	G	G	G	G	G	A	G	A	A
AX-108767674	A	A	A	A	A	A	A	G	A	A	A	A	A	A	A	A	A	A	A	A	A	A	A	A	A	A	G	G	A	A	A	A	A	A	A	A	A	A	G	A	A	A	A	A	A	R	G	G	A
AX-108768314	G	A	G	G	G	G	G	G	G	G	G	G	G	G	G	G	A	G	A	G	G	A	G	G	G	G	A	G	G	G	G	G	G	G	G	G	G	G	G	G	G	G	G	G	G	A	G	G	G
AX-108769166	C	C	T	C	T	C	T	T	C	C	T	C	C	C	C	C	T	T	C	C	C	T	T	C	C	C	C	C	T	C	T	C	C	C	C	C	T	C	C	T	C	C	C	C	C	C	C	T	T
AX-108769219	A	A	A	A	A	A	G	A	G	A	G	A	G	G	G	A	A	A	A	A	A	A	G	G	A	A	A	A	A	A	G	A	G	A	G	G	A	G	G	A	A	G	A	G	G	A	G	A	A
AX-108769547	C	C	C	C	C	C	C	C	T	T	C	T	C	C	C	C	C	T	C	C	C	C	C	C	C	C	C	C	C	C	C	C	C	C	C	C	C	C	C	C	C	C	C	C	C	C	C	C	C
AX-108769603	C	A	C	A	A	C	A	C	C	A	A	A	A	A	A	C	A	A	A	A	A	A	A	C	C	A	A	A	A	A	C	C	C	A	C	A	A	A	C	A	A	A	A	C	C	C	A	A	M
AX-108769625	A	G	A	A	A	G	A	A	G	A	G	A	A	A	A	G	G	A	A	A	A	A	G	G	A	A	A	A	G	A	A	G	G	A	G	A	G	G	A	A	A	R	G	A	A	A	A	A	A
AX-108771736	A	A	G	A	G	A	A	A	A	A	A	A	A	A	A	G	A	A	A	A	A	A	A	A	G	A	A	A	A	A	A	A	A	A	A	A	G	A	G	G	A	A	A	A	A	A	A	A	A
AX-108773996	T	C	T	T	T	T	C	T	T	T	T	T	T	T	C	T	T	T	T	T	T	T	T	T	C	T	T	T	T	T	T	T	T	T	T	T	T	T	T	C	T	T	T	T	T	T	T	T	T
AX-108774306	A	A	G	A	A	G	A	A	A	A	G	A	G	A	G	G	G	A	A	G	G	A	G	A	G	A	A	G	A	A	A	A	A	A	A	A	A	A	A	A	A	A	A	A	G	A	A	A	A
AX-108774600	G	G	G	G	G	G	G	G	A	G	G	G	A	G	G	G	G	G	G	G	G	G	G	G	G	G	G	G	G	G	G	G	G	G	G	G	G	G	G	G	G	G	G	G	G	G	G	G	G
AX-108774740	C	T	C	T	failed	C	C	C	C	C	T	T	failed	C	C	C	T	C	C	failed	failed	C	C	C	C	failed	C	C	T	T	C	failed	C	C	C	C	C	C	C	C	C	C	C	C	C	C	C	C	C
AX-108774793	C	C	C	C	C	C	C	C	C	C	C	C	C	C	C	C	C	C	C	C	C	C	C	C	C	C	C	C	T	C	C	C	C	C	C	C	C	C	C	T	C	C	C	C	C	C	C	C	C
AX-108775782	A	C	C	C	A	A	A	A	A	A	C	A	C	C	C	A	A	A	C	C	A	C	C	A	C	A	A	A	C	C	A	A	A	A	C	A	A	A	C	C	A	A	A	A	A	A	A	A	A
AX-108775900	G	G	G	G	G	G	G	G	G	G	G	G	G	G	G	G	G	G	G	G	G	G	G	G	G	G	G	G	G	G	G	G	G	G	G	G	G	G	G	G	G	G	G	G	G	G	G	G	G
AX-108776134	G	A	G	A	G	G	G	G	G	G	G	G	A	G	G	G	G	G	G	A	G	G	G	G	A	G	G	A	G	G	G	G	G	G	G	G	G	G	G	G	G	G	G	G	G	G	G	G	G
AX-108779092	G	A	G	A	G	A	G	A	G	A	G	A	G	G	G	G	failed	G	G	A	G	G	failed	A	G	G	G	G	G	G	G	G	G	G	G	G	G	A	G	G	G	G	G	G	G	G	G	G	G
AX-108781472	A	A	A	A	G	A	G	A	A	A	G	A	A	G	G	A	G	A	A	G	G	G	G	A	G	A	A	A	A	A	A	A	A	G	A	A	A	A	A	A	A	A	A	A	A	A	G	G	G
AX-108781521	G	G	G	G	A	G	G	G	G	G	G	G	G	G	G	G	G	G	G	A	A	G	G	G	G	G	G	G	G	G	G	G	G	G	A	G	A	G	G	A	G	G	G	G	G	G	G	G	G
AX-108781921	T	Y	failed	T	C	T	C	failed	C	T	C	T	C	T	C	C	failed	T	C	C	T	C	T	T	C	T	C	C	C	C	Y	Y	Y	C	failed	C	C	Y	C	C	C	C	C	C	C	T	T	T	Y
AX-108782275	T	T	T	T	T	C	C	C	T	T	T	T	C	T	T	T	C	C	T	T	T	T	C	C	T	T	C	C	T	T	T	C	T	T	T	T	C	T	T	T	T	T	T	T	T	T	T	T	T
AX-108783028	G	G	G	G	G	G	A	G	G	A	A	G	A	A	G	A	failed	A	G	G	G	A	G	G	A	G	G	G	A	G	G	G	G	G	G	A	G	G	A	G	G	A	G	G	G	G	G	G	G
AX-108787258	A	A	A	A	A	G	A	A	A	A	A	A	A	A	G	A	A	A	A	A	A	A	G	A	A	A	G	A	A	A	G	A	A	A	G	A	A	G	A	A	A	G	G	G	G	A	A	A	A
AX-108788007	G	T	G	G	T	T	T	T	T	G	G	G	T	T	T	G	T	G	T	G	G	T	T	G	T	G	T	T	T	T	G	T	T	T	T	T	G	T	T	G	T	T	T	G	G	T	G	T	T
AX-108788794	C	A	C	A	C	C	C	C	C	A	A	C	C	C	C	C	A	A	A	A	A	A	C	C	C	A	A	A	A	A	C	C	C	C	C	A	A	A	C	A	A	A	A	C	C	C	C	C	C
AX-108789882	A	A	A	A	A	A	A	C	C	A	C	A	C	A	A	C	A	A	A	A	A	A	A	A	A	A	A	C	A	C	A	A	M	A	C	A	A	A	A	A	A	A	A	A	A	C	C	A	A
AX-108790772	T	C	C	C	C	T	C	C	C	C	T	T	T	T	T	T	T	T	T	C	T	C	T	C	C	C	T	T	T	C	T	C	C	T	C	T	C	T	T	C	T	T	T	T	T	T	T	T	T
AX-108790825	G	A	G	A	A	G	G	A	G	A	G	A	A	A	A	A	A	G	A	G	G	A	G	G	A	G	A	A	G	A	A	A	A	A	A	A	A	A	A	A	A	A	A	A	A	A	A	A	A
AX-108790972	A	G	A	A	A	A	G	G	A	A	G	A	G	A	A	G	A	G	A	A	A	G	A	A	A	A	A	G	A	G	G	A	G	G	A	A	A	A	A	A	G	A	A	G	G	R	G	G	G
AX-108791745	G	G	G	G	G	A	A	G	G	G	A	A	G	G	G	G	A	G	G	G	G	G	G	A	G	G	G	G	A	G	G	G	G	G	G	G	G	G	G	G	G	G	G	G	G	G	G	G	G
AX-108792379	failed	failed	failed	failed	failed	failed	failed	failed	failed	failed	failed	failed	failed	failed	failed	failed	failed	failed	failed	failed	failed	failed	failed	failed	failed	failed	failed	failed	failed	failed	failed	failed	failed	failed	failed	failed	failed	failed	failed	failed	failed	failed	failed	failed	failed	failed	failed	failed	failed
AX-108792457	G	A	A	A	A	A	A	A	G	G	A	G	A	A	A	A	A	G	G	A	G	A	A	A	A	A	A	A	A	G	A	A	A	A	A	A	A	failed	A	A	A	A	A	A	A	A	A	A	A
AX-108792747	A	G	A	A	A	G	G	G	A	A	G	G	A	A	G	A	A	A	A	G	G	G	A	A	G	A	G	G	A	G	G	A	G	G	G	G	G	G	A	G	G	G	G	G	G	G	G	G	G
AX-108792750	T	T	T	T	T	G	G	T	T	G	G	T	failed	G	failed	G	failed	G	T	T	T	T	G	G	T	T	T	failed	G	T	T	G	T	G	G	T	G	T	G	G	T	T	G	T	T	G	G	G	T
AX-108792801	G	G	A	G	G	A	G	A	G	G	A	G	G	G	A	A	A	G	G	failed	G	A	A	G	G	G	A	A	A	G	A	A	A	A	A	A	A	G	A	A	A	A	A	A	A	A	G	G	G
AX-108793797	C	T	T	T	T	T	C	C	C	C	C	failed	T	T	T	T	T	C	T	T	C	T	T	T	T	C	T	T	C	T	C	C	T	T	T	C	T	C	C	C	C	C	C	T	T	C	T	C	T
AX-108793870	A	G	A	G	A	G	G	A	A	A	A	A	A	G	A	A	A	A	A	G	A	A	G	G	A	A	A	A	A	A	A	G	G	A	A	A	A	A	A	A	G	A	G	R	A	A	A	A	A
AX-108794652	G	G	G	A	A	G	G	G	G	G	A	G	G	G	G	G	G	A	G	G	G	G	G	G	G	G	G	G	G	G	G	G	G	G	G	G	G	G	G	A	G	G	G	G	G	G	G	G	G
AX-108795008	T	C	C	T	T	T	T	C	T	T	C	T	T	T	T	C	C	C	T	C	T	C	T	T	T	T	T	C	C	C	T	T	T	C	T	C	T	T	T	T	T	C	C	T	T	C	T	C	T
AX-108795020	A	G	G	G	G	G	A	A	G	G	A	A	G	G	G	G	A	A	A	A	A	G	A	A	G	G	G	G	G	G	G	G	G	G	G	G	A	G	G	A	G	G	G	G	G	A	G	G	A
AX-108795124	C	T	T	T	C	C	C	T	T	T	C	C	C	C	C	C	C	C	T	C	C	C	C	C	C	C	C	C	C	C	C	C	T	C	C	C	C	C	C	C	C	C	C	C	C	C	C	C	C
AX-108797365	A	A	A	A	A	A	A	A	A	A	A	A	A	A	A	A	A	A	A	A	A	A	A	A	A	A	A	A	A	A	A	A	A	A	A	A	A	A	A	A	A	A	A	A	A	A	A	A	A
AX-108797735	A	A	A	A	A	A	A	A	A	A	A	A	A	A	A	A	failed	A	A	G	G	A	A	A	A	A	A	A	A	A	A	A	A	A	A	A	A	A	A	A	A	A	A	A	A	A	A	A	A
AX-108799056	T	C	C	C	C	C	T	T	T	T	T	T	C	C	C	C	failed	T	C	C	T	C	C	C	C	T	C	C	T	C	T	T	C	C	C	T	C	T	T	T	T	T	T	C	C	T	C	T	C
AX-108801257	A	A	A	A	A	A	A	A	A	A	G	A	A	A	A	A	G	G	G	A	A	A	A	G	A	G	A	A	A	G	G	G	A	G	G	G	A	G	failed	G	A	G	G	G	G	R	A	failed	failed
AX-108801270	T	C	T	failed	C	C	T	C	T	T	C	T	C	C	C	C	T	C	T	C	T	T	C	T	T	T	T	C	C	C	T	T	T	T	T	T	T	T	failed	failed	failed	T	T	T	T	failed	T	failed	T
AX-108801971	G	A	G	A	A	A	G	G	A	A	G	G	G	A	A	G	G	A	A	A	G	G	G	A	A	G	A	A	G	A	A	A	A	A	A	A	G	A	G	G	G	A	A	A	A	G	A	G	A
AX-108804304	A	A	G	A	A	A	G	A	A	A	failed	A	A	R	A	A	A	A	A	A	A	A	A	A	A	A	A	A	failed	A	R	R	G	A	A	A	G	A	failed	A	A	A	A	G	A	A	failed	A	failed
AX-108806155	A	A	A	A	A	A	A	A	A	A	A	A	A	A	A	A	A	A	A	A	A	A	A	A	A	A	A	A	A	A	A	A	A	A	A	A	A	A	G	A	A	A	A	A	A	A	A	A	G
AX-108806223	G	A	G	A	G	G	G	A	G	A	G	G	G	A	G	G	G	G	A	G	G	G	G	G	G	A	A	A	A	G	G	G	G	G	G	G	A	G	G	G	G	G	G	G	G	G	G	G	G
AX-108806404	G	G	G	G	G	G	G	G	G	G	G	G	G	T	T	G	G	G	G	G	T	G	G	G	G	G	G	G	G	G	G	G	G	G	T	G	G	T	T	G	T	G	G	G	G	G	G	G	G
AX-108807981	T	T	T	T	T	C	T	T	T	T	C	T	T	C	T	T	C	C	T	T	T	C	C	C	T	T	C	C	C	C	T	T	C	T	T	T	T	T	T	T	C	T	T	T	T	C	C	C	C
AX-108808218	G	G	G	G	A	G	G	G	A	G	G	G	G	G	A	G	G	G	G	G	G	G	G	G	G	G	G	G	G	G	G	G	G	G	G	G	G	G	G	G	G	G	G	G	G	G	G	G	G
AX-108808300	A	G	G	G	G	G	A	G	G	G	G	G	G	G	A	G	G	G	G	G	A	A	G	G	G	G	G	G	G	G	G	G	G	A	A	G	G	G	G	A	A	G	G	G	G	G	A	A	G
AX-108808534	G	G	T	G	G	G	G	G	G	G	G	G	G	G	G	G	T	G	T	G	G	G	G	G	T	G	G	G	G	T	G	G	G	G	G	G	T	T	G	T	G	G	T	G	G	G	G	G	G
AX-108809122	G	A	G	A	A	A	A	G	A	A	A	A	A	A	A	A	A	A	A	A	G	A	A	G	A	A	A	A	A	A	A	A	G	G	A	A	G	A	G	G	G	A	A	A	A	G	G	A	A
AX-108810762	A	C	C	C	A	C	A	C	C	A	C	A	C	A	A	C	A	A	C	A	A	C	C	C	C	C	A	C	A	C	C	C	C	A	C	C	C	C	A	A	C	C	C	C	C	A	A	A	C
AX-108811420	C	C	C	C	T	T	T	T	C	C	C	C	C	T	T	C	C	C	T	C	C	T	T	C	C	T	C	T	C	C	T	C	Y	T	T	T	T	T	C	C	T	T	T	T	T	T	T	T	T
AX-108812426	C	T	C	T	T	T	T	C	T	T	C	T	C	T	T	T	C	T	T	C	C	C	T	T	C	C	T	C	T	T	T	C	T	T	C	T	T	T	T	T	C	T	T	C	C	T	T	T	T
AX-108812821	G	G	G	G	G	G	G	G	G	G	G	G	G	G	G	A	failed	A	A	G	G	A	G	G	A	G	A	A	A	G	G	A	A	G	A	G	G	G	G	G	A	G	G	R	G	G	A	G	G
AX-108814403	T	T	T	T	T	T	T	T	T	T	T	T	T	T	T	T	T	T	T	C	C	T	T	T	T	T	T	T	T	T	T	T	T	T	T	T	T	T	T	T	T	T	T	T	T	T	T	T	T
AX-108815538	C	C	T	C	C	C	T	C	C	C	C	C	C	T	T	T	T	C	C	T	C	C	T	C	T	failed	C	C	C	C	C	C	C	C	C	C	T	C	T	T	C	C	C	C	C	C	C	C	C
AX-108815692	T	T	T	T	T	T	C	T	T	T	T	T	T	T	T	T	T	T	C	T	T	T	T	T	T	T	T	T	T	T	T	T	T	T	T	T	C	T	C	T	T	T	T	T	T	T	T	T	T
AX-108815701	T	T	T	T	T	T	T	T	T	T	T	T	C	C	T	T	T	T	T	T	T	C	T	T	T	T	C	C	T	C	C	C	C	T	C	C	T	T	T	C	C	C	T	C	T	C	C	T	T
AX-108815860	C	T	C	T	T	T	T	C	T	C	C	C	C	T	C	T	T	C	C	C	C	C	T	T	C	C	C	C	C	C	T	C	T	T	T	T	C	C	C	C	T	T	T	C	C	C	C	T	T
AX-108815870	T	T	T	T	T	T	T	T	T	T	T	T	T	T	T	T	C	T	T	T	T	C	T	C	T	T	T	T	T	T	T	T	T	T	T	T	T	T	T	T	T	T	T	T	T	T	T	T	T
AX-108816843	C	C	C	C	C	C	C	C	C	C	C	C	G	C	G	C	C	C	C	C	G	C	C	C	C	C	C	C	C	C	C	C	G	G	G	C	G	G	C	C	C	G	G	G	G	C	C	C	S
AX-108817109	C	C	T	C	C	C	C	T	C	C	C	C	C	C	C	C	T	C	C	C	C	C	C	C	C	C	C	C	C	C	C	C	C	C	C	C	C	C	C	C	C	C	C	C	C	C	C	C	C
AX-108819088	G	G	G	A	A	G	G	G	A	G	A	G	G	G	A	G	A	A	A	A	A	A	A	G	G	G	G	G	A	G	A	G	G	A	G	G	G	G	G	G	G	G	G	A	G	G	A	G	G
AX-108819783	G	G	G	G	A	G	A	G	G	G	A	G	G	G	G	G	A	G	G	G	G	A	G	G	G	G	A	A	G	A	A	A	A	A	A	A	G	A	G	A	A	A	A	A	A	R	A	G	A
AX-108820155	G	G	G	G	A	G	G	G	G	G	G	G	G	G	G	G	G	G	G	G	G	A	G	G	G	G	A	G	G	A	G	G	G	G	A	G	G	G	G	G	G	G	G	G	G	G	G	G	G
AX-108820331	C	C	T	C	C	C	C	C	C	C	T	C	C	C	C	T	C	C	T	C	C	T	C	T	T	C	T	C	C	T	C	C	C	C	C	C	Y	T	C	C	T	C	C	C	T	C	C	C	C
AX-108820471	A	G	G	A	G	G	G	G	G	G	A	A	G	G	G	A	G	G	A	A	G	A	G	G	A	A	G	G	A	G	A	G	A	A	A	A	A	G	A	G	A	A	A	A	A	A	A	A	A
AX-108820821	T	C	T	C	C	C	C	C	T	T	T	T	T	T	C	C	T	T	T	T	T	C	T	C	C	T	C	C	C	T	T	T	T	T	T	T	C	T	C	C	T	T	T	T	T	C	T	T	T
AX-108821223	G	G	G	G	G	G	G	G	G	A	G	A	G	G	G	G	G	A	G	A	A	G	G	G	A	G	G	G	A	G	A	G	A	A	A	A	G	G	G	G	A	A	A	A	A	G	A	G	G
AX-108822622	C	Y	T	T	failed	C	T	T	C	C	C	failed	C	C	C	C	C	C	C	T	C	C	C	C	T	T	C	T	C	C	Y	T	T	T	T	failed	T	C	T	T	T	C	C	T	T	C	T	T	C
AX-108823349	C	C	C	C	C	C	C	C	C	C	T	C	C	T	C	C	C	T	C	C	C	C	C	C	C	C	C	C	C	C	C	C	C	C	T	C	C	C	C	T	C	C	C	C	C	C	C	C	C
AX-108829158	A	A	A	A	G	G	G	A	A	A	G	A	G	A	G	G	failed	G	A	A	A	A	A	G	G	A	A	G	G	G	A	G	A	A	A	A	A	A	A	A	A	G	G	A	A	R	A	A	A
AX-108829232	G	A	G	G	G	A	G	G	A	G	G	A	G	G	G	A	A	G	failed	G	G	G	A	G	G	failed	G	G	failed	G	A	G	A	G	G	A	A	A	G	G	G	R	G	A	A	G	G	G	G
AX-108829263	A	G	A	A	A	A	A	A	A	G	A	A	A	A	A	A	A	G	A	A	A	A	A	A	A	A	failed	A	A	A	A	A	A	G	G	A	A	A	A	A	A	A	A	A	A	G	A	G	G
AX-108830656	A	A	A	A	G	G	A	G	A	G	G	G	A	A	G	A	G	G	G	G	A	A	A	G	A	G	G	G	G	A	G	A	G	G	A	G	A	G	A	A	G	G	G	G	G	G	G	G	G
AX-108831659	G	G	G	A	A	G	G	G	G	G	A	G	G	G	G	G	G	A	G	G	G	G	G	G	G	G	G	G	G	G	G	G	G	G	G	G	G	G	G	A	G	G	G	G	G	G	G	G	G
AX-108832036	C	T	C	T	T	C	C	T	T	T	C	C	C	T	T	C	C	T	C	C	C	T	T	C	C	C	C	T	C	T	C	C	T	T	C	C	C	C	C	T	C	C	C	C	C	T	C	T	T
AX-108832686	A	C	C	C	C	A	A	A	C	C	C	A	A	A	A	A	C	C	A	C	A	C	A	A	C	C	A	A	C	A	C	C	C	C	C	C	C	C	C	C	C	C	C	C	C	A	C	A	A
AX-108835561	C	C	C	C	C	C	C	T	C	C	T	C	C	C	C	C	T	C	C	C	C	T	C	C	C	C	C	C	T	C	T	C	C	C	C	Y	C	C	T	C	T	C	C	C	C	T	C	C	C
AX-108837168	G	A	G	G	G	G	G	G	A	A	G	A	A	A	G	A	G	A	G	A	G	G	A	A	G	G	A	A	A	G	R	G	G	A	A	G	G	A	A	A	A	A	G	A	A	G	A	A	G
AX-108838020	G	T	T	G	G	T	T	G	T	G	T	T	T	G	G	T	T	T	G	T	T	G	G	G	T	G	T	G	T	G	G	G	K	T	G	T	T	G	G	T	T	T	G	T	T	G	T	T	G
AX-108839702	C	C	A	C	C	C	C	C	C	C	C	A	C	C	C	A	A	C	C	A	A	C	C	A	C	C	C	C	C	C	A	C	A	A	C	C	A	A	C	A	C	C	A	A	A	C	A	C	C
AX-108839806	G	G	G	T	T	G	G	G	G	T	G	T	G	G	G	T	G	G	T	G	G	G	G	T	G	G	G	G	T	T	G	G	G	G	G	G	T	G	G	T	G	G	G	G	G	T	G	G	G
AX-108840306	C	G	C	G	G	C	G	C	C	C	G	C	C	C	C	G	G	C	C	G	C	C	C	C	G	C	C	G	G	C	C	G	C	C	G	C	C	C	C	G	C	C	C	C	G	C	C	C	C
AX-108841374	T	C	T	C	C	T	T	T	C	T	T	T	T	T	C	C	T	T	C	C	T	C	T	C	T	T	C	T	T	T	T	T	T	T	C	T	C	T	T	T	T	T	T	T	T	T	T	T	T
AX-108842585	T	C	T	C	C	C	T	T	C	C	C	C	T	T	T	C	C	C	C	C	T	C	C	C	C	T	C	C	T	C	C	C	C	T	C	C	C	C	T	C	T	C	C	Y	C	T	T	T	T
AX-108843159	T	T	T	T	T	T	C	T	C	C	T	T	C	T	T	C	T	T	T	C	T	C	T	T	T	T	T	T	T	T	T	C	T	T	T	T	T	T	T	T	T	T	T	T	C	T	T	C	T
AX-108843273	T	T	T	T	T	T	T	T	T	T	C	T	T	C	T	T	T	C	T	T	T	T	T	T	T	T	T	T	T	T	T	T	T	T	C	T	T	T	T	C	T	T	T	T	T	T	T	T	T
AX-108844850	G	G	C	G	G	C	C	C	G	G	C	G	G	G	G	G	G	G	G	G	C	C	G	G	C	C	G	G	G	C	G	G	G	G	G	G	G	G	G	C	G	G	G	G	G	G	G	G	G
AX-108844883	T	T	A	A	failed	T	A	A	T	T	A	T	A	T	A	A	T	T	T	T	T	A	A	T	A	A	A	A	A	A	A	T	A	A	A	A	A	T	A	A	A	A	T	A	A	A	A	A	A
AX-108845164	G	G	G	G	G	G	A	A	A	G	A	G	G	G	G	G	A	A	G	A	A	A	G	G	A	G	G	A	G	G	G	G	G	G	G	G	G	G	G	G	G	G	G	G	G	G	G	G	G
AX-108847275	G	G	G	G	G	G	G	G	G	G	G	G	G	G	G	G	G	G	G	G	G	G	G	G	G	G	G	G	G	G	G	G	G	G	G	G	G	G	G	G	G	G	G	G	G	G	G	G	G
AX-108847971	T	T	C	T	T	C	C	T	T	T	C	T	T	C	C	C	C	C	C	C	T	C	C	C	C	failed	C	T	C	C	T	T	T	C	T	C	C	T	C	C	T	C	T	T	C	C	T	C	T
AX-108848182	T	T	C	C	T	T	T	T	T	T	C	T	T	C	T	C	T	C	T	T	T	T	T	T	T	T	C	T	C	T	T	T	T	C	C	C	T	T	C	T	T	C	C	T	T	C	C	C	C
AX-108848348	A	C	A	C	A	A	A	A	C	A	A	C	C	C	A	C	A	A	A	C	A	A	A	A	A	A	C	C	C	A	A	A	A	A	C	A	A	A	C	A	C	A	A	A	A	A	A	A	A
AX-108848968	T	T	T	T	C	T	C	T	T	T	C	T	C	C	C	C	C	T	C	C	C	C	C	T	C	C	C	T	T	C	C	C	C	C	C	C	C	C	C	C	C	C	C	C	C	C	C	C	C
AX-108849971	A	A	A	A	A	G	A	G	A	A	A	A	A	A	A	A	A	A	A	A	A	G	A	A	G	A	A	A	A	A	A	A	A	A	A	A	A	A	A	A	A	A	A	A	A	A	A	A	A
AX-108851331	T	C	T	C	T	T	T	C	C	T	T	T	T	T	T	T	T	T	T	C	T	C	T	T	T	T	C	T	T	T	T	T	T	T	T	T	T	T	T	T	T	T	T	T	T	T	T	T	T
AX-108851569	C	C	C	C	C	C	C	C	C	C	C	C	T	C	C	C	C	C	C	C	C	C	C	C	C	C	C	C	C	C	C	C	C	C	C	C	C	C	C	C	C	C	C	C	C	C	C	C	C
AX-108852221	C	T	T	C	T	T	T	T	C	C	T	C	T	C	C	C	C	C	T	C	C	C	C	T	T	T	T	T	T	T	C	C	C	C	T	T	T	T	C	T	T	T	T	C	T	C	C	C	C
AX-108852379	A	A	A	A	A	A	A	G	A	A	A	A	A	A	A	A	A	A	A	A	A	A	G	A	A	A	A	A	A	A	A	A	A	A	A	A	A	A	A	A	A	A	A	A	A	A	A	A	A
AX-108852497	C	C	C	C	C	T	C	C	C	C	C	T	T	C	C	C	C	C	T	T	C	C	C	T	C	T	T	C	C	C	T	C	T	C	C	T	C	T	C	C	T	T	T	T	T	C	T	C	T
AX-108853189	A	G	G	A	G	G	G	A	A	G	G	G	G	G	G	G	A	A	G	G	G	G	G	G	A	G	G	G	A	G	G	G	G	G	G	A	G	G	G	G	A	G	G	G	G	G	G	G	G
AX-108853192	C	C	T	C	C	C	C	T	C	C	C	C	C	C	C	C	C	C	C	C	C	C	C	C	C	C	C	C	C	T	C	T	T	T	C	C	C	C	C	T	C	C	C	T	T	T	T	T	T
AX-108854110	C	failed	C	C	C	C	C	C	C	C	C	C	C	T	C	C	C	C	C	C	C	C	C	C	C	C	C	C	C	C	C	C	C	C	C	C	C	C	C	C	C	C	C	C	C	C	C	C	C
AX-108854715	G	G	G	G	A	A	G	A	G	G	A	G	A	A	A	G	G	G	G	failed	G	G	A	A	G	G	A	G	A	failed	G	G	G	A	G	G	G	A	A	G	A	G	G	G	G	G	G	G	G
AX-108856079	C	C	C	T	T	T	C	T	C	C	T	C	T	T	T	T	T	C	C	C	T	T	T	T	C	C	C	C	T	C	T	C	T	T	T	C	C	T	C	C	C	T	T	T	T	C	C	T	C
AX-108856741	failed	failed	failed	failed	failed	failed	failed	failed	failed	failed	failed	failed	failed	failed	failed	failed	failed	failed	failed	failed	failed	failed	failed	failed	failed	failed	failed	failed	failed	failed	failed	failed	failed	failed	failed	failed	failed	failed	failed	failed	failed	failed	failed	failed	failed	failed	failed	failed	failed
AX-108857621	A	A	A	A	A	A	A	A	A	A	A	A	A	A	A	A	A	A	A	A	A	A	A	A	A	A	A	A	A	A	A	A	A	A	A	A	A	A	A	A	A	A	A	A	A	A	A	A	A
AX-108860828	failed	failed	failed	failed	failed	failed	failed	failed	failed	failed	failed	failed	failed	failed	failed	failed	failed	failed	failed	failed	failed	failed	failed	failed	failed	failed	failed	failed	failed	failed	failed	failed	failed	failed	failed	failed	failed	failed	failed	failed	failed	failed	failed	failed	failed	failed	failed	failed	failed
AX-108862020	A	A	A	A	A	A	A	A	A	A	A	A	G	A	A	A	A	A	A	G	A	G	A	A	A	A	A	G	A	A	A	A	A	G	A	A	A	A	A	G	G	A	A	A	G	G	A	G	G
AX-108862241	A	A	A	A	G	A	G	A	A	A	A	A	A	G	A	A	G	A	A	A	A	G	G	A	A	A	failed	G	A	A	A	A	A	A	A	A	A	A	A	A	A	A	A	A	A	A	A	G	A
AX-108862484	C	T	C	T	T	T	C	T	T	T	T	C	C	T	C	T	T	T	C	C	C	T	T	T	T	C	T	T	T	C	T	T	T	T	T	T	T	T	T	T	T	T	C	T	T	T	T	T	T
AX-108865061	T	T	T	T	T	T	T	C	T	C	C	T	C	T	C	T	C	C	T	T	T	C	T	C	C	T	T	T	C	T	T	T	T	T	C	T	C	T	C	T	T	T	T	T	T	T	T	T	C
AX-108865765	G	A	G	A	A	G	A	G	G	G	G	G	G	G	G	A	G	G	G	G	G	A	G	A	A	G	G	A	G	G	A	G	A	G	A	A	G	A	A	G	G	A	G	A	A	R	G	G	A
AX-108866645	T	G	T	T	T	G	T	G	T	T	T	T	G	G	G	T	T	T	T	T	G	G	G	T	G	T	T	T	T	G	T	T	T	G	T	T	T	T	T	T	G	T	T	T	T	T	G	G	G
AX-108867032	A	A	A	A	A	A	A	A	A	A	A	A	A	A	A	A	A	A	A	A	A	A	A	A	A	A	A	G	A	A	A	R	failed	G	G	A	A	A	A	A	A	A	A	A	A	G	A	G	G
AX-108867062	A	C	A	C	C	C	C	C	C	A	C	A	C	C	C	C	C	A	C	C	C	C	C	C	C	C	C	A	C	C	C	C	C	C	C	C	A	C	A	A	C	C	C	C	C	C	C	C	C
AX-108869642	C	C	C	C	T	C	T	T	T	T	T	C	C	T	C	T	C	T	C	C	C	C	C	T	C	C	C	T	C	T	C	T	C	C	T	C	T	T	C	Y	C	T	T	C	T	C	C	C	C
AX-108870188	T	T	T	T	T	T	T	T	G	G	T	G	T	T	G	T	T	G	T	T	T	T	T	T	T	T	T	T	T	T	G	T	T	G	T	G	T	T	G	T	G	G	G	G	G	G	G	T	T
AX-108870310	C	T	C	T	T	C	T	C	C	T	T	T	T	T	T	C	C	T	T	T	T	T	T	C	C	T	T	T	T	T	C	C	C	T	C	T	T	T	T	C	T	T	T	C	C	C	T	T	Y
AX-108870376	C	C	A	C	C	C	A	A	C	C	C	C	C	C	C	C	C	C	C	C	C	C	C	C	C	C	A	C	C	C	A	C	A	A	A	C	C	A	C	C	C	C	C	A	C	C	A	C	A
AX-108874073	C	T	C	T	T	C	T	C	C	T	T	T	T	T	T	C	C	T	T	T	T	T	T	C	C	T	T	T	T	T	C	C	C	T	C	T	T	T	C	C	T	T	T	C	C	C	T	T	Y
AX-108874909	T	T	T	T	T	T	T	T	T	C	T	T	T	C	T	T	T	T	T	T	T	T	T	T	C	T	T	T	C	T	T	T	T	T	C	T	T	T	T	T	T	T	T	T	Y	T	T	T	T
AX-108875384	A	A	A	G	A	A	A	A	G	A	A	A	A	A	A	A	A	A	A	A	A	G	A	A	A	A	A	A	A	A	A	G	A	A	A	A	G	A	G	G	A	A	A	A	A	G	A	A	A
AX-108875703	C	T	T	T	C	C	C	T	T	T	T	C	T	C	T	C	C	C	C	T	T	T	C	C	C	C	T	T	T	T	T	T	T	T	T	T	T	T	T	T	C	T	T	T	T	C	T	T	T
AX-108875894	T	T	T	T	C	C	T	C	C	T	T	T	T	C	C	T	T	T	C	T	T	T	T	C	T	C	T	C	T	T	C	C	C	C	C	C	C	C	T	C	C	C	C	C	C	C	C	C	T
AX-108875928	A	A	A	A	A	A	A	A	G	A	A	A	A	A	G	A	A	A	A	A	A	A	A	A	A	A	A	A	A	G	A	A	A	A	A	A	G	A	A	G	A	A	A	A	A	G	A	A	G
AX-108878743	T	T	C	T	T	C	T	C	C	C	C	T	C	C	C	C	T	C	C	failed	T	T	C	T	T	T	C	C	C	C	T	T	T	T	C	T	T	C	C	T	C	C	T	Y	T	C	C	C	T
AX-108881562	G	G	G	G	A	G	A	G	G	G	A	G	A	A	G	G	G	A	G	G	G	G	G	G	G	G	A	G	G	A	G	G	G	G	A	G	G	G	A	A	G	G	G	G	G	G	G	G	G
AX-108882208	G	G	T	G	T	T	T	T	G	G	G	G	T	T	T	T	T	G	G	T	G	T	T	G	T	G	G	T	G	G	T	G	G	T	T	T	T	T	G	G	T	G	T	T	T	T	T	T	T
AX-108882320	C	T	T	T	C	T	C	T	T	C	C	C	C	C	C	C	C	C	C	C	C	C	C	T	failed	C	T	C	T	T	Y	Y	C	C	C	C	Y	C	T	T	C	T	T	C	C	C	C	C	C
AX-108882911	C	C	C	C	C	C	C	C	C	C	C	C	C	T	C	C	C	C	C	C	C	C	C	C	C	C	T	C	C	C	C	C	C	T	T	C	C	C	C	C	C	C	C	C	C	failed	T	T	T
AX-108883190	A	A	G	A	G	G	G	G	G	G	G	A	G	G	G	G	A	G	G	A	A	G	G	G	G	A	G	G	G	G	A	A	A	A	G	G	G	A	G	A	G	G	G	A	A	G	G	G	G
AX-108883214	T	T	T	T	T	T	C	C	T	T	T	T	T	T	T	T	T	C	T	T	T	T	T	T	T	T	C	C	T	T	Y	C	C	T	T	C	C	C	T	T	C	T	T	C	C	T	T	T	T
AX-108884806	A	G	G	G	G	G	G	G	A	A	A	A	G	G	G	G	A	A	A	G	A	A	A	G	A	A	G	G	A	A	G	G	G	A	A	A	G	A	A	G	A	G	G	A	A	G	A	G	A
AX-108885885	C	T	C	T	C	T	C	C	T	T	T	T	C	C	C	C	C	C	C	T	C	C	T	T	C	C	C	C	T	T	T	C	C	C	C	T	T	T	C	T	T	T	T	T	T	C	T	C	C
AX-108886825	A	A	G	A	A	A	A	G	A	A	A	A	A	A	A	A	A	A	A	A	A	A	A	A	A	A	A	A	A	A	A	A	A	A	A	A	A	A	A	G	A	A	G	A	A	G	A	A	A
AX-108886895	C	C	C	C	T	T	C	T	C	T	C	T	T	C	C	C	T	C	C	failed	T	C	T	C	T	C	C	C	C	C	T	T	Y	C	C	T	C	C	C	C	C	C	C	Y	C	T	C	C	T
AX-108887417	C	C	T	C	T	C	T	C	C	C	C	C	T	C	C	C	C	C	C	C	C	C	C	C	T	C	C	C	C	T	C	T	C	C	T	C	C	C	C	C	C	C	C	C	T	C	C	C	C
AX-108888078	G	A	G	A	G	A	G	G	A	G	A	G	A	A	A	A	G	G	A	A	A	A	A	A	A	G	G	G	A	A	A	A	G	A	G	A	G	A	A	G	A	A	A	A	A	G	A	A	A
AX-108893457	G	G	G	G	G	A	G	G	G	A	A	G	G	G	A	G	G	A	A	G	G	A	A	G	G	G	A	G	G	G	G	G	A	G	G	G	A	G	A	G	A	G	A	A	A	G	A	A	G
AX-108894863	C	C	C	T	C	C	T	C	T	T	C	C	T	C	C	T	C	C	C	T	C	T	C	C	C	C	C	C	C	C	C	T	C	C	C	C	C	C	C	C	C	C	C	C	T	C	C	T	C
AX-108896626	A	A	C	A	A	A	C	A	C	A	A	C	C	C	C	A	A	C	A	A	A	C	C	C	A	C	C	A	A	A	C	C	C	C	M	C	A	C	C	C	A	C	C	C	C	C	C	C	C
AX-108896683	G	A	A	A	A	G	G	A	A	A	G	G	A	G	G	A	G	G	A	A	A	A	G	G	A	A	A	A	A	A	A	A	A	A	A	A	G	A	A	A	A	A	A	A	A	A	A	A	A
AX-108897421	A	G	A	A	G	A	G	A	G	A	G	G	G	A	G	G	G	G	A	G	G	A	A	G	G	A	G	A	G	G	A	A	G	A	G	A	G	G	G	G	A	A	G	A	G	G	G	G	G
AX-108897448	C	C	T	C	C	T	T	T	C	C	T	C	T	C	T	T	T	T	C	C	C	C	T	T	C	C	T	T	T	C	C	T	C	C	T	C	T	C	C	T	C	C	T	C	C	failed	C	C	C
AX-108897911	T	G	G	T	G	T	T	G	G	T	T	T	G	G	T	G	T	T	T	T	G	G	T	G	G	G	G	G	G	T	T	T	G	T	T	G	G	T	G	T	G	T	T	T	T	G	T	G	T
AX-108900808	C	C	C	C	G	C	C	C	C	C	C	C	C	C	C	C	C	C	C	C	C	G	C	C	C	C	G	G	C	G	G	G	G	G	G	G	C	G	C	G	G	G	G	G	G	S	G	C	G
AX-108901354	failed	failed	failed	failed	failed	failed	failed	failed	failed	failed	failed	failed	failed	failed	failed	failed	failed	failed	failed	failed	failed	failed	failed	failed	failed	failed	failed	failed	failed	failed	failed	failed	failed	failed	failed	failed	failed	failed	failed	failed	failed	failed	failed	failed	failed	failed	failed	failed	failed
AX-108902594	T	T	T	T	C	C	C	C	T	T	C	T	T	C	C	T	T	T	C	T	C	C	C	T	C	C	C	C	T	T	C	C	C	C	C	C	C	C	C	T	C	T	C	C	C	C	C	C	C
AX-108904713	T	T	T	T	T	T	T	T	C	T	T	T	T	T	T	T	T	T	T	T	T	T	T	T	T	T	T	T	T	C	T	T	T	T	T	T	T	T	T	T	T	T	T	T	T	T	T	T	T
AX-108905177	G	G	G	G	G	G	G	G	G	G	G	G	G	G	G	G	G	G	G	T	G	G	G	G	G	G	G	G	G	G	G	G	G	G	G	G	G	G	G	G	G	G	G	G	G	G	G	G	G
AX-108905226	A	A	G	A	A	A	A	G	A	G	A	G	A	A	A	A	G	G	A	G	G	A	A	A	A	A	A	A	G	A	G	A	G	G	G	G	G	A	A	G	G	G	G	G	G	A	G	A	A
AX-108905400	T	T	T	T	T	T	T	T	T	T	T	T	C	T	T	T	T	T	T	T	T	T	T	T	T	T	T	T	T	T	T	T	T	T	T	T	T	T	T	T	T	T	T	T	T	T	T	T	T
AX-108906727	A	A	G	A	A	A	A	A	A	A	G	A	A	A	A	G	A	G	A	G	A	A	A	G	A	A	A	G	G	G	A	A	A	A	A	G	G	A	G	G	A	A	A	A	A	A	A	A	A
AX-108906864	T	C	C	C	C	T	T	C	C	C	C	T	C	T	T	C	T	C	C	C	C	T	T	C	T	T	T	C	T	C	C	C	C	C	C	Y	C	T	C	C	T	C	C	C	C	T	C	T	C
AX-108908010	T	C	T	C	C	C	C	C	T	T	C	T	C	C	C	C	C	T	C	C	T	C	C	C	C	C	T	T	C	C	T	C	C	T	T	C	T	C	C	C	C	C	C	Y	T	T	T	T	T
AX-108908097	A	A	A	A	A	A	R	A	G	G	G	G	A	A	A	A	G	G	A	A	G	A	A	A	A	A	A	G	A	A	A	A	A	A	A	A	A	A	A	A	G	A	A	A	A	A	A	A	A
AX-108908275	A	A	G	A	G	G	G	A	A	A	G	A	A	G	G	A	A	G	A	G	G	A	G	G	G	A	G	A	G	G	A	G	G	G	A	R	A	A	G	G	G	A	G	G	G	G	G	A	G
AX-108911182	T	G	T	G	T	T	G	T	T	T	T	T	T	T	T	T	T	T	T	T	T	T	T	T	T	T	G	G	T	T	T	G	T	T	T	T	T	G	T	T	T	T	T	T	T	T	T	T	T
AX-108912037	C	T	T	T	C	T	C	T	C	C	C	C	C	C	C	C	C	C	C	T	C	C	T	T	C	C	C	C	C	C	C	C	C	C	C	C	C	C	C	C	C	C	C	C	C	C	C	C	C
AX-108912270	A	A	A	A	A	A	A	A	A	A	A	A	A	A	A	A	A	A	A	A	A	A	A	A	A	A	A	A	C	A	A	A	A	A	A	A	A	A	A	A	A	A	A	A	A	C	A	A	C
AX-108914743	C	C	C	C	C	C	C	C	C	C	C	C	C	C	C	C	C	C	C	C	C	C	C	C	C	C	C	A	C	C	C	C	A	C	A	C	C	A	A	C	C	C	C	C	C	A	A	C	A
AX-108915283	G	T	T	G	T	T	G	T	G	G	G	G	T	T	T	T	T	G	T	T	G	G	G	T	T	G	T	T	G	T	T	T	G	T	G	T	T	T	G	T	T	T	G	T	T	G	T	T	G
AX-108915841	C	C	C	C	C	T	C	C	C	T	T	T	C	C	C	T	T	T	T	C	T	C	C	T	T	T	C	C	C	T	T	C	C	C	T	C	C	C	C	C	C	C	C	C	C	C	C	C	C
AX-108918650	G	G	G	G	G	G	G	G	G	G	G	G	G	G	G	G	A	G	G	A	A	G	G	G	G	G	G	G	G	G	G	G	G	G	G	G	G	G	G	G	G	G	G	G	G	G	G	G	G
AX-108918932	C	C	C	C	C	A	C	C	A	A	A	C	C	A	A	C	C	A	C	A	C	A	C	A	C	C	C	C	A	C	A	C	C	A	C	C	A	C	C	C	C	C	C	A	A	A	A	A	A
AX-108919715	G	G	G	G	G	T	T	G	T	G	T	G	T	T	T	G	T	T	G	T	T	G	T	T	G	G	G	G	G	G	G	T	G	G	T	G	G	G	G	T	G	G	G	G	G	G	G	G	G
AX-108921445	G	G	G	G	G	G	G	G	G	G	G	G	G	A	A	A	G	G	G	A	G	G	G	G	A	G	G	G	A	A	G	G	G	G	G	G	G	G	G	G	G	G	G	G	G	G	G	G	G
AX-108923117	G	G	G	G	A	G	G	G	G	G	G	G	G	G	G	G	G	G	G	G	G	A	G	G	G	G	A	G	G	A	G	G	G	G	A	G	G	G	G	G	G	G	G	G	G	G	G	G	G
AX-108928765	A	A	G	A	A	A	A	G	A	A	G	A	A	G	A	G	A	A	A	A	A	A	A	A	A	A	A	G	G	A	A	A	A	G	G	A	A	A	A	A	A	A	A	A	A	A	A	A	A
AX-108930776	C	C	A	C	C	A	A	C	A	A	A	C	A	A	C	A	A	A	C	C	C	C	A	A	C	C	C	C	C	C	C	C	C	C	C	C	C	C	C	A	C	C	C	C	C	A	A	C	C
AX-108931696	G	A	G	A	A	A	G	G	G	G	A	A	A	G	G	A	A	G	A	G	G	G	G	A	A	G	A	G	A	A	A	G	R	G	G	A	A	G	A	A	A	G	G	G	G	G	G	G	G
AX-108934671	A	G	G	G	G	G	A	A	G	G	G	G	G	A	A	G	G	G	G	A	A	G	G	G	A	G	A	A	G	A	A	G	A	A	A	A	G	G	G	A	G	R	G	A	A	G	A	A	G
AX-108934980	C	A	A	A	A	C	A	C	A	C	C	C	A	C	C	A	C	C	C	A	C	C	C	C	C	C	C	A	A	A	C	C	C	C	C	C	C	C	C	C	C	C	C	C	A	A	C	C	C
AX-108936354	G	G	G	G	G	G	G	G	G	G	G	G	G	G	G	G	G	G	G	G	G	G	G	G	G	R	G	G	G	G	G	G	G	G	G	G	G	G	G	G	G	G	G	G	G	G	G	R	G
AX-108937087	A	A	G	G	G	A	A	A	G	G	A	A	G	A	A	G	G	A	A	G	G	G	A	G	A	A	A	G	A	A	G	G	G	A	A	G	A	G	G	G	G	G	G	G	G	G	G	A	G
AX-108940705	G	G	A	G	G	G	G	G	G	G	A	G	G	A	G	G	G	G	G	G	G	G	G	G	G	G	A	G	G	G	G	G	G	A	A	A	G	G	A	G	G	A	A	G	G	A	A	A	A
AX-108943763	A	A	A	A	A	A	A	A	A	A	A	A	A	A	A	G	A	A	G	G	G	A	A	A	G	G	A	A	A	A	G	A	A	A	A	G	A	G	A	A	G	G	G	G	G	A	G	A	A
AX-108944773	A	A	A	A	A	G	A	A	G	G	A	G	G	A	A	A	A	A	A	A	A	A	G	A	A	A	A	A	A	A	G	G	R	A	A	G	G	A	G	A	A	A	G	A	A	A	A	A	A
AX-108948487	T	T	T	C	C	T	T	T	C	T	C	T	T	T	C	T	C	C	C	C	C	C	C	T	T	T	T	T	C	T	C	T	T	C	T	T	T	T	T	T	T	T	T	C	T	T	C	T	T
AX-108949103	C	C	T	C	C	C	C	T	T	C	C	T	C	T	C	C	C	C	C	C	C	T	C	C	C	C	T	T	C	C	C	C	C	C	T	C	C	C	T	C	C	C	C	C	T	T	C	C	C
AX-108953209	C	G	G	G	G	C	C	G	G	G	G	G	C	C	C	G	G	G	C	G	G	G	C	C	G	C	G	C	G	C	G	G	G	C	C	G	G	G	C	C	C	S	G	G	G	C	C	C	G
AX-108954609	T	T	T	T	T	T	C	T	T	T	T	T	T	T	T	T	T	T	C	T	T	T	T	T	T	T	T	T	T	T	T	T	T	T	T	T	C	T	T	T	T	T	T	T	T	T	T	T	T
AX-108956281	G	A	A	G	A	G	G	G	A	G	G	G	A	A	G	A	A	G	G	G	G	G	G	G	A	G	G	G	G	G	G	G	G	G	G	G	G	G	G	A	G	G	G	G	G	G	G	G	G
AX-108957535	C	C	C	C	G	G	G	G	C	C	G	C	G	G	C	G	G	C	C	C	C	C	C	G	C	C	G	C	G	G	G	G	G	G	G	G	S	G	G	C	G	G	G	G	G	G	G	C	G
AX-108957643	C	T	T	C	T	C	C	T	C	T	C	C	C	C	T	T	C	T	C	T	T	T	C	C	C	C	T	T	T	C	C	C	C	C	C	C	T	T	T	T	C	C	C	C	C	C	C	C	C
AX-108957752	T	C	C	C	C	T	T	T	C	C	C	C	T	T	T	C	C	C	T	C	C	C	T	T	C	T	T	T	C	T	C	C	C	T	T	C	C	C	C	T	T	Y	C	C	C	Y	T	T	C
AX-108957779	T	T	T	C	T	C	T	T	T	T	T	T	T	C	C	T	T	C	T	T	T	T	C	T	T	T	T	C	T	T	T	C	T	T	C	T	T	C	T	T	T	T	T	Y	T	C	C	T	T
AX-108958041	G	G	A	G	A	A	A	G	A	A	G	G	failed	G	failed	A	failed	G	G	A	A	A	A	A	A	A	G	G	G	A	A	G	A	A	G	A	A	A	A	A	A	A	A	A	A	A	A	A	A
AX-108958287	G	G	failed	G	A	G	G	G	G	A	G	G	G	G	G	A	failed	A	G	A	G	A	G	G	A	G	A	A	A	G	G	A	G	A	G	G	A	G	G	failed	A	G	A	G	G	A	G	A	R
AX-108958802	G	G	G	G	G	G	G	T	T	G	G	G	G	T	T	G	T	G	G	G	G	G	G	T	G	T	G	T	G	G	T	T	T	T	T	T	G	T	G	G	G	T	T	T	T	T	T	T	G
AX-108958829	A	G	A	G	A	A	A	G	G	G	A	A	A	A	G	G	A	A	A	G	A	G	A	A	A	A	G	A	A	G	G	A	G	A	G	G	G	G	A	A	G	G	G	G	G	failed	A	A	G
AX-108959683	G	G	G	G	G	G	G	G	G	G	A	G	A	G	G	A	A	G	G	A	A	G	G	A	A	G	G	G	A	G	G	G	G	G	G	G	G	G	G	G	A	G	G	G	G	G	G	G	G
AX-108961907	T	T	T	G	T	T	T	T	T	T	T	T	T	T	T	T	T	T	T	T	T	G	T	T	T	T	T	T	G	T	T	G	T	T	T	G	G	T	G	G	G	G	G	T	T	G	T	G	G
AX-108962827	C	C	A	C	C	C	A	C	C	C	C	C	C	C	C	C	A	C	A	C	C	A	C	A	C	C	C	C	C	C	C	C	C	C	C	C	A	C	A	A	C	C	C	C	C	C	C	C	C
AX-108962998	G	G	G	G	G	A	G	A	G	A	A	G	A	A	A	A	G	G	G	G	G	G	G	A	G	G	A	G	A	G	G	G	G	A	A	G	G	G	A	A	G	G	A	G	G	A	failed	A	G
AX-108964276	A	A	A	A	A	A	A	A	A	A	A	A	A	G	A	A	A	A	A	A	A	A	A	A	A	A	A	A	A	A	A	A	A	A	G	A	A	A	A	G	A	A	A	A	A	A	A	A	A
AX-108966159	G	G	A	G	G	A	G	G	G	G	G	G	G	G	G	G	G	G	G	A	A	G	A	G	G	G	G	G	G	G	G	G	G	G	A	A	G	G	G	A	A	G	G	R	G	G	G	G	G
AX-108967134	A	A	A	A	G	G	A	G	G	G	G	A	G	G	G	G	A	G	G	G	A	A	G	A	A	A	G	A	G	G	G	G	G	G	G	G	G	G	A	A	G	G	G	G	G	A	G	G	A
AX-108970452	G	G	A	failed	G	A	G	A	failed	A	G	G	G	G	G	A	G	G	G	A	G	G	G	R	G	G	A	A	G	A	G	G	G	G	G	G	A	G	A	A	G	G	G	G	G	G	G	G	A
AX-108970455	failed	failed	failed	failed	failed	A	A	A	failed	failed	G	failed	A	G	A	A	G	G	A	failed	G	G	G	A	failed	failed	A	A	G	A	G	G	G	G	G	G	G	G	G	G	G	G	G	G	failed	G	G	G	G
AX-108971440	C	T	T	T	T	T	C	C	T	T	T	T	C	C	C	T	T	T	T	T	C	T	T	T	T	T	C	C	T	C	T	T	T	T	C	T	T	T	T	C	T	T	T	T	T	T	T	C	T
AX-108974554	T	T	G	T	T	T	T	T	G	T	T	G	T	T	T	T	G	T	T	T	T	G	T	G	T	T	T	T	G	T	T	T	T	T	T	T	G	T	G	T	T	T	T	T	T	G	T	T	G
AX-108979996	A	A	A	A	A	A	A	A	A	A	G	A	G	G	A	G	G	G	A	A	A	G	A	A	A	A	G	G	A	G	A	G	R	A	G	A	R	A	G	G	G	A	A	A	A	A	A	A	A
AX-108981865	G	T	T	G	T	T	G	T	G	G	G	G	T	T	T	T	T	G	T	T	G	T	T	T	T	G	T	T	G	T	G	T	G	T	G	T	T	T	G	T	T	G	G	T	T	G	T	T	G
AX-109269925	G	G	G	A	G	G	A	A	G	G	G	G	G	G	G	A	G	G	G	G	G	G	G	G	A	G	G	G	G	G	A	A	G	G	A	A	A	G	A	A	A	A	A	G	G	G	G	G	G
AX-109270381	A	A	A	A	A	A	A	A	A	A	A	A	A	G	G	A	A	A	A	A	A	A	A	A	A	A	A	A	A	A	A	A	A	A	G	A	A	A	G	A	G	A	A	A	A	A	A	A	A
AX-109270733	A	failed	G	A	G	G	G	G	A	A	A	A	G	G	G	G	R	A	G	G	A	G	G	G	G	A	G	G	A	G	A	G	A	G	A	G	G	G	A	G	G	A	A	G	G	A	G	G	A
AX-109272506	A	A	G	A	A	A	A	A	A	A	A	A	A	A	A	A	G	G	G	A	A	A	A	A	A	A	A	G	A	A	A	G	A	A	G	A	A	A	A	G	A	A	A	A	A	A	A	A	A
AX-109273450	failed	Y	T	C	C	C	T	T	C	T	T	Y	T	failed	failed	T	T	T	T	C	C	T	failed	T	T	C	C	T	T	failed	T	C	C	C	T	T	failed	T	Y	T	T	T	T	C	C	T	T	T	C
AX-109274362	C	C	T	T	T	C	C	T	C	C	C	C	C	T	T	C	C	C	T	C	C	T	C	T	C	C	C	T	C	T	T	T	Y	C	T	C	T	C	T	T	C	C	C	C	C	C	C	C	T
AX-109274463	T	C	T	C	C	T	T	C	C	T	C	T	T	T	C	C	C	T	C	C	T	C	T	C	C	T	C	T	C	C	T	T	Y	T	C	T	C	T	C	T	T	T	T	T	T	T	T	T	C
AX-109276379	C	C	C	C	C	C	C	C	C	C	C	C	C	C	C	C	C	C	C	C	C	T	C	C	C	C	C	C	C	C	C	C	C	C	C	C	C	C	C	C	C	C	C	C	C	C	C	C	C
AX-109276414	T	T	T	T	T	T	T	T	G	G	T	failed	T	T	T	T	G	G	T	T	T	T	T	T	T	T	T	T	T	T	T	T	T	T	T	T	T	T	T	G	T	T	T	T	T	T	T	T	T
AX-109277512	T	T	C	T	C	C	C	C	C	C	C	T	C	C	C	C	C	C	C	C	T	C	C	C	C	C	C	C	C	C	T	T	T	C	T	T	C	C	C	C	C	T	T	T	C	C	C	T	C
AX-109278399	K	T	T	T	T	K	K	T	T	T	T	T	T	T	K	T	T	T	T	T	T	T	T	T	T	T	T	T	T	T	T	T	T	K	T	T	T	T	T	T	T	K	T	T	T	T	K	K	T
AX-109279209	A	C	C	C	A	A	A	C	C	A	A	A	A	A	A	A	A	A	C	C	C	C	C	A	A	C	C	A	A	A	C	A	C	A	A	C	C	C	C	C	C	A	A	C	C	A	A	A	A
AX-109281410	G	A	G	A	A	G	G	G	G	A	A	G	A	A	A	A	A	G	G	G	G	A	G	A	A	G	A	A	A	A	A	A	A	A	A	A	G	A	A	A	A	A	A	A	A	G	A	G	A
AX-109282609	T	T	C	T	C	C	C	T	T	T	T	T	C	C	T	C	T	T	C	C	C	T	C	T	C	T	T	T	T	T	C	C	C	T	T	C	C	C	T	C	T	C	C	C	T	T	T	C	C
AX-109283105	G	G	G	G	G	A	G	G	G	G	A	G	G	G	A	A	A	A	A	A	G	G	G	A	G	G	G	A	A	A	A	A	G	A	A	A	A	A	A	A	A	G	A	A	A	A	A	A	A
AX-109283120	C	C	C	C	C	C	C	C	C	C	C	C	C	C	C	C	C	C	C	C	C	C	C	C	C	C	C	C	C	C	C	T	C	C	C	C	C	C	C	C	C	C	C	C	C	C	C	C	C
AX-109283327	T	T	C	T	T	T	T	T	C	T	T	C	T	T	T	T	C	T	T	T	T	C	T	C	T	T	T	T	C	T	T	T	T	T	T	T	C	T	C	C	T	T	T	T	T	C	T	T	C
AX-109283670	T	T	T	T	T	T	T	Y	T	T	T	T	T	T	T	T	T	T	T	T	T	T	T	T	T	T	T	T	T	C	T	Y	failed	C	T	T	T	T	T	T	T	T	T	failed	C	C	C	C	C
AX-109283784	G	G	A	A	A	G	G	G	A	A	A	A	G	G	G	G	G	A	G	A	A	G	G	G	G	G	G	G	A	G	G	A	G	G	G	G	G	G	G	G	G	G	A	G	G	G	G	G	A
AX-109284327	A	G	G	G	G	G	G	G	G	A	G	G	G	G	G	G	G	G	G	G	A	G	G	G	G	G	G	A	G	G	G	A	A	A	A	G	A	A	G	A	G	A	A	G	G	A	G	A	A
AX-109284841	A	C	C	C	C	A	A	A	A	C	A	A	A	A	A	C	C	A	C	A	A	A	C	A	A	C	C	A	A	A	A	A	A	A	C	C	C	A	A	A	A	C	C	A	A	A	A	A	C
AX-109286123	G	G	G	G	failed	G	G	G	G	G	G	G	A	G	G	A	G	G	G	G	G	G	G	G	G	G	G	G	G	G	G	A	G	G	G	G	G	G	G	G	G	G	G	G	G	G	G	G	A
AX-109286253	G	G	A	G	G	G	G	A	A	G	A	G	G	G	A	G	G	A	G	G	G	G	G	G	G	G	A	A	A	G	G	A	A	G	G	G	A	A	A	A	A	A	G	G	G	G	G	G	G
AX-109286942	T	C	T	C	C	C	C	C	T	T	C	T	C	C	C	T	C	T	C	C	T	C	C	C	C	T	T	C	C	C	C	T	C	C	C	T	C	C	C	T	C	C	T	C	C	C	C	C	C
AX-109287710	C	C	C	C	T	C	C	C	C	C	T	C	C	C	C	T	T	C	C	T	C	C	C	C	T	C	C	T	C	C	C	C	C	C	T	C	C	C	C	T	C	C	C	C	T	C	C	C	C
AX-109288237	G	G	A	G	G	A	G	G	G	G	G	G	G	G	G	G	G	G	G	G	G	A	A	A	G	G	A	A	G	G	A	G	A	G	G	G	G	G	G	G	G	G	G	A	A	A	A	G	R
AX-109288449	T	C	C	C	T	T	C	T	C	T	T	T	C	C	C	T	T	T	T	T	T	C	C	C	T	T	C	T	T	T	C	T	T	T	C	C	T	C	C	T	T	C	T	C	T	T	C	C	C
AX-109288465	A	A	A	A	A	A	G	A	A	G	G	A	A	G	G	G	G	G	A	A	A	A	G	A	A	A	A	G	G	A	A	G	A	G	G	A	G	A	G	G	A	A	G	A	A	G	G	G	A
AX-109290256	T	G	G	T	G	T	T	G	T	T	T	T	G	G	T	G	T	T	T	T	G	T	T	T	T	T	G	T	T	T	T	T	G	G	T	T	G	T	T	T	T	T	T	T	T	T	G	G	K
AX-109290287	C	C	C	C	C	C	C	C	T	T	T	C	C	T	C	C	T	T	C	C	C	C	C	C	T	C	C	C	C	C	C	C	C	C	C	C	C	C	T	C	C	C	C	C	T	T	C	C	C
AX-109290505	Y	C	Y	T	C	C	C	C	T	T	C	T	C	C	C	T	C	C	C	C	T	T	Y	C	C	Y	C	C	T	C	T	C	C	C	T	T	C	T	C	Y	C	T	C	C	C	C	C	C	C
AX-109291054	G	G	G	G	G	A	G	G	G	G	A	A	G	A	G	G	A	A	G	A	G	A	A	A	A	G	G	A	A	G	G	G	G	G	G	G	G	G	G	G	G	G	G	G	G	A	G	G	G
AX-109291901	G	G	G	G	G	G	G	G	G	G	G	G	G	T	G	G	G	G	G	G	G	G	G	G	G	G	G	G	G	G	G	T	T	G	G	G	G	G	G	G	T	G	T	T	T	G	G	G	G
AX-109292592	A	A	A	A	A	A	A	A	G	A	A	A	A	A	A	A	A	A	A	A	A	A	A	A	A	A	A	A	A	G	A	A	A	A	A	A	A	A	A	A	A	A	A	A	A	A	A	A	A
AX-109293994	T	C	C	C	T	C	T	T	T	T	C	T	T	T	T	C	C	T	T	C	T	T	C	C	T	T	T	T	C	C	C	T	T	C	T	C	T	T	T	Y	T	C	T	C	C	Y	C	T	T
AX-109294847	C	A	A	C	A	A	C	A	A	C	C	C	A	A	C	A	C	C	C	C	A	C	A	C	C	C	A	C	C	C	C	C	A	C	C	C	A	C	C	C	C	C	C	C	C	C	C	A	C
AX-109295307	T	T	T	T	T	T	C	T	T	T	T	T	T	T	T	T	T	T	T	T	T	T	T	T	T	T	C	C	T	T	T	C	T	T	T	T	T	C	T	T	T	T	T	T	T	T	T	T	T
AX-109296817	G	G	G	G	G	G	G	T	G	G	G	G	G	G	G	G	G	G	G	G	G	G	G	G	G	G	G	G	G	G	G	G	G	G	G	G	T	G	G	G	T	G	G	G	G	G	G	G	G
AX-109298385	A	A	A	A	A	A	A	A	A	A	A	A	A	A	G	A	A	A	A	A	A	A	A	A	A	A	A	A	A	A	A	A	A	A	A	A	G	A	A	G	A	A	A	A	A	G	A	A	G
AX-109299130	C	C	C	C	C	C	C	C	C	C	C	C	C	C	C	C	C	C	C	C	C	C	C	C	C	C	C	C	C	C	C	C	C	C	C	C	C	C	C	C	C	C	C	C	C	C	C	C	C
AX-109299305	T	C	C	C	T	C	C	failed	T	T	T	T	C	C	C	C	failed	T	C	C	T	C	C	C	C	C	C	C	C	C	T	C	C	C	C	T	T	C	C	T	C	T	T	Y	T	C	C	C	C
AX-109299330	G	G	G	G	G	G	A	G	A	A	A	G	G	G	G	A	G	A	G	G	G	G	G	G	G	G	A	G	G	A	failed	G	G	G	G	G	G	G	G	A	G	G	G	G	G	G	G	A	G
AX-109300211	T	T	C	T	C	T	C	T	T	T	C	T	C	T	T	T	T	C	T	T	T	T	T	T	T	T	C	T	T	T	T	T	T	T	T	T	T	T	C	C	T	T	T	T	T	T	T	T	T
AX-109300217	A	A	A	A	A	A	A	A	A	A	A	A	A	A	A	G	A	A	A	A	A	G	G	A	G	A	A	G	A	G	A	A	A	A	A	A	A	A	G	A	G	A	A	A	A	A	G	A	G
AX-109300290	C	T	C	C	T	C	C	C	T	T	T	T	C	C	C	T	T	C	C	C	C	C	T	T	C	C	C	C	T	C	C	T	T	C	T	C	T	T	C	C	C	Y	T	C	C	C	C	C	C
AX-109301372	C	C	C	C	T	T	T	T	T	T	T	C	T	T	T	T	C	T	T	C	C	T	T	T	T	C	T	T	T	T	Y	Y	C	C	T	T	T	C	T	failed	T	T	T	C	C	T	T	T	T
AX-109302106	A	A	A	A	A	A	A	A	C	A	C	A	A	A	A	A	A	A	A	A	A	A	A	A	A	A	A	A	A	A	A	A	A	A	C	A	A	C	C	A	A	A	A	A	A	A	A	A	A
AX-109302235	G	G	A	G	failed	A	G	A	A	G	A	G	G	G	G	G	G	G	G	G	G	G	G	G	G	G	G	G	G	A	G	G	G	G	A	G	G	A	A	G	G	G	G	G	G	G	G	G	R
AX-109303197	A	G	G	G	G	A	G	A	A	G	G	G	G	G	G	G	A	G	G	A	A	A	G	A	A	G	G	G	G	G	A	A	A	G	A	G	G	G	A	A	G	G	G	A	A	A	G	G	R
AX-109305182	G	A	G	A	G	G	G	A	G	G	A	G	G	A	G	G	G	A	A	G	G	G	G	G	G	G	A	A	A	G	G	A	G	G	A	G	G	G	G	G	G	G	G	G	G	G	G	G	G
AX-109306911	C	T	T	T	T	T	C	T	T	T	T	T	C	C	C	T	T	T	T	T	C	T	T	T	T	T	T	T	T	T	T	T	T	C	C	T	T	T	C	C	C	T	T	T	T	T	C	C	C
AX-109307467	C	C	C	C	T	C	C	C	C	C	C	C	T	T	C	C	C	C	C	C	C	C	C	C	C	C	C	C	C	C	C	C	C	T	C	C	C	C	C	C	C	C	C	C	C	T	C	T	T
AX-109308419	T	T	T	T	T	T	T	T	C	C	C	T	T	T	T	C	T	C	T	C	T	T	T	T	T	T	C	T	T	C	T	T	T	T	T	T	T	T	T	C	T	T	T	T	T	T	T	C	T
AX-109308511	G	G	G	G	G	G	G	G	G	A	A	G	G	G	G	G	A	A	G	A	G	A	G	G	A	G	G	G	G	G	G	A	G	G	A	G	G	G	G	G	G	G	G	G	G	G	G	G	G
AX-109308875	T	G	G	G	G	T	T	T	G	G	G	G	T	T	T	G	G	G	T	T	T	G	T	T	T	T	G	T	G	T	G	G	G	T	G	G	G	G	T	T	T	K	G	G	G	T	T	T	G
AX-109308880	T	G	T	G	G	G	G	T	T	T	G	T	G	G	G	G	G	T	G	G	T	G	G	G	G	T	G	T	G	G	G	T	T	T	T	G	T	T	G	T	G	T	T	G	G	T	G	T	T
AX-109309696	C	T	C	T	C	T	C	C	C	C	T	C	C	C	C	T	T	C	C	T	C	T	T	T	C	C	C	C	T	T	T	T	C	T	C	T	C	T	C	Y	C	T	T	T	T	Y	T	T	T
AX-109309708	A	A	C	A	A	A	C	C	A	A	A	A	A	A	A	A	C	A	A	A	A	A	C	C	A	A	A	A	A	A	A	A	A	A	A	A	A	A	A	A	A	A	A	A	A	M	A	A	A
AX-109309948	T	G	G	G	T	T	T	T	G	T	G	T	T	G	T	T	T	T	G	G	T	G	G	T	T	G	G	G	T	T	T	G	T	G	G	T	T	T	T	G	T	T	T	T	T	G	G	G	K
AX-109311435	C	C	C	C	T	T	C	T	C	T	C	C	T	T	C	C	T	C	C	T	C	C	T	C	C	C	C	T	T	T	C	C	C	C	T	C	T	C	C	C	C	C	T	C	T	C	C	C	C
AX-109311996	C	C	C	C	C	C	C	C	C	C	T	C	C	C	C	T	T	C	C	C	C	C	C	C	C	T	C	C	T	T	T	C	C	C	C	T	T	T	T	C	C	T	T	C	T	T	C	C	C
AX-109313351	failed	failed	failed	failed	failed	failed	failed	failed	failed	failed	failed	failed	failed	failed	failed	failed	failed	failed	failed	failed	failed	failed	failed	failed	failed	failed	failed	failed	failed	failed	failed	failed	failed	failed	failed	failed	failed	failed	failed	failed	failed	failed	failed	failed	failed	failed	failed	failed	failed
AX-109314080	A	A	A	A	G	A	A	A	A	A	A	A	A	A	G	A	A	A	A	G	G	A	A	A	A	A	A	A	A	A	A	A	A	G	G	A	A	G	G	G	A	A	A	G	A	A	G	A	G
AX-109314629	T	C	T	C	C	C	T	T	C	C	C	T	C	C	C	C	T	C	C	T	T	C	T	T	T	C	T	C	C	C	T	C	C	T	C	T	T	C	C	T	C	T	C	T	C	C	C	C	T
AX-109316381	A	A	A	G	G	A	A	A	A	A	A	A	A	A	G	A	A	A	A	A	A	A	A	A	A	A	G	G	G	A	A	G	G	G	G	G	A	G	G	A	G	G	G	G	G	G	G	G	G
AX-109319944	T	C	T	C	C	C	C	C	C	C	C	C	T	C	C	T	C	C	T	C	C	C	C	C	C	T	C	C	C	T	T	T	T	C	T	T	T	T	T	T	T	T	T	T	T	T	C	C	C
AX-109320272	G	G	G	G	G	G	G	A	G	G	G	G	G	A	G	G	G	G	A	G	A	A	A	G	G	A	A	G	G	G	A	G	A	A	A	A	A	A	A	G	A	G	G	A	A	A	A	A	A
AX-109320559	T	T	C	T	T	T	T	C	T	T	C	T	C	T	T	T	C	C	T	C	T	C	C	T	T	T	T	T	T	C	T	C	C	C	T	T	C	C	T	C	T	T	T	C	C	C	C	C	C
AX-109320619	C	T	T	T	C	C	C	T	T	T	T	T	C	C	C	T	C	T	C	T	T	C	C	C	C	C	C	C	T	T	C	T	C	C	C	C	C	T	C	C	C	C	C	C	C	C	C	C	C
AX-109323587	G	G	G	G	G	G	G	G	G	A	G	G	G	G	G	G	G	G	G	A	G	A	G	G	A	G	G	G	G	G	G	A	G	G	G	G	G	G	G	G	G	G	G	G	G	G	G	G	G
AX-109325310	A	G	G	G	G	A	A	A	G	G	G	G	A	A	A	A	G	G	G	G	A	A	A	A	A	A	A	G	G	A	G	G	A	G	G	G	A	A	A	A	A	R	G	G	G	G	G	G	G
AX-109326033	T	T	C	C	T	T	T	T	T	C	T	T	T	T	T	T	C	T	T	C	T	T	T	T	C	T	C	T	T	T	T	C	C	C	C	T	C	T	C	C	C	T	T	C	C	T	T	T	C
AX-109326596	G	G	G	G	G	A	G	G	A	G	G	A	G	A	A	G	G	G	G	G	A	G	G	G	G	G	A	G	G	G	G	G	A	G	G	G	G	G	A	A	G	G	A	A	G	G	A	A	R
AX-109326625	C	C	C	C	C	C	C	T	T	C	T	C	C	C	C	C	C	T	C	T	C	T	C	C	C	C	T	T	C	C	C	C	C	C	T	C	C	C	C	T	C	C	C	C	C	C	C	C	C
AX-109326654	C	C	C	C	C	C	C	C	C	C	C	C	C	C	C	C	failed	C	C	C	C	C	C	C	C	C	C	C	C	C	C	C	C	C	C	C	C	C	C	C	C	C	C	C	C	C	C	C	C
AX-109326739	A	G	A	G	G	G	G	G	A	A	A	A	A	A	A	A	A	A	G	A	A	A	A	A	A	A	A	G	A	A	A	G	A	A	A	G	A	G	G	A	G	G	A	A	A	R	A	A	A
AX-109328788	C	T	C	T	T	T	T	T	T	C	T	C	T	T	T	T	C	C	T	T	T	T	T	T	T	T	T	C	T	T	T	C	T	T	T	T	C	T	C	C	T	T	T	T	T	T	T	T	T
AX-109329421	C	C	C	C	C	C	C	T	C	C	C	C	C	C	C	C	C	C	T	C	C	C	C	T	T	C	C	C	C	C	C	C	C	C	C	C	C	C	C	C	T	C	C	C	C	C	C	C	C
AX-109329877	G	A	G	G	A	G	G	A	G	A	G	A	A	A	G	A	failed	G	G	A	G	A	G	G	A	A	G	G	A	G	A	A	A	G	G	A	G	A	G	G	A	A	A	A	A	G	A	G	A
AX-109331427	C	T	T	T	C	C	C	T	T	T	C	C	C	C	C	T	C	C	T	C	T	T	C	T	T	C	T	T	C	T	T	T	T	T	T	T	T	T	C	C	C	T	T	T	T	T	T	C	T
AX-109331529	A	A	G	G	A	A	A	A	A	A	G	A	A	G	A	G	G	G	A	A	A	A	A	A	A	A	G	A	G	G	A	A	A	G	G	G	A	A	A	A	A	G	G	A	A	G	G	G	G
AX-109332754	G	G	G	G	R	G	R	R	R	R	A	G	R	R	R	A	G	R	G	G	G	A	G	R	G	G	G	R	G	A	G	failed	G	G	A	G	A	A	G	R	G	A	A	G	A	G	G	G	G
AX-109332909	C	C	C	C	C	C	C	C	C	C	C	C	C	C	C	C	C	C	C	C	C	C	C	C	C	C	T	C	C	C	C	C	C	C	C	C	C	C	C	Y	T	C	C	C	C	C	C	C	C
AX-109332949	A	A	A	A	A	A	A	A	A	A	A	A	A	A	A	A	A	A	G	A	A	A	A	A	A	A	A	A	A	A	A	A	A	A	A	A	A	A	G	A	A	A	A	A	A	A	A	A	G
AX-109333061	C	T	T	T	T	T	T	T	T	T	T	C	T	T	T	T	T	T	T	T	T	T	T	T	T	T	T	T	T	T	T	T	T	T	T	T	T	T	T	T	T	T	T	T	T	T	T	T	T
AX-109333268	C	C	C	C	G	C	C	G	C	C	C	C	C	C	C	C	C	C	C	C	C	C	C	C	G	C	C	C	C	C	C	C	C	C	S	C	G	C	C	C	G	C	C	C	C	C	C	C	C
AX-109333618	T	T	T	T	T	T	C	T	T	T	T	T	T	T	C	C	T	T	T	T	T	T	T	T	T	T	C	T	T	T	T	T	T	T	T	T	T	T	T	C	T	T	T	T	T	T	T	T	T
AX-109334763	G	G	G	G	A	G	G	A	G	G	G	G	A	A	G	G	G	G	G	A	A	G	A	G	G	G	G	A	A	G	A	A	A	A	A	A	A	A	A	A	A	A	A	A	A	A	A	A	A
AX-109335682	T	T	T	T	T	T	T	T	T	T	T	T	T	T	T	T	T	T	T	C	T	T	T	T	C	T	C	C	T	C	C	T	C	C	T	C	T	T	T	T	T	Y	T	C	C	T	C	T	T
AX-109335926	T	T	G	T	G	G	G	G	G	G	G	T	T	G	G	G	G	G	G	G	T	G	G	G	G	G	G	G	G	G	G	G	G	G	T	G	G	G	T	G	G	G	G	G	G	G	G	T	G
AX-109336148	T	T	T	T	T	T	T	T	C	C	T	C	T	T	T	T	T	T	T	T	T	T	T	T	T	T	T	T	T	T	T	T	T	T	T	T	T	T	T	T	T	T	T	T	T	T	T	T	T
AX-109336156	C	C	A	C	C	C	C	C	C	A	A	C	C	C	C	A	A	C	A	C	C	A	C	A	A	C	A	C	C	A	C	C	C	C	A	C	A	A	C	C	A	C	C	C	A	C	C	C	C
AX-109336502	C	C	T	C	C	C	C	C	C	C	T	C	C	C	C	C	T	C	C	C	C	C	C	C	C	C	C	C	C	C	C	C	C	C	C	C	C	C	C	C	C	C	C	C	C	C	C	C	C
AX-109337198	A	A	A	A	A	A	A	G	A	A	A	A	A	A	A	A	A	A	A	A	A	A	A	A	A	A	A	G	A	A	A	A	A	A	A	A	A	A	A	A	A	A	A	A	A	A	A	A	A
AX-109338226	A	A	A	A	A	G	G	A	A	A	A	G	G	G	A	A	A	A	A	G	A	A	A	G	A	G	G	A	A	A	G	G	G	G	A	G	A	G	A	A	G	G	G	G	G	G	G	G	G
AX-109338271	C	C	C	C	T	C	C	C	C	C	C	C	C	C	C	T	C	T	T	C	C	C	C	T	T	C	C	C	C	T	C	C	C	C	T	C	C	C	C	C	C	C	C	C	C	C	C	T	C
AX-109338549	G	A	A	G	G	G	G	G	A	A	G	G	G	G	G	G	G	G	G	G	G	G	G	G	G	G	G	A	G	G	G	G	G	G	G	G	G	G	G	A	G	G	G	G	G	A	G	G	G
AX-109338741	C	C	C	T	T	C	C	T	T	T	C	T	T	T	T	T	T	T	C	T	T	T	C	C	T	C	T	T	C	C	T	T	T	T	T	T	T	T	T	T	T	T	T	T	T	T	T	T	T
AX-109339360	G	G	failed	G	G	G	G	G	G	G	G	G	G	G	G	G	G	G	G	G	G	G	G	G	G	G	G	G	G	G	G	G	G	G	G	G	G	G	G	G	G	G	G	G	G	G	G	G	G
AX-109339712	G	G	T	G	T	T	T	T	G	G	G	T	G	T	T	T	T	G	G	G	G	T	T	T	G	G	T	G	T	T	T	T	T	G	G	T	T	T	T	G	T	T	T	T	T	T	T	T	T
AX-109341038	T	C	C	T	T	C	C	T	C	C	C	C	C	C	C	T	T	C	C	C	C	C	C	C	C	T	C	T	C	T	T	T	Y	C	T	C	T	T	C	C	T	C	T	Y	T	T	C	C	C
AX-109342634	A	A	G	A	A	G	G	A	A	G	A	G	A	G	G	G	G	A	G	G	A	G	G	G	G	A	A	A	G	G	G	G	G	G	A	A	G	G	G	G	G	R	R	G	G	G	G	A	G
AX-109345140	C	A	A	C	A	A	A	A	C	C	C	C	A	A	A	A	C	C	C	A	C	A	A	A	C	C	A	A	C	C	C	A	C	C	C	A	A	A	C	A	A	C	C	C	C	C	C	A	C
AX-109345149	C	C	T	C	T	C	T	T	T	T	T	C	C	C	C	T	T	T	T	T	C	T	C	T	T	C	T	T	T	C	C	C	C	C	C	C	T	C	C	T	C	C	C	C	C	C	C	C	C
AX-109345339	G	G	G	G	G	failed	G	G	G	G	failed	G	G	G	G	G	G	failed	failed	G	G	G	failed	G	G	G	failed	A	G	G	G	G	G	G	R	G	G	G	G	G	G	G	G	G	G	G	G	G	G
AX-109345675	A	A	A	A	G	A	G	A	A	A	G	A	G	A	A	G	G	A	G	G	G	G	A	A	G	G	G	A	A	G	G	G	G	A	G	G	G	G	G	G	G	G	G	G	G	G	A	A	A
AX-109346083	A	A	G	G	A	A	G	failed	A	G	A	A	A	A	A	A	G	A	A	A	A	A	A	A	G	A	A	A	A	A	A	G	G	G	G	A	G	A	G	G	G	A	A	G	G	A	A	A	A
AX-109348426	G	A	G	G	G	A	A	A	G	A	G	A	A	A	A	A	G	A	G	G	G	G	G	A	A	A	A	A	G	A	G	A	A	G	A	A	A	A	A	A	A	A	A	G	A	A	G	A	A
AX-109348871	A	C	A	C	C	C	C	C	C	A	A	A	C	C	C	A	A	A	C	C	C	C	C	C	A	C	C	C	A	C	A	A	A	A	A	A	A	A	A	A	A	A	A	A	A	C	A	C	C
AX-109348896	G	T	G	T	G	T	G	T	G	G	G	G	G	G	T	T	T	G	T	T	G	T	T	T	T	G	G	T	T	G	G	T	T	G	G	G	T	T	G	G	T	G	G	K	G	G	G	G	G
AX-109350017	C	Y	Y	C	T	C	C	failed	C	C	C	C	C	C	C	T	C	C	C	C	C	T	C	C	C	C	C	C	C	T	Y	Y	Y	C	T	T	failed	T	failed	C	T	T	T	C	C	C	C	C	C
AX-109350497	G	G	G	G	G	T	T	G	G	T	G	T	G	G	G	G	T	G	G	T	G	T	G	G	G	G	G	G	G	G	T	G	T	G	T	T	T	T	T	T	T	T	T	T	T	T	G	G	G
AX-109353677	C	C	T	C	C	C	C	C	C	C	C	C	C	T	C	T	C	C	C	C	C	C	C	C	C	C	C	C	C	C	C	C	C	C	C	C	C	C	C	C	C	C	C	C	C	C	C	C	C
AX-109355041	T	T	C	T	T	T	T	C	C	T	T	T	C	T	T	C	T	T	T	C	T	C	T	C	C	C	C	C	C	T	C	T	T	C	T	T	C	C	T	C	C	C	T	C	C	Y	C	C	T
AX-109355121	C	C	C	T	T	C	T	T	T	T	T	T	C	C	C	T	T	T	T	T	T	T	C	T	T	C	T	T	T	T	C	C	C	C	C	C	T	C	C	T	C	C	C	C	C	T	C	C	C
AX-109356085	T	T	T	T	T	C	T	C	T	T	T	T	T	T	T	C	T	T	T	T	T	C	C	T	T	T	T	C	T	T	C	C	C	C	T	C	T	T	T	T	C	C	C	C	C	C	T	T	T
AX-109356324	C	C	C	C	T	C	C	T	C	C	T	T	C	C	C	T	C	C	C	C	C	T	C	C	T	C	C	C	C	T	T	C	failed	T	C	C	C	C	T	C	T	T	C	Y	C	Y	T	C	T
AX-109358058	G	A	A	G	G	G	G	G	A	G	G	G	G	A	G	G	G	G	G	A	G	G	G	G	G	G	A	G	G	G	G	G	G	A	A	G	G	G	G	A	G	G	G	G	G	A	A	A	A
AX-109363269	G	A	G	G	G	G	A	G	A	A	G	G	G	G	A	G	G	G	G	G	G	G	G	G	A	G	G	G	A	G	G	A	G	G	G	G	G	G	G	A	G	G	G	G	G	G	G	G	G
AX-109363741	T	T	T	T	C	T	T	T	T	T	C	T	T	C	T	T	T	T	T	T	T	T	T	T	T	T	T	T	T	T	C	T	T	T	T	C	C	T	T	C	T	C	C	Y	C	T	T	T	T
AX-109363759	C	C	C	C	C	C	C	C	C	C	A	C	C	A	C	C	C	A	C	C	C	C	C	C	C	C	A	C	C	C	C	C	C	A	A	C	C	C	C	C	C	C	C	C	C	A	A	A	A
AX-109363983	G	A	G	A	G	A	A	G	G	A	A	G	A	A	A	A	A	A	A	A	G	G	A	A	A	G	A	G	A	A	A	G	G	A	A	A	A	A	G	G	A	A	A	A	A	A	A	A	A
AX-109364442	C	C	T	C	C	C	C	C	C	C	T	C	C	C	C	C	C	T	C	C	C	C	C	C	T	T	C	C	T	C	C	C	C	C	C	C	C	C	C	C	C	C	C	C	C	C	C	C	C
AX-109364495	G	G	G	G	G	G	G	G	G	G	G	G	A	G	G	A	G	G	A	A	A	G	G	G	A	A	G	G	G	G	A	G	G	G	G	A	G	A	G	G	A	A	A	A	A	G	A	G	G
AX-109366645	C	failed	C	C	C	C	C	C	C	C	C	C	C	C	C	C	C	C	T	C	C	C	T	C	C	C	C	C	C	C	failed	C	C	C	C	C	C	C	C	C	C	C	C	C	C	C	C	C	C
AX-109368501	T	T	T	C	T	T	T	T	T	T	T	T	T	T	T	T	T	T	T	T	T	C	T	T	T	T	T	T	T	T	T	T	T	T	T	T	T	T	T	T	T	T	T	T	T	T	T	T	T
AX-109368508	A	G	G	G	G	G	G	A	G	A	G	A	A	G	G	G	G	G	G	G	G	A	A	A	G	A	A	G	G	A	A	A	A	A	G	A	G	A	G	A	A	G	A	A	A	G	G	G	R
AX-109369758	T	T	T	T	C	C	T	T	T	T	C	C	T	T	T	T	C	Y	C	T	T	T	C	C	C	C	C	C	C	T	T	T	T	T	T	T	C	T	T	C	T	Y	T	T	T	T	T	T	T
AX-109370611	T	T	T	T	C	T	T	C	C	T	C	T	T	T	T	C	failed	C	C	C	T	C	T	T	C	T	C	C	C	C	T	T	T	T	T	T	C	T	T	C	T	T	T	T	T	C	T	T	T
AX-109371602	C	C	C	C	T	C	Y	C	C	C	Y	C	C	C	C	C	C	C	C	C	C	C	C	T	C	C	T	C	C	C	C	C	T	C	T	C	C	C	C	Y	C	C	C	C	C	T	C	C	C
AX-109371887	T	T	T	T	C	T	T	C	T	T	T	T	T	T	C	T	T	T	T	T	T	T	T	T	T	T	C	T	T	C	T	T	T	C	C	T	T	T	T	T	T	T	T	T	T	T	C	C	C
AX-109371985	A	A	A	A	A	A	A	A	A	A	G	A	A	A	A	A	A	G	A	A	A	A	A	A	A	A	A	A	A	A	A	A	A	A	A	A	G	A	G	A	A	A	A	A	A	A	A	A	A
AX-109372762	A	A	G	G	A	G	A	G	A	A	G	A	A	A	A	A	G	A	G	A	A	G	G	A	A	A	A	G	G	G	G	G	G	G	G	G	A	G	G	A	G	G	A	G	A	G	G	A	G
AX-109375170	C	C	C	C	T	C	T	T	C	T	T	C	C	T	C	C	T	C	T	C	C	T	T	C	C	C	T	T	T	C	T	C	T	T	T	C	C	C	T	C	C	C	T	T	T	T	T	T	C
AX-109375889	T	T	T	T	C	C	T	C	C	C	T	T	C	T	C	C	C	T	T	C	C	C	T	C	T	T	T	C	T	T	C	T	T	T	C	C	T	C	C	T	C	C	C	Y	T	C	T	T	T
AX-109377141	A	G	G	G	A	A	G	A	A	A	A	G	G	G	A	G	A	A	G	G	G	G	G	A	G	G	G	G	A	G	G	G	G	A	G	G	G	G	A	G	G	G	G	G	A	G	G	A	A
AX-109377486	T	T	T	T	T	T	T	T	T	T	T	T	T	T	T	C	T	T	T	T	T	T	T	T	T	T	T	T	T	T	T	T	C	T	T	T	T	T	C	T	T	T	T	T	T	T	T	T	T
AX-109377787	A	G	G	G	A	A	A	G	G	A	A	G	A	G	G	G	G	A	A	A	A	A	G	A	A	A	A	G	A	A	A	A	A	A	A	A	A	A	G	A	A	A	A	A	A	A	A	A	A
AX-109380588	A	G	A	G	G	A	A	A	G	A	A	G	A	G	G	G	G	G	G	G	G	G	A	A	A	A	A	A	A	A	A	A	A	A	A	A	A	A	A	G	A	A	G	A	G	A	A	A	A
AX-109380915	G	G	A	G	A	A	A	A	G	A	A	G	A	G	A	A	A	A	A	G	G	A	A	A	A	G	A	G	G	A	A	A	G	A	A	A	G	A	A	G	A	A	A	A	A	A	A	A	G
AX-109382642	T	failed	T	failed	T	C	C	failed	T	T	C	T	failed	C	C	T	C	C	T	T	T	T	C	C	T	T	T	T	T	T	T	T	T	T	T	T	C	T	T	T	T	T	T	T	T	T	T	T	T
AX-109382806	T	T	T	T	T	T	T	T	T	C	T	C	C	T	T	T	failed	T	T	T	T	T	T	T	T	T	T	T	T	T	T	T	T	T	C	T	T	T	T	T	C	T	T	T	T	T	T	C	T
AX-109384295	T	T	T	T	T	T	C	T	T	T	T	C	T	T	T	T	C	T	T	T	T	T	T	T	T	T	T	T	T	T	T	T	T	T	T	T	T	T	T	failed	T	T	T	T	T	T	T	T	T
AX-109384956	C	C	A	C	C	A	C	C	C	C	C	C	C	A	C	C	C	C	C	C	A	C	C	C	C	C	C	C	C	C	C	C	C	A	A	C	C	C	C	A	C	C	C	C	C	A	A	A	A
AX-109387872	A	A	A	A	A	A	A	A	A	A	A	A	A	A	A	G	G	G	G	A	A	G	G	A	A	G	A	G	A	A	A	G	A	A	G	A	A	A	A	G	A	G	A	A	A	A	A	A	A
AX-109388531	C	C	A	C	A	A	A	C	A	A	A	C	A	A	A	A	A	A	C	C	C	A	A	A	A	C	A	A	A	A	A	A	A	A	A	A	A	A	C	A	A	A	A	A	A	A	A	A	C
AX-109389173	C	T	C	T	T	T	C	T	T	C	C	C	C	T	T	C	T	Y	T	T	T	T	T	T	T	C	T	C	T	C	T	T	T	T	C	C	C	C	T	C	C	T	T	T	T	T	T	T	T
AX-109390022	C	C	C	C	T	C	C	C	C	C	T	C	C	C	T	C	T	T	C	T	T	T	C	C	T	C	T	C	C	C	T	T	T	T	T	T	T	T	T	T	T	T	T	T	T	T	T	T	T
AX-109390951	C	C	C	C	T	C	C	failed	C	T	C	C	T	C	C	C	Y	C	C	failed	T	C	T	C	T	C	C	T	C	C	T	T	Y	C	C	T	C	C	C	C	C	C	C	Y	C	T	C	C	T
AX-109391807	G	G	G	G	G	G	G	G	G	A	G	G	G	G	G	G	G	A	G	G	G	G	G	G	G	G	G	G	G	G	G	G	A	G	G	G	G	G	A	G	G	G	G	G	G	G	G	G	G
AX-109392359	T	C	C	C	C	C	T	C	C	C	C	T	C	C	C	C	T	C	C	C	T	T	C	T	C	T	C	C	C	C	T	T	T	T	C	T	T	C	C	T	C	C	T	Y	T	C	C	C	T
AX-109392556	C	C	A	C	C	C	C	A	C	C	C	C	C	C	C	C	C	C	C	C	C	A	C	C	C	C	C	C	C	C	C	A	C	C	C	C	A	A	C	A	C	C	C	C	C	A	C	C	A
AX-109393351	G	G	G	G	T	G	G	T	G	G	G	G	G	G	G	G	G	G	T	G	G	G	G	G	G	G	G	G	G	T	G	G	G	T	G	G	T	G	T	G	T	G	G	G	G	T	G	G	G
AX-109394186	G	G	G	G	G	G	G	G	G	G	G	G	A	A	A	A	A	G	G	G	G	G	G	G	G	G	G	A	G	G	G	A	G	G	A	G	A	A	G	A	G	G	G	R	G	A	A	G	A
AX-109395546	T	T	T	T	T	T	C	T	T	T	T	T	T	T	C	T	T	T	T	T	T	T	T	T	T	T	T	T	T	T	T	T	T	T	T	T	T	T	T	T	T	T	T	T	T	T	T	T	T
AX-109396777	G	G	G	G	G	G	G	G	G	T	T	G	G	T	T	T	G	G	G	G	G	G	G	G	G	G	G	G	T	G	G	G	G	T	T	G	G	G	T	T	G	G	T	G	G	T	K	T	G
AX-109398064	T	T	C	T	T	T	T	T	T	T	T	T	C	C	T	T	T	T	T	T	T	T	T	T	T	T	T	C	T	T	T	C	C	T	T	T	C	T	T	C	T	T	C	T	T	C	T	T	T
AX-109399107	G	A	A	A	G	A	A	A	G	G	A	A	G	G	G	A	A	G	A	A	G	A	G	A	G	G	A	A	A	A	G	A	R	G	A	G	G	G	G	G	G	A	G	G	G	G	G	G	G
AX-109399986	A	A	G	A	G	A	A	G	G	G	A	A	A	A	A	G	A	A	G	G	A	G	A	G	G	A	A	A	A	A	A	A	G	G	A	G	G	A	A	A	A	A	A	A	A	G	A	G	G
AX-109400887	C	C	C	C	T	T	T	C	C	C	T	C	C	T	T	T	C	T	C	C	C	T	T	C	C	C	C	T	T	T	C	T	Y	C	T	T	C	C	C	C	T	C	C	C	C	C	C	T	C
AX-109400917	G	G	G	G	A	G	G	G	A	A	A	A	G	G	G	A	A	A	A	A	G	A	G	A	A	G	A	G	A	A	G	G	G	G	G	G	A	G	G	A	G	G	G	G	G	G	G	G	G
AX-109401533	T	C	T	T	C	T	C	C	C	T	C	T	C	C	C	C	T	C	C	C	T	C	T	C	T	T	C	C	C	C	T	C	C	T	C	T	C	C	C	T	C	C	C	T	C	T	T	C	T
AX-109401732	G	G	A	G	G	G	G	A	G	G	A	G	G	G	A	G	G	G	G	G	G	G	A	G	G	G	G	G	A	G	G	G	G	G	A	G	A	G	G	A	G	G	A	G	G	R	G	G	G
AX-109402674	A	G	A	G	G	G	G	A	G	A	G	A	G	G	G	G	A	A	G	G	G	G	G	G	G	A	A	A	G	G	G	G	G	G	G	G	A	G	G	G	G	G	G	G	G	G	G	G	G
AX-109405258	A	C	A	C	C	A	A	A	C	C	A	A	A	A	A	A	C	C	A	A	A	C	C	C	A	A	C	A	A	A	A	A	C	A	A	A	C	A	A	C	A	A	A	A	A	A	A	A	A
AX-109405334	T	T	T	T	C	C	T	T	T	T	C	T	C	C	C	C	C	T	C	T	T	T	C	C	C	C	T	T	C	C	C	T	C	C	C	C	C	C	C	T	C	C	C	C	C	C	C	C	C
AX-109405494	C	C	C	C	A	C	A	C	C	C	A	C	C	C	C	C	A	C	C	C	C	A	C	C	C	C	A	A	C	A	A	A	A	A	A	A	C	A	C	A	A	A	A	A	A	M	A	C	A
AX-109406606	C	C	C	C	C	C	T	C	C	C	C	C	C	T	T	T	T	C	C	C	C	T	T	C	C	C	C	C	C	C	C	T	T	T	T	T	T	T	C	C	T	T	T	C	C	T	C	T	T
AX-109408005	failed	failed	failed	failed	failed	failed	failed	failed	failed	failed	failed	failed	failed	failed	failed	failed	failed	failed	failed	failed	failed	failed	failed	failed	failed	failed	failed	failed	failed	failed	failed	failed	failed	failed	failed	failed	failed	failed	failed	failed	failed	failed	failed	failed	failed	failed	failed	failed	failed
AX-109409615	T	C	C	C	C	T	T	C	C	C	C	C	T	C	T	T	C	C	C	C	T	T	T	T	C	T	T	C	C	T	C	C	T	C	C	C	T	T	T	T	T	Y	C	C	C	C	C	C	C
AX-109409641	C	C	C	C	C	C	C	G	C	C	G	C	C	C	C	G	C	C	C	C	C	G	C	C	G	C	G	C	C	C	C	C	C	C	C	C	C	C	G	C	G	C	C	C	G	C	C	C	C
AX-109411105	A	A	G	A	G	G	G	G	A	A	G	A	A	G	G	G	A	A	G	A	A	A	G	G	G	A	A	A	A	A	G	G	A	G	A	G	R	G	A	A	G	G	G	G	A	G	G	G	G
AX-109415633	G	G	G	G	G	G	G	G	A	A	A	G	G	G	G	G	G	A	G	G	G	A	G	G	A	G	G	A	G	G	G	A	G	G	A	G	G	G	G	G	G	G	G	G	G	G	G	G	G
AX-109416347	A	G	A	G	G	G	A	A	G	G	G	G	A	A	A	A	A	A	A	G	A	A	G	G	A	A	A	A	A	G	G	A	A	A	A	G	G	G	A	G	A	G	G	R	G	A	A	A	A
AX-109417581	G	G	G	G	G	G	T	G	G	G	T	G	T	T	G	T	G	T	G	G	G	T	G	G	T	G	G	G	T	G	G	G	G	G	G	T	G	G	T	G	G	T	G	G	G	G	G	G	G
AX-109417807	failed	failed	failed	failed	failed	failed	failed	failed	failed	failed	failed	failed	failed	failed	failed	failed	failed	failed	failed	failed	failed	failed	failed	failed	failed	failed	failed	failed	failed	failed	failed	failed	failed	failed	failed	failed	failed	failed	failed	failed	failed	failed	failed	failed	failed	failed	failed	failed	failed
AX-109418177	C	C	T	C	C	C	C	C	C	C	C	C	T	T	C	C	C	C	C	C	C	C	C	C	C	C	T	C	C	C	T	C	C	C	C	T	C	C	T	C	C	C	C	C	C	C	C	C	T
AX-109418218	failed	failed	failed	failed	failed	failed	failed	failed	failed	failed	failed	failed	failed	failed	failed	failed	failed	failed	failed	failed	failed	failed	failed	failed	failed	failed	failed	failed	failed	failed	failed	failed	failed	failed	failed	failed	failed	failed	failed	failed	failed	failed	failed	failed	failed	failed	failed	failed	failed
AX-109418825	T	T	C	T	T	T	T	T	T	C	C	C	T	T	T	T	T	C	T	T	T	C	T	T	T	T	T	T	T	C	T	T	T	T	T	T	T	T	T	T	T	T	T	T	T	T	T	T	T
AX-109419783	G	G	G	G	A	G	G	G	G	A	A	A	G	G	G	A	A	G	G	G	G	G	A	A	G	G	G	G	A	G	G	A	A	G	A	G	A	A	G	G	G	R	A	G	G	G	G	G	G
AX-109420401	T	C	C	C	C	C	C	C	C	T	C	T	T	T	C	T	T	C	T	C	C	T	C	C	C	T	C	C	C	T	C	C	C	T	T	C	C	C	C	C	C	T	C	C	C	Y	T	T	T
AX-109420889	T	T	C	T	T	T	C	C	C	C	T	C	T	T	T	T	T	C	T	T	C	C	C	T	T	T	T	T	T	T	T	C	T	T	C	C	T	C	T	C	C	C	T	T	T	T	T	T	T
AX-109422469	T	T	C	C	C	C	C	C	C	C	T	T	T	T	C	T	T	T	T	C	T	T	C	C	T	T	T	T	C	T	C	T	T	C	T	C	T	C	T	T	T	C	C	C	C	C	C	C	C
AX-109423718	failed	failed	failed	failed	failed	failed	failed	failed	failed	failed	failed	failed	failed	failed	failed	failed	failed	failed	failed	failed	failed	failed	failed	failed	failed	failed	failed	failed	failed	failed	failed	failed	failed	failed	failed	failed	failed	failed	failed	failed	failed	failed	failed	failed	failed	failed	failed	failed	failed
AX-109426149	T	T	C	T	T	T	T	T	T	T	T	T	T	T	T	T	T	T	T	T	T	C	T	T	T	T	C	T	T	C	T	T	T	T	T	T	Y	C	T	C	T	T	T	T	T	T	T	T	T
AX-109426991	T	C	T	C	C	T	C	T	C	T	T	C	T	T	C	C	T	T	C	T	T	T	T	T	C	T	C	T	T	C	T	T	T	T	T	T	T	T	C	T	T	T	T	T	C	T	T	T	T
AX-109428552	A	T	A	T	A	T	A	T	T	A	A	A	A	A	A	A	A	A	A	A	A	A	A	T	T	A	T	A	T	T	failed	A	A	A	A	A	W	A	T	A	A	T	T	A	A	T	T	A	T
AX-109431238	T	T	T	C	T	T	T	T	T	T	T	T	T	C	T	C	T	T	T	T	T	T	T	T	T	T	T	T	C	T	T	T	T	T	T	T	T	T	T	T	T	T	T	T	T	T	T	T	T
AX-109432523	G	G	G	C	G	G	G	G	G	G	G	G	G	G	G	G	G	G	G	G	G	G	G	C	G	C	G	G	G	G	G	G	G	G	G	C	G	G	G	G	G	G	G	G	G	G	G	C	G
AX-109433020	G	G	A	A	A	G	G	G	G	G	A	G	G	G	G	G	G	A	G	G	G	G	G	G	A	G	G	G	A	A	G	G	G	G	G	G	G	G	G	G	G	G	G	G	G	G	G	G	G
AX-109433082	T	C	C	C	T	T	C	C	C	C	T	T	T	T	T	C	T	C	C	T	C	C	T	T	C	T	C	C	T	C	Y	C	C	C	C	C	C	C	T	T	T	C	C	C	C	C	C	T	C
AX-109433118	A	C	A	C	C	C	A	A	C	C	C	C	A	A	A	C	C	A	C	C	A	C	C	C	C	A	C	A	A	C	C	A	A	A	A	C	C	C	A	C	A	C	C	M	C	A	A	A	A
AX-109434490	C	T	C	C	T	C	C	C	C	C	C	C	C	C	C	C	C	C	C	C	C	C	C	C	C	C	C	C	C	C	C	C	C	C	C	C	C	C	C	C	C	C	C	C	C	C	C	C	C
AX-109434819	failed	failed	failed	failed	failed	failed	failed	failed	failed	failed	failed	failed	failed	failed	failed	failed	failed	failed	failed	failed	failed	failed	failed	failed	failed	failed	failed	failed	failed	failed	failed	failed	failed	failed	failed	failed	failed	failed	failed	failed	failed	failed	failed	failed	failed	failed	failed	failed	failed
AX-109435061	A	A	A	A	G	A	A	A	A	G	A	A	A	A	A	A	A	A	G	G	A	A	A	G	G	A	A	A	A	G	A	A	A	A	A	A	A	A	A	A	A	A	A	A	A	A	A	A	A
AX-109436214	failed	failed	failed	failed	failed	failed	failed	failed	failed	failed	failed	failed	failed	failed	failed	failed	failed	failed	failed	failed	failed	failed	failed	failed	failed	failed	failed	failed	failed	failed	failed	failed	failed	failed	failed	failed	failed	failed	failed	failed	failed	failed	failed	failed	failed	failed	failed	failed	failed
AX-109437250	A	A	G	A	A	A	A	G	A	A	A	A	A	A	A	A	A	A	A	A	A	G	A	A	A	A	A	G	G	A	A	A	A	A	G	G	A	A	A	A	G	G	A	A	A	G	A	A	G
AX-109439139	G	G	G	G	A	G	A	A	G	A	A	A	G	A	G	A	A	A	G	G	G	A	A	G	G	G	G	A	A	G	G	A	A	A	A	G	G	G	A	G	A	A	G	A	A	A	A	A	G
AX-109441689	A	A	A	A	A	A	A	A	A	C	C	A	A	A	A	A	A	C	A	A	A	A	A	A	A	A	A	A	A	A	A	A	A	A	A	A	A	A	A	A	A	A	A	A	A	A	A	A	A
AX-109445262	G	G	G	G	T	G	G	T	G	T	G	G	G	G	G	G	G	T	G	G	G	G	T	G	G	G	G	G	G	T	G	T	T	G	G	G	T	G	G	G	G	G	T	G	G	T	G	T	T
AX-109447012	C	C	T	C	C	T	T	C	C	T	T	T	C	T	T	T	T	T	T	T	C	T	T	T	T	C	C	C	T	T	T	T	T	T	C	C	C	T	T	T	T	Y	Y	T	T	T	T	C	T
AX-109447836	G	G	G	G	A	A	G	failed	G	A	failed	A	A	G	A	G	failed	failed	A	A	G	G	G	A	G	A	A	A	failed	G	A	G	A	A	G	A	G	A	G	G	A	A	A	A	A	A	A	A	A
AX-109449320	C	C	T	C	T	T	T	T	T	T	T	C	C	C	T	T	T	T	T	T	T	C	T	T	T	T	C	C	T	C	C	C	C	T	C	C	T	T	T	C	C	C	T	C	T	C	C	T	T
AX-109449323	T	C	T	C	T	T	T	T	C	C	T	T	C	T	T	T	T	T	T	C	T	T	T	T	C	T	T	C	T	T	T	T	T	T	T	T	T	T	C	T	T	T	T	T	T	C	T	T	T
AX-109449401	A	A	A	A	A	A	G	A	G	G	A	A	A	G	G	A	A	G	A	A	A	A	G	A	A	A	A	A	A	A	A	A	A	G	A	A	A	A	A	A	A	A	A	A	A	A	G	G	G
AX-109449877	G	K	failed	failed	G	G	G	G	G	G	G	G	G	G	G	G	G	G	G	G	G	G	G	G	G	G	G	G	G	G	K	K	K	G	failed	G	failed	K	K	G	G	G	G	G	G	G	G	G	G
AX-109450765	G	A	G	G	A	G	G	A	G	A	A	A	A	A	G	A	A	A	G	A	G	A	G	G	A	A	G	G	A	G	R	A	failed	G	A	R	G	G	A	G	G	A	G	G	G	G	G	G	G
AX-109453779	C	T	C	C	T	C	C	C	T	T	T	T	C	C	C	T	T	C	C	C	C	C	T	T	C	C	C	T	T	C	Y	T	T	C	T	C	T	T	C	C	C	Y	T	C	C	C	C	C	C
AX-109453871	A	G	A	A	A	A	A	A	A	G	A	A	A	A	A	A	A	G	A	A	A	A	A	A	A	A	G	A	A	A	A	A	A	G	G	A	A	A	A	A	A	A	A	A	G	G	A	G	G
AX-109454183	G	G	G	G	C	G	G	C	G	C	C	C	G	G	G	C	C	C	C	G	C	C	C	G	C	C	C	G	G	C	G	G	G	G	G	G	G	G	C	C	C	G	G	G	C	G	G	G	G
AX-109454338	A	A	G	G	A	G	A	G	A	A	A	A	failed	G	G	G	A	A	G	G	G	failed	G	A	A	A	A	G	A	A	G	G	G	failed	G	A	A	G	G	G	G	A	A	G	failed	failed	G	G	failed
AX-109454545	C	T	C	C	T	T	C	C	C	T	C	T	C	C	C	C	C	T	T	C	C	T	T	T	C	C	C	T	C	T	T	C	C	C	C	T	C	C	C	T	T	C	C	C	C	T	T	T	T
AX-109455000	C	C	T	C	C	C	C	T	C	T	C	C	T	C	T	C	C	T	C	C	C	C	C	T	T	C	C	C	C	C	T	T	C	C	T	T	T	C	T	C	C	T	T	C	T	T	C	C	T
AX-109455163	G	A	A	A	G	G	G	G	G	G	A	G	A	G	A	G	G	G	G	A	G	G	A	A	G	G	G	G	G	G	A	A	A	A	G	A	A	A	G	G	G	A	A	A	R	R	A	A	A
AX-109456979	C	C	G	C	G	C	G	G	G	G	C	C	C	C	C	G	C	G	G	G	C	C	C	G	C	C	G	G	G	C	C	C	C	C	C	C	C	C	C	G	C	C	C	C	C	C	C	C	C
AX-109457994	C	C	C	C	C	C	C	C	C	T	T	C	C	C	C	C	C	C	C	C	C	C	C	C	C	C	C	T	C	C	C	T	C	C	C	C	C	C	C	C	C	C	C	C	C	C	C	C	C
AX-109458141	G	A	G	A	A	A	A	A	A	G	A	G	A	A	A	A	A	G	A	A	A	A	A	A	A	A	A	A	A	A	A	G	A	A	A	A	A	A	A	G	A	A	A	A	G	A	A	A	A
AX-109458730	failed	failed	failed	failed	failed	failed	failed	failed	failed	failed	failed	failed	failed	failed	failed	failed	failed	failed	failed	failed	failed	failed	failed	failed	failed	failed	failed	failed	failed	failed	failed	failed	failed	failed	failed	failed	failed	failed	failed	failed	failed	failed	failed	failed	failed	failed	failed	failed	failed
AX-109462627	A	A	A	A	A	C	C	A	A	A	C	A	A	A	C	C	A	C	C	A	A	C	A	C	A	A	C	A	C	A	A	A	A	C	A	C	A	A	C	A	A	C	A	A	A	C	A	C	A
AX-109463886	T	T	T	C	T	T	T	T	C	T	C	T	T	T	T	T	C	T	C	C	T	C	C	T	T	T	T	T	C	T	T	T	T	T	T	T	T	T	T	T	T	T	T	T	T	T	T	T	T
AX-109466948	A	A	A	A	A	A	C	A	C	A	A	A	A	A	A	A	A	C	A	C	C	A	A	A	A	A	A	A	A	A	A	A	A	A	C	A	C	A	A	C	A	A	A	A	A	A	A	A	A
AX-109467010	C	C	C	C	C	C	T	C	C	C	C	C	C	C	T	C	C	C	C	C	C	C	C	C	C	C	C	C	C	C	C	C	C	C	C	C	C	C	C	C	C	C	C	C	C	C	C	T	C
AX-109467590	A	A	G	A	G	A	A	G	A	A	G	A	A	G	G	G	G	G	G	G	G	G	A	A	G	A	G	G	G	G	G	G	G	G	G	G	G	G	G	G	G	G	G	G	G	G	G	G	G
AX-109468448	T	T	T	T	T	T	T	T	T	T	T	T	T	T	T	T	T	T	T	T	T	T	T	T	T	T	T	T	T	T	T	T	T	T	T	T	T	T	T	T	T	T	T	T	T	T	T	T	T
AX-109469528	T	T	T	T	T	T	T	C	T	T	C	T	T	T	T	C	T	T	T	T	C	C	T	T	C	T	T	T	T	T	T	T	T	T	T	T	T	T	C	C	C	T	T	T	C	T	T	T	T
AX-109471778	T	T	T	T	T	T	T	T	T	T	A	T	A	A	T	A	T	T	T	T	A	T	T	T	T	T	A	A	A	A	A	A	A	A	T	A	A	T	A	A	A	A	A	A	A	A	A	A	W
AX-109472730	C	failed	T	C	T	failed	C	T	C	C	C	C	T	T	T	T	T	C	T	failed	C	C	C	failed	T	C	T	T	C	T	T	T	C	T	C	T	T	T	C	T	T	T	C	T	T	C	T	T	C
AX-109475553	A	A	A	G	A	A	A	A	A	A	A	A	A	G	A	G	G	A	A	A	A	A	A	A	A	A	A	A	G	A	A	A	A	A	G	G	A	A	G	A	A	G	G	A	A	A	A	A	A
AX-109475947	T	T	T	T	T	C	C	T	T	T	T	T	T	C	C	T	T	T	C	T	T	T	T	T	T	T	T	T	T	T	C	T	T	C	T	C	T	T	C	T	T	C	T	T	C	failed	T	C	T
AX-109477914	A	C	A	A	A	C	A	C	A	A	C	A	C	A	C	A	C	C	C	A	A	A	C	C	A	A	A	C	C	A	C	A	C	C	A	C	A	C	C	C	C	C	C	C	M	failed	C	C	C
AX-109479115	A	failed	A	G	A	G	A	A	G	G	G	G	A	G	G	A	G	G	G	A	G	G	G	G	G	A	G	A	G	G	G	A	failed	G	G	G	A	failed	G	A	G	G	A	G	G	A	G	G	G
AX-109481526	C	A	C	A	A	C	C	A	C	C	A	A	A	C	C	A	A	A	A	C	C	A	C	A	A	A	A	C	A	A	A	A	A	C	C	A	A	A	C	C	C	M	A	A	A	A	C	C	C
AX-109483245	G	A	G	A	A	A	G	A	A	A	G	A	A	A	A	G	G	A	A	G	G	A	A	A	A	G	A	A	A	G	G	A	G	G	A	G	G	G	G	G	G	G	G	G	G	G	G	G	G
AX-109483919	G	G	G	G	T	G	T	G	G	G	T	G	T	G	G	G	G	T	G	G	G	G	G	G	G	G	T	G	G	G	K	G	G	T	G	G	G	G	T	T	G	G	G	G	G	T	T	T	T
AX-109485279	G	A	G	A	failed	A	G	G	A	A	A	G	A	A	A	A	G	A	A	G	G	A	G	G	G	A	G	A	A	A	G	A	A	G	A	G	G	A	A	G	A	G	A	G	A	A	A	A	G
AX-109490291	G	G	G	G	G	G	G	G	G	G	G	G	G	G	G	G	G	G	G	G	G	G	G	G	G	G	G	G	A	G	G	G	G	G	G	G	G	G	G	G	G	G	G	G	G	A	G	G	A
AX-109490438	T	C	C	C	T	T	T	C	C	C	C	T	C	T	T	C	T	C	C	C	C	T	T	T	T	C	C	T	C	T	T	C	T	T	C	T	T	T	T	C	T	T	T	T	T	Y	T	C	T
AX-109493197	G	G	G	G	G	G	G	G	G	G	G	G	G	G	G	G	G	G	G	G	G	A	G	G	G	G	G	A	G	G	G	G	A	A	G	G	G	G	G	G	G	G	G	G	G	A	G	A	A
AX-109493460	G	G	A	G	G	G	G	G	G	A	G	G	G	failed	failed	G	G	G	G	A	G	G	G	G	G	G	G	G	G	G	G	failed	A	G	G	G	A	G	A	G	G	A	G	A	G	G	G	A	G
AX-109493732	C	G	C	C	G	C	C	C	G	G	G	G	C	C	C	G	G	C	C	C	C	C	G	G	C	C	C	G	G	C	C	G	G	C	G	C	G	G	C	C	C	S	G	C	C	C	C	C	C
AX-109495285	C	C	C	C	A	C	A	A	A	A	A	A	C	C	C	A	A	A	C	A	A	A	C	C	A	C	A	A	A	A	C	C	C	C	C	C	A	C	C	C	C	C	C	C	C	C	C	C	C
AX-109500149	A	A	A	A	A	A	A	A	G	G	G	A	G	A	A	A	A	A	A	A	G	G	A	A	G	A	A	G	A	A	A	R	A	A	A	A	G	A	A	failed	A	A	A	A	A	A	A	A	G
AX-109501910	T	C	T	T	C	C	T	C	T	C	T	T	C	C	T	T	failed	T	C	C	T	C	C	C	T	T	C	C	T	T	C	C	C	C	C	C	C	C	T	C	C	C	C	C	C	C	C	C	C
AX-109502142	T	T	K	T	T	T	T	K	T	T	T	T	T	T	T	T	K	T	T	T	G	G	T	T	G	T	T	G	T	T	T	T	K	T	failed	K	failed	T	T	T	T	G	G	G	G	T	G	T	failed
AX-109503763	G	G	G	G	G	G	G	G	G	G	G	G	G	G	G	G	G	G	G	G	G	G	G	G	G	G	G	G	G	G	G	G	G	G	G	G	G	G	G	G	G	G	G	G	G	G	G	A	G
AX-109506198	G	G	G	G	A	A	G	A	G	A	G	G	A	G	G	A	G	G	A	G	G	G	G	G	G	G	G	G	G	G	G	A	G	A	G	G	A	A	A	A	A	G	G	G	A	A	A	A	G
AX-109507247	C	C	C	C	C	T	C	C	C	C	T	C	C	T	T	C	C	C	C	C	C	C	C	T	C	C	C	C	T	C	T	C	C	T	C	C	T	C	C	T	C	C	C	T	C	T	T	T	T
AX-109508535	G	G	G	G	G	C	G	G	G	G	G	G	G	G	G	C	C	G	G	G	G	C	G	G	C	G	G	S	C	failed	G	G	G	G	G	G	G	G	G	C	G	G	G	G	G	G	G	G	G
AX-109508702	T	T	C	T	T	C	C	C	T	C	C	T	C	T	C	C	C	C	C	C	T	T	C	C	C	C	C	C	C	C	C	T	T	T	T	C	T	T	T	C	C	T	C	T	T	C	T	T	C
AX-109509402	C	T	T	T	T	C	C	C	T	T	T	C	T	C	C	C	T	T	T	T	C	C	C	C	T	C	C	C	T	C	T	T	C	T	C	T	C	C	C	C	C	Y	T	T	T	T	T	T	T
AX-109509752	C	C	C	C	T	T	C	C	C	C	C	C	C	T	C	C	C	C	C	C	C	C	C	C	T	C	C	C	C	C	C	C	C	C	T	C	C	C	C	C	C	C	C	C	C	C	C	C	C
AX-109510374	A	A	A	A	A	G	A	A	G	A	A	G	A	G	A	A	A	A	A	A	G	A	A	A	A	A	G	A	A	A	A	G	G	A	A	A	A	A	G	G	A	A	A	G	A	G	G	G	R
AX-109511115	T	T	T	T	C	C	T	T	C	C	C	C	T	T	C	C	C	C	T	T	T	C	C	C	C	T	C	C	C	C	T	C	T	T	T	T	C	C	C	C	C	T	T	T	T	C	T	C	Y
AX-109511646	C	A	A	A	C	C	C	C	A	C	C	A	C	A	A	A	C	C	A	A	C	C	C	C	C	A	C	A	C	A	C	C	M	C	A	C	C	C	C	C	C	C	C	C	A	C	C	C	C
AX-109513215	T	T	T	T	C	T	C	T	T	T	C	T	T	C	C	T	C	T	T	C	C	C	C	T	C	T	T	T	T	T	T	T	T	C	T	T	T	T	T	T	T	T	T	T	T	T	C	C	C
AX-109514688	G	A	A	G	G	A	A	A	A	A	G	A	A	A	G	A	R	G	A	G	A	A	A	A	G	G	G	A	A	A	A	A	A	G	A	R	G	A	A	G	A	A	A	A	A	A	A	G	A
AX-109518409	G	G	G	G	G	G	G	G	G	G	G	G	G	G	G	G	G	G	G	G	G	G	G	G	G	G	G	G	G	G	G	G	G	G	G	G	G	G	G	A	G	G	G	G	G	G	G	G	G
AX-109519143	A	A	A	A	C	C	A	C	A	A	C	A	C	A	C	A	A	C	C	A	A	C	C	A	A	C	A	C	A	A	C	C	C	C	C	C	C	C	A	A	C	C	C	C	C	C	C	C	C
AX-109520219	T	C	C	C	C	C	C	C	C	C	C	C	C	C	C	C	C	C	C	C	T	T	C	C	T	T	C	C	C	C	C	T	C	C	C	C	T	C	T	C	C	C	T	C	C	T	T	C	T
AX-109525056	T	C	T	C	C	C	T	T	T	T	T	T	C	C	C	C	C	T	C	C	T	T	C	C	T	C	T	C	C	C	T	C	T	T	C	T	T	failed	T	T	T	T	C	T	T	T	T	C	C
AX-109528142	C	T	T	C	T	T	T	T	T	T	C	T	T	T	T	T	failed	T	C	T	T	T	T	T	C	C	T	T	T	C	C	T	T	T	C	C	C	T	T	C	C	C	C	T	T	T	T	T	T
AX-109726130	A	G	A	A	G	G	A	G	G	G	G	A	G	G	G	G	G	G	G	G	A	A	A	G	G	A	G	G	G	G	A	A	A	A	G	A	G	A	G	A	A	A	A	A	A	A	A	A	G
AX-109815462	G	G	A	G	G	G	A	G	G	G	G	G	G	G	G	G	G	G	G	G	G	G	G	G	G	G	G	G	G	G	A	G	R	G	G	A	G	G	G	G	G	G	G	A	G	G	A	G	A
AX-109815681	G	A	A	A	A	G	A	G	A	A	G	G	A	G	A	A	A	G	G	A	A	A	G	A	A	G	G	A	G	G	A	A	A	G	G	A	G	A	A	A	A	A	A	A	A	A	A	G	A
AX-109816649	Y	T	T	T	C	C	T	T	Y	Y	Y	Y	C	C	C	T	C	Y	C	T	C	C	C	C	C	Y	C	C	Y	C	C	C	C	C	C	C	T	C	C	Y	C	C	C	C	C	C	C	Y	C
AX-109818490	G	G	G	G	G	A	G	G	G	G	G	G	A	G	G	A	A	G	G	G	G	A	G	G	G	G	G	G	A	G	G	G	G	G	G	G	G	G	G	A	G	G	G	G	G	G	G	G	G
AX-109821362	T	T	G	T	G	T	G	G	G	G	G	G	G	G	G	T	G	G	G	T	T	T	T	G	T	T	G	T	T	T	G	G	G	G	T	T	G	G	T	G	T	G	G	G	G	G	G	T	G
AX-109822452	G	T	G	T	G	T	G	T	T	T	T	G	G	G	G	T	G	G	G	G	G	T	T	T	G	G	G	T	G	T	T	T	T	T	G	T	T	T	G	G	T	T	T	T	G	T	T	G	G
AX-109822931	failed	failed	failed	failed	failed	failed	failed	failed	failed	failed	failed	failed	failed	failed	failed	failed	failed	failed	failed	failed	failed	failed	failed	failed	failed	failed	failed	failed	failed	failed	failed	failed	failed	failed	failed	failed	failed	failed	failed	failed	failed	failed	failed	failed	failed	failed	failed	failed	failed
AX-109823216	failed	failed	failed	failed	failed	failed	failed	failed	failed	failed	failed	failed	failed	failed	failed	failed	failed	failed	failed	failed	failed	failed	failed	failed	failed	failed	failed	failed	failed	failed	failed	failed	failed	failed	failed	failed	failed	failed	failed	failed	failed	failed	failed	failed	failed	failed	failed	failed	failed
AX-109823246	T	T	T	T	T	T	C	C	T	T	T	T	T	T	T	T	T	T	T	T	T	C	C	T	T	T	T	T	T	T	C	T	T	C	T	C	C	C	T	T	C	C	C	C	C	T	C	C	T
AX-109823717	C	C	C	C	C	C	T	C	C	T	C	C	C	C	C	C	C	C	C	C	C	C	C	C	T	C	C	C	C	C	C	C	C	C	C	T	T	C	C	T	C	T	T	C	C	C	C	C	C
AX-109823869	A	A	A	A	A	A	A	A	A	A	A	A	A	A	A	A	A	A	A	A	A	A	A	A	A	A	A	A	A	A	A	A	A	A	A	A	A	A	A	A	A	A	A	A	A	A	A	A	A
AX-109825019	T	C	T	C	C	C	T	T	C	C	C	C	C	T	T	C	C	C	C	C	T	T	C	C	C	T	C	T	C	C	C	T	Y	T	T	C	C	T	C	C	C	T	T	T	T	T	T	T	T
AX-109825489	C	C	C	C	T	C	T	T	T	T	T	T	C	C	C	T	T	T	C	T	T	T	C	C	T	C	T	T	T	T	C	C	C	C	C	C	T	C	C	C	C	C	C	C	C	C	C	C	C
AX-109825507	G	G	G	G	G	A	G	G	G	G	G	A	G	G	G	A	A	G	G	A	A	A	G	G	G	A	G	G	G	G	G	G	G	G	G	G	G	G	A	A	G	G	G	G	G	G	G	G	G
AX-109830947	T	C	C	C	T	C	T	C	T	C	T	T	T	T	T	T	failed	C	C	failed	C	C	T	C	C	failed	C	failed	C	C	C	C	C	T	T	T	C	T	C	C	T	C	C	C	C	C	T	T	T
AX-109830951	C	A	C	failed	C	C	C	C	C	C	C	C	C	C	C	C	C	C	C	C	C	C	A	C	C	A	C	C	C	C	failed	A	C	C	C	C	C	C	C	C	C	C	C	C	C	C	C	C	C
AX-109832011	A	A	A	A	A	A	A	A	A	G	A	A	G	A	G	A	G	G	A	A	A	A	A	A	A	A	A	G	A	A	A	A	A	A	A	A	A	A	A	A	A	A	A	A	A	A	A	A	G
AX-109832431	G	A	G	A	A	A	A	A	A	G	A	G	A	A	A	A	A	G	A	A	A	A	A	A	A	A	A	A	A	A	A	G	A	A	A	A	A	A	A	G	A	A	A	A	G	A	A	A	A
AX-109832564	A	G	A	G	G	G	A	G	G	G	A	G	A	A	A	G	A	A	G	G	A	A	G	A	G	G	A	G	A	G	A	G	G	A	A	A	G	G	A	A	A	G	G	G	G	G	A	A	A
AX-109833191	A	A	G	A	A	A	A	A	A	A	A	A	G	A	A	A	A	A	A	G	A	A	A	A	A	A	A	A	A	G	A	A	A	A	A	A	A	A	A	A	A	A	A	A	A	A	A	G	A
AX-109834411	T	C	T	C	C	T	T	T	C	T	T	T	T	T	T	T	T	T	C	C	T	T	T	T	C	C	T	T	T	C	C	T	C	T	T	C	T	C	T	T	C	C	T	C	C	T	failed	T	C
AX-109835668	T	T	failed	T	G	G	G	G	G	G	G	T	T	T	G	G	failed	G	G	G	G	T	G	G	G	failed	T	T	G	T	T	T	T	G	T	T	G	G	G	T	T	T	G	T	G	T	T	G	G
AX-109835734	T	C	T	T	T	C	C	T	T	T	C	T	T	C	T	T	C	T	C	C	C	T	C	T	T	T	C	C	T	T	C	C	C	C	C	C	C	C	C	T	C	C	C	C	C	T	T	T	T
AX-109836776	G	G	A	G	G	G	A	A	G	G	A	G	A	G	G	A	G	A	G	G	A	A	G	G	G	G	G	A	G	A	G	G	G	G	G	G	G	G	G	G	A	G	G	G	G	R	A	A	A
AX-109837022	G	A	A	A	A	A	G	G	A	A	A	A	G	G	G	A	A	A	A	A	G	A	A	A	A	G	G	G	A	G	A	A	A	A	G	A	A	A	A	G	A	A	A	A	A	A	A	G	A
AX-109837430	A	A	A	A	A	A	A	A	A	G	G	G	G	G	A	G	G	G	A	A	A	A	A	A	A	G	A	A	G	A	A	G	A	A	G	G	A	A	G	A	A	G	A	A	A	A	A	A	A
AX-109838796	A	A	G	A	G	A	A	A	A	A	G	A	A	A	A	A	A	A	A	A	A	A	A	A	A	A	G	G	A	A	A	A	A	G	G	G	G	A	A	G	A	G	G	A	A	G	G	G	G
AX-109839445	C	C	C	C	G	G	C	failed	C	C	C	C	C	G	G	C	C	C	C	C	C	G	G	G	C	C	C	G	C	C	C	G	C	C	C	G	C	G	G	C	G	C	G	C	C	C	C	C	C
AX-109840501	C	C	C	T	T	T	T	C	T	C	T	C	C	T	T	C	T	T	T	C	C	C	T	C	C	C	C	C	T	T	C	C	C	C	T	C	C	C	T	C	C	C	C	C	C	C	C	C	C
AX-109843361	C	T	T	C	C	C	C	C	T	C	C	C	C	C	C	C	C	C	C	T	T	T	C	C	T	C	C	T	C	C	Y	T	failed	T	C	C	C	T	C	T	C	C	C	C	T	C	C	C	Y
AX-109845140	failed	failed	failed	failed	failed	failed	failed	failed	failed	failed	failed	failed	failed	failed	failed	failed	failed	failed	failed	failed	failed	failed	failed	failed	failed	failed	failed	failed	failed	failed	failed	failed	failed	failed	failed	failed	failed	failed	failed	failed	failed	failed	failed	failed	failed	failed	failed	failed	failed
AX-109846777	G	G	G	G	G	G	G	G	G	G	G	G	G	T	G	failed	G	G	G	G	G	G	G	G	T	T	G	G	G	G	G	failed	G	T	G	T	T	T	G	G	T	T	G	G	G	G	G	T	T
AX-109848488	T	C	C	C	T	C	C	C	C	T	C	T	C	T	T	C	T	C	C	T	T	C	C	C	C	C	T	C	T	C	C	C	C	T	C	C	C	C	T	T	C	C	C	C	C	T	T	T	C
AX-109848813	T	C	C	T	T	T	T	T	C	T	T	T	C	T	C	T	T	T	C	C	C	C	C	T	C	T	T	C	T	T	T	C	T	C	C	T	T	C	C	C	T	T	T	T	C	T	T	T	Y
AX-109849056	A	A	A	A	A	A	A	A	G	A	A	A	G	A	A	A	A	A	A	A	G	G	A	A	G	A	A	A	A	A	A	A	A	A	A	A	G	A	A	G	A	A	A	A	A	A	A	A	G
AX-109849058	A	G	A	A	G	G	A	G	G	G	G	A	G	G	G	G	G	G	A	G	A	A	G	A	A	A	A	G	G	G	A	A	A	A	A	A	A	A	G	G	G	A	A	A	A	G	A	G	A
AX-109851721	T	T	T	T	T	T	G	T	T	G	T	T	G	T	T	G	G	G	T	T	T	G	T	G	T	T	T	T	G	G	T	T	T	T	T	T	T	T	T	T	T	T	T	T	T	T	T	T	T
AX-109852462	G	A	G	A	A	A	G	G	A	A	A	A	G	G	G	G	G	G	G	A	G	G	A	A	G	G	G	G	G	A	A	G	G	G	G	A	A	A	G	A	G	A	A	R	A	G	G	G	G
AX-109853614	G	A	A	A	G	G	A	A	G	G	G	A	A	A	G	A	G	A	G	A	A	G	G	G	A	A	failed	A	G	G	G	G	A	G	G	G	G	A	G	G	A	A	A	A	A	G	A	G	A
AX-109853902	T	T	T	T	G	G	G	T	T	T	G	G	T	T	T	T	G	T	G	T	T	T	G	G	G	G	G	G	G	T	T	T	G	T	T	T	G	T	T	G	T	K	T	G	T	T	T	T	T
AX-109854225	G	G	G	G	A	G	G	A	G	G	G	G	G	G	G	G	A	G	A	G	G	A	G	G	G	G	G	G	G	G	G	G	A	A	G	G	A	G	A	G	A	G	G	G	A	A	G	G	G
AX-109854722	A	G	A	G	A	G	G	A	G	G	A	A	G	A	A	A	A	G	G	G	G	G	A	G	A	A	G	G	A	G	G	A	G	A	G	G	A	G	A	A	G	G	G	G	G	G	G	A	R
AX-109855005	C	C	T	T	C	C	C	T	T	C	C	C	C	C	C	T	C	C	T	C	C	C	T	T	C	T	C	T	T	T	T	T	C	C	C	T	T	T	T	Y	C	T	C	C	C	C	C	T	T
AX-109855651	C	C	C	C	C	C	C	C	C	C	C	T	C	C	C	C	C	C	C	C	C	C	C	C	C	C	T	C	C	T	C	C	C	C	T	C	C	C	C	T	C	C	C	C	C	C	C	C	C
AX-109856494	T	T	C	C	T	C	T	Y	T	T	T	T	T	T	T	T	T	T	T	C	T	T	C	C	T	T	T	T	C	T	T	T	T	T	T	C	T	T	T	T	T	T	T	T	T	T	T	T	T
AX-109857433	C	C	C	C	C	C	C	C	C	C	C	C	C	C	C	C	C	C	C	C	C	C	C	C	C	C	C	C	C	C	C	C	C	C	C	C	C	C	T	C	C	C	C	C	C	C	C	C	C
AX-109857484	C	C	C	C	C	A	A	A	C	C	A	C	A	C	C	A	A	A	C	C	C	A	A	A	C	C	A	A	C	A	A	C	A	A	C	C	C	C	C	C	A	C	C	A	A	A	A	A	A
AX-109858450	C	C	C	C	C	C	C	C	C	C	A	C	C	C	C	A	C	C	A	C	C	C	C	A	A	C	C	C	C	C	C	C	C	C	C	C	C	C	C	C	A	C	C	C	C	C	C	C	C
AX-109858681	G	G	G	G	G	G	G	A	G	G	A	G	G	G	A	G	A	G	G	G	G	A	G	A	A	G	G	G	A	G	G	G	G	G	A	G	A	G	A	G	G	G	G	G	G	G	G	G	A
AX-109859227	A	C	C	A	C	A	C	C	C	C	C	C	C	A	A	A	A	C	C	C	A	A	A	A	C	C	C	A	A	C	C	C	C	C	C	C	C	C	A	C	C	C	C	C	C	A	C	C	C
AX-109859497	T	T	T	T	C	T	T	T	T	T	T	T	T	T	T	T	T	T	T	T	T	T	T	T	T	T	T	T	T	T	T	T	T	T	T	T	T	T	T	T	T	T	T	T	T	C	T	T	C
AX-109859693	T	T	T	C	T	C	C	C	C	T	C	T	T	C	C	C	failed	C	T	T	T	C	C	C	C	C	C	C	C	C	Y	T	T	C	T	C	T	T	T	C	T	T	C	C	T	T	T	C	T
AX-109859763	A	A	G	G	A	A	A	G	G	G	A	A	G	A	A	G	A	A	A	G	A	A	A	G	G	A	A	A	G	G	A	G	A	G	G	A	G	G	A	A	G	G	G	R	A	G	G	A	A
AX-109861126	C	T	C	T	T	T	C	T	T	T	C	T	T	T	T	T	T	T	T	T	C	C	C	T	T	C	T	T	C	T	T	T	T	T	T	T	C	T	T	T	T	T	T	T	T	T	T	T	C
AX-109861530	C	C	C	C	C	A	A	A	C	C	C	A	A	A	A	A	C	C	A	C	A	C	C	A	C	A	A	A	C	A	C	A	C	C	C	C	C	C	C	A	C	C	C	C	C	A	C	A	A
AX-109862395	A	A	A	A	A	A	A	A	failed	G	A	A	A	A	A	A	failed	G	A	A	A	A	A	A	A	A	A	A	A	A	A	A	A	A	A	A	A	A	A	G	A	A	A	A	A	A	A	A	A
AX-109862715	A	A	A	A	A	A	A	G	A	A	G	A	A	A	A	G	A	A	A	A	A	A	A	A	A	A	A	G	G	A	A	A	A	G	G	A	A	A	A	G	A	A	A	A	A	A	A	A	A
AX-109863438	A	A	A	A	A	G	G	A	A	A	A	G	A	A	A	A	A	G	G	A	A	G	G	A	A	A	G	G	A	G	G	A	A	A	A	G	A	A	G	G	G	G	G	G	G	A	A	A	A
AX-109863956	C	C	C	C	C	T	T	T	C	C	C	T	C	T	T	C	C	C	C	C	C	C	T	C	C	C	T	C	C	C	C	T	C	C	C	C	C	C	failed	C	C	C	C	C	C	C	C	T	Y
AX-109864951	T	C	T	T	C	T	C	T	T	T	T	C	T	T	T	T	T	T	T	C	T	T	T	T	C	T	T	T	C	T	T	T	T	T	T	T	T	T	T	T	T	T	T	T	T	T	T	T	T
AX-109865037	A	A	G	A	A	A	G	A	A	A	A	A	G	A	A	G	G	A	G	A	A	A	A	G	G	G	A	A	G	G	A	A	A	A	A	A	A	A	A	G	A	A	A	A	A	A	A	A	A
AX-109865445	T	T	T	T	C	T	T	C	T	T	T	T	T	T	T	T	T	T	T	T	T	T	T	T	C	T	T	T	T	T	T	T	T	T	Y	T	C	T	T	T	C	T	T	T	T	T	T	T	T
AX-109865770	C	T	T	T	T	T	T	T	T	T	T	C	T	T	T	T	T	T	T	T	C	T	C	T	T	C	T	C	T	C	T	T	T	T	T	T	T	T	T	C	T	T	T	T	T	T	T	T	C
AX-109866828	C	A	A	A	C	C	C	A	A	A	C	C	A	C	A	A	C	A	A	A	C	C	failed	C	A	A	A	A	C	C	C	C	A	C	C	C	C	C	A	A	C	C	A	C	C	C	C	C	C
AX-109866846	G	G	G	G	A	G	G	G	G	G	G	G	A	A	G	G	G	G	G	G	G	G	G	G	A	G	G	G	A	G	A	A	failed	failed	G	G	G	G	failed	G	A	G	G	A	A	G	A	G	G
AX-109867327	A	G	G	G	A	G	G	A	G	G	G	A	G	G	G	G	G	G	G	G	G	G	G	G	G	R	G	A	G	G	G	G	A	G	G	G	G	G	G	G	G	G	G	G	G	G	G	G	G
AX-109867559	A	A	A	A	G	A	A	failed	A	A	A	A	A	G	G	A	A	A	A	A	A	A	G	G	A	A	A	G	A	A	A	R	A	A	A	A	A	A	A	A	A	A	A	A	A	A	A	A	A
AX-109867911	A	A	A	A	A	A	A	A	A	A	A	A	A	G	A	A	A	A	A	A	A	A	A	A	A	A	A	A	A	A	A	A	A	A	G	A	A	A	A	A	A	A	A	A	A	A	A	A	A
AX-109868363	G	G	G	G	G	G	G	G	G	G	G	G	G	G	A	G	G	G	G	G	G	G	G	G	G	G	G	G	G	G	G	G	G	G	G	G	G	G	G	G	G	G	G	G	G	G	G	G	G
AX-109868592	C	C	C	C	T	C	T	C	C	C	C	C	T	C	T	T	T	C	T	C	C	T	T	T	T	T	C	C	C	C	C	C	C	C	C	C	C	C	C	C	T	T	T	Y	C	Y	T	C	C
AX-109869497	C	C	T	C	T	T	T	T	C	C	T	C	T	T	T	T	C	C	C	C	T	C	T	C	C	C	T	C	T	T	C	T	C	C	C	C	C	T	C	C	C	C	C	C	C	C	C	T	C
AX-109869840	C	C	failed	C	T	C	C	C	C	T	C	C	C	C	C	T	T	T	T	T	C	T	C	C	T	C	T	T	T	C	C	T	C	T	C	C	T	C	C	T	T	C	T	C	C	T	C	T	Y
AX-109872823	A	A	A	A	A	A	A	A	A	A	A	A	A	A	A	A	A	A	A	A	A	A	A	A	A	A	A	A	A	A	A	A	A	A	A	A	A	G	A	G	G	G	G	A	A	A	A	A	A
AX-109873492	A	A	A	A	A	A	T	A	A	A	A	A	A	T	A	A	A	A	A	A	A	A	A	A	A	A	A	A	A	T	A	A	A	A	A	A	A	T	A	A	A	A	A	A	A	T	T	T	T
AX-109873506	C	C	T	C	C	C	C	C	C	T	T	C	C	C	C	C	C	T	C	C	C	C	C	T	C	C	C	C	C	C	C	T	C	C	T	C	T	C	C	T	C	C	C	C	T	C	C	C	C
AX-109874162	G	A	A	A	A	G	G	G	A	G	A	A	A	G	G	A	G	A	G	A	A	G	G	G	G	G	A	G	A	G	A	A	A	G	A	A	A	A	G	G	G	R	A	A	A	G	G	G	G
AX-109874184	C	C	C	C	C	C	C	T	C	T	C	C	C	C	C	C	T	T	C	C	C	C	C	C	C	C	C	C	C	C	C	C	C	C	C	C	C	C	C	T	C	C	C	C	C	C	C	C	C
AX-109875818	C	A	A	A	C	C	C	A	A	C	A	C	C	C	C	A	C	A	C	C	C	C	C	C	A	C	A	C	C	C	A	A	A	M	failed	A	A	A	M	failed	failed	A	A	A	A	failed	failed	C	C
AX-109877022	T	T	C	T	C	T	C	T	T	T	T	T	C	T	T	T	T	T	T	T	T	T	T	T	T	T	T	T	T	T	T	T	T	T	T	T	T	T	C	C	T	T	T	T	T	T	T	T	T
AX-109877315	G	G	A	G	G	A	G	G	G	G	A	G	A	G	A	A	A	G	G	A	A	G	A	G	A	G	G	A	G	G	G	G	G	G	G	G	G	G	G	G	G	G	G	G	A	G	G	G	G
AX-109879987	T	T	T	T	G	T	G	T	T	T	G	T	T	G	T	G	G	G	G	T	T	G	G	G	T	G	G	T	G	G	T	T	T	T	T	T	T	T	G	T	G	T	T	T	T	T	T	T	T
AX-109880762	failed	T	Y	Y	C	C	C	T	Y	T	C	T	C	C	C	C	C	Y	C	T	T	C	C	C	C	C	C	T	C	T	C	failed	C	T	T	C	T	C	C	failed	C	C	C	C	C	C	C	failed	C
AX-109880915	C	C	T	C	T	C	C	C	T	C	C	C	T	T	T	C	C	T	C	C	C	T	T	C	C	C	T	T	C	C	T	T	T	T	C	T	T	C	C	T	T	T	T	T	C	T	T	T	T
AX-109882264	T	G	G	G	T	G	T	T	G	G	T	G	T	G	G	G	T	T	G	G	T	G	T	T	T	G	T	G	T	G	T	T	K	T	G	T	T	T	T	T	G	T	T	T	G	T	T	G	T
AX-109882902	C	C	C	C	C	C	C	C	C	C	C	C	C	C	C	C	C	C	C	C	C	C	C	C	A	C	A	A	A	C	C	C	C	C	C	C	C	C	C	A	C	C	C	C	C	C	C	A	C
AX-109883005	A	G	G	A	A	A	A	A	G	A	A	A	A	A	A	A	A	A	A	A	A	A	A	A	A	A	A	A	A	A	A	A	A	A	A	A	G	A	A	G	A	A	A	A	A	A	A	A	A
AX-109883040	A	G	G	G	A	G	A	A	G	G	G	G	A	A	A	G	G	G	G	A	A	A	G	A	G	G	A	G	G	G	G	G	G	A	A	G	G	G	G	A	A	failed	G	G	G	failed	A	A	G
AX-109884717	A	C	A	C	A	A	A	A	C	C	A	A	A	A	A	A	C	C	A	A	A	C	C	C	A	A	C	A	A	A	A	A	C	A	A	A	A	A	A	C	A	A	A	A	A	A	A	A	A
AX-109884721	C	C	C	C	C	C	T	T	T	C	T	C	T	T	T	T	C	T	C	C	C	T	C	T	T	T	C	T	T	T	T	T	T	T	T	T	C	T	C	C	C	T	T	T	T	T	T	T	C
AX-109890162	A	A	A	A	A	A	A	A	A	A	G	A	A	A	A	G	A	A	G	A	A	A	A	G	G	A	A	A	A	A	A	A	A	A	A	A	A	A	A	A	G	A	A	A	A	A	A	A	A
AX-109890735	A	A	G	G	A	A	A	G	G	G	G	G	G	A	G	G	G	G	G	G	G	G	A	G	G	G	G	A	A	A	A	A	A	A	failed	failed	A	A	failed	A	A	A	A	A	failed	A	A	G	failed
AX-109890741	A	A	A	A	A	A	G	A	A	G	G	A	A	G	G	G	G	G	A	A	A	A	G	A	A	A	A	G	G	A	A	G	A	G	G	A	G	A	G	G	A	A	G	A	A	G	G	G	A
AX-109891037	T	T	C	C	T	T	T	T	T	T	T	T	T	C	T	C	T	T	T	T	T	T	T	T	T	T	C	T	C	T	T	T	T	C	C	C	T	T	T	T	T	C	C	T	T	C	C	C	C
AX-109891058	A	A	G	A	G	A	G	G	G	A	G	G	G	G	A	G	G	G	A	A	A	G	A	A	G	G	G	G	G	G	G	G	G	G	G	G	G	G	G	G	G	G	G	G	G	G	G	G	G
AX-109891569	G	A	A	A	A	A	G	A	G	G	G	G	A	A	A	A	A	G	A	G	G	A	A	A	A	G	G	A	G	G	G	G	G	A	A	G	A	G	G	G	G	G	G	G	G	G	A	G	failed
AX-109891777	A	C	C	C	C	A	A	C	C	C	C	C	A	A	A	C	C	C	A	C	C	C	A	A	C	A	C	A	C	A	C	C	C	A	A	C	C	C	A	A	A	M	C	C	C	A	A	A	C
AX-109891947	T	T	T	T	C	C	C	T	T	T	C	T	C	T	C	C	C	C	T	T	T	T	T	C	C	T	T	C	C	C	T	C	T	T	T	T	T	T	T	T	T	C	C	T	T	T	T	T	T
AX-109891953	C	C	T	T	C	C	C	C	C	C	C	C	C	T	C	T	C	C	C	C	C	C	C	C	C	C	T	C	T	C	C	C	C	T	T	T	C	C	T	C	C	T	T	C	C	T	T	T	T
AX-109892509	G	T	G	G	G	G	G	G	G	G	T	G	T	T	T	G	T	T	T	T	G	G	G	G	G	G	G	G	T	T	G	G	G	G	G	G	G	G	G	G	T	G	G	G	G	G	G	G	G
AX-109892835	A	G	A	A	G	G	G	A	A	A	G	A	G	G	G	A	G	G	G	G	A	A	G	A	G	A	A	G	G	G	G	A	R	G	G	G	A	A	G	A	G	G	G	G	G	G	G	G	G
AX-109893695	C	C	C	C	T	C	C	C	C	C	T	T	C	C	T	C	T	T	C	T	T	C	C	C	T	C	T	C	C	C	C	C	C	T	C	Y	C	C	T	T	C	C	C	C	C	C	C	T	C
AX-109895305	C	C	C	C	T	C	T	T	T	C	C	C	C	T	T	C	T	C	C	C	C	C	C	T	C	T	C	T	C	C	T	T	T	T	T	T	C	T	C	C	C	T	T	T	T	T	T	T	C
AX-109895589	T	T	G	T	G	T	G	T	T	T	G	T	G	G	T	T	T	G	T	T	T	T	T	T	T	T	G	T	T	T	T	T	T	G	G	T	T	T	G	G	T	T	T	T	T	G	G	G	G
AX-109895732	C	C	C	C	C	C	C	C	C	C	C	C	C	C	C	C	C	C	C	C	C	C	C	C	C	C	T	C	C	C	C	C	C	C	C	C	C	C	C	Y	T	C	C	C	C	C	C	C	C
AX-109897617	T	C	C	C	T	T	C	C	C	C	C	T	T	T	C	T	T	C	C	C	T	C	T	C	T	C	C	C	C	C	C	C	C	C	C	C	C	T	T	T	C	Y	C	C	C	C	C	C	T
AX-109898185	T	T	C	T	T	T	T	T	T	T	T	T	T	T	T	T	T	T	T	T	T	T	T	T	T	T	C	C	T	T	T	T	T	C	C	T	T	T	C	T	T	T	T	T	T	C	C	C	C
AX-109899237	T	T	T	T	C	T	T	T	C	C	C	T	T	T	T	C	C	C	C	C	T	C	T	C	C	T	C	T	C	T	T	T	T	T	T	T	C	T	T	C	T	T	T	T	T	T	T	T	T
AX-109900018	C	C	C	C	T	C	C	C	C	C	C	C	T	T	C	C	C	C	C	C	C	C	C	C	C	C	C	C	T	C	C	C	C	C	C	C	C	C	C	C	T	C	C	Y	C	C	T	C	C
AX-109900296	T	T	T	C	C	C	C	C	C	T	C	T	T	C	C	T	C	C	C	T	T	C	C	C	T	T	C	C	C	C	T	C	C	C	C	T	C	C	C	C	C	T	C	C	C	C	C	T	C
AX-109901392	C	T	T	T	T	C	T	T	T	T	T	C	T	T	C	T	C	C	T	T	T	T	C	C	T	C	T	T	T	T	C	C	T	T	C	C	T	T	T	T	T	C	C	C	C	T	C	T	T
AX-109901444	T	T	C	T	T	T	T	T	T	T	T	T	T	T	T	T	T	T	T	T	T	T	T	T	T	T	T	T	T	T	T	T	T	T	T	T	T	T	T	T	T	T	T	T	T	T	T	T	T
AX-109901635	A	A	G	A	A	A	A	G	A	A	G	A	G	A	G	A	failed	G	A	A	A	G	G	A	A	A	G	G	A	A	G	G	G	G	G	G	G	G	G	G	G	G	A	G	G	G	G	G	G
AX-109901905	G	G	G	A	A	G	A	A	A	A	G	A	G	G	G	A	G	A	A	G	G	G	G	A	G	G	G	A	A	A	G	G	G	G	G	G	A	G	G	A	G	G	G	G	G	A	G	G	G
AX-109901925	T	G	G	G	G	G	T	T	G	G	G	G	T	T	T	G	G	G	G	G	T	G	G	G	G	T	T	T	G	T	G	G	G	G	T	G	G	G	G	T	G	G	G	G	G	G	G	T	G
AX-109901957	T	T	C	T	T	T	T	T	T	T	T	T	T	T	T	C	T	T	T	T	C	T	T	T	C	T	C	C	T	T	C	C	C	T	C	C	C	C	C	T	C	C	C	C	C	C	T	T	failed
AX-109902001	T	C	C	T	failed	T	T	C	T	T	T	T	T	C	C	T	C	T	C	T	T	T	C	C	C	C	T	C	C	C	T	T	C	C	C	T	C	C	C	C	C	T	C	T	T	C	C	T	C
AX-109903032	A	A	G	A	G	A	A	G	A	A	G	A	G	G	G	G	A	G	G	G	A	G	G	G	G	A	G	G	G	G	G	G	G	G	G	G	G	G	A	G	G	G	G	G	G	G	G	G	A
AX-109903118	failed	failed	failed	failed	failed	failed	failed	failed	failed	failed	failed	failed	failed	failed	failed	failed	failed	failed	failed	failed	failed	failed	failed	failed	failed	failed	failed	failed	failed	failed	failed	failed	failed	failed	failed	failed	failed	failed	failed	failed	failed	failed	failed	failed	failed	failed	failed	failed	failed
AX-109903200	T	T	C	T	T	T	C	C	C	C	T	C	C	C	C	T	T	C	C	T	T	T	T	C	T	C	T	T	T	T	T	failed	T	C	T	T	T	T	T	C	T	T	T	T	C	T	C	C	C
AX-109905291	C	C	T	C	C	C	C	T	T	T	T	T	C	C	T	C	C	T	T	C	C	T	C	C	T	C	C	C	T	C	C	T	C	C	C	C	T	C	T	T	C	C	C	C	C	C	C	C	C
AX-109905830	C	T	C	T	T	T	C	T	C	C	T	C	C	T	T	C	T	T	T	C	C	T	T	T	T	C	C	T	C	T	T	C	T	T	C	C	T	C	C	C	C	C	C	T	T	T	T	T	T
AX-109905851	T	T	T	T	C	C	T	T	C	T	T	T	C	T	T	T	C	T	T	C	C	C	T	C	C	T	C	T	T	C	T	T	T	T	T	T	C	T	T	C	T	T	T	T	T	T	T	C	C
AX-109906166	C	A	A	A	A	A	C	C	A	C	A	C	A	A	C	A	A	A	A	C	C	C	A	A	A	A	C	C	A	A	C	C	M	A	C	C	A	A	C	C	C	A	A	M	A	C	A	A	C
AX-109906711	C	C	C	C	C	C	T	C	C	C	T	C	T	T	C	C	C	T	T	T	T	T	T	C	T	T	T	T	T	T	T	T	T	T	T	T	T	C	T	T	T	T	T	T	T	T	T	T	Y
AX-109909017	G	G	G	G	G	A	G	G	A	A	G	G	G	A	G	A	G	G	G	G	G	G	A	G	G	G	G	G	A	A	G	G	G	G	G	G	G	G	G	G	G	G	G	G	G	A	G	A	G
AX-109909035	A	G	G	G	A	G	G	G	A	G	G	G	A	G	A	G	G	A	G	G	G	G	A	A	A	A	A	A	G	G	A	A	R	A	A	A	A	A	G	G	G	A	G	A	A	G	A	A	A
AX-109910677	G	G	A	G	G	G	G	A	G	G	A	G	A	G	G	A	A	A	G	A	G	A	A	G	G	G	A	G	G	A	A	A	A	A	G	G	A	A	G	A	G	G	G	A	A	A	A	A	A
AX-109911037	C	C	C	C	T	C	C	C	T	T	T	T	T	T	C	C	T	T	C	C	C	T	C	C	C	C	C	C	C	C	T	C	C	C	C	T	T	C	C	T	C	T	T	Y	T	C	C	C	C
AX-109911820	T	T	C	T	T	T	T	failed	T	T	C	T	T	T	T	T	failed	T	T	T	T	T	T	T	C	T	T	T	C	C	T	T	T	T	C	T	C	T	T	T	T	T	T	T	T	T	T	T	T
AX-109911948	C	C	C	C	C	C	C	C	C	G	C	G	C	C	C	C	C	G	C	G	G	C	C	C	C	C	C	C	G	C	G	C	G	G	G	G	C	C	C	C	G	G	G	G	G	C	G	C	C
AX-109913211	A	R	R	failed	failed	A	failed	G	failed	failed	G	failed	A	A	G	G	failed	failed	G	A	A	failed	A	A	G	A	G	A	failed	G	R	R	R	R	R	failed	failed	R	A	R	failed	failed	failed	failed	failed	failed	G	failed	G
AX-109913298	T	T	T	T	T	T	T	T	T	C	C	C	C	C	T	T	T	C	T	C	T	T	T	T	T	T	C	T	C	T	C	C	T	C	T	C	T	T	C	T	T	T	T	failed	T	C	C	C	C
AX-109913680	C	C	C	C	T	T	T	C	C	C	C	C	C	T	T	C	T	C	C	C	C	C	T	C	C	T	C	C	C	C	C	C	T	T	T	C	C	C	C	T	C	C	C	C	C	T	C	T	T
AX-109915181	G	G	G	G	G	G	G	G	G	A	G	G	G	G	G	G	A	A	G	G	A	G	G	G	G	G	G	G	G	G	G	G	G	G	G	G	G	G	G	G	G	G	G	G	G	G	G	G	G
AX-109917033	G	G	A	G	G	G	G	G	G	G	A	G	G	G	A	G	failed	A	G	G	G	G	G	G	A	G	A	G	G	A	A	G	G	G	A	A	A	G	A	A	G	G	G	G	G	A	G	A	A
AX-109917222	A	G	A	G	A	A	G	G	G	G	G	G	A	G	G	G	G	G	G	G	A	G	G	A	A	A	A	G	G	G	G	G	A	R	G	G	A	A	G	A	G	A	G	G	A	A	A	A	G
AX-109917699	T	C	C	T	C	C	T	C	C	T	T	T	C	C	C	C	T	T	T	C	C	T	C	T	C	T	C	C	C	T	T	T	C	T	T	T	C	T	C	T	C	T	T	T	T	T	C	C	C
AX-109917993	T	C	C	C	T	C	T	T	T	T	C	C	C	C	T	C	C	C	T	C	C	T	C	T	C	C	C	C	C	C	T	T	C	T	T	T	T	C	C	T	C	C	C	C	C	T	C	T	C
AX-109918221	A	A	A	A	A	A	A	A	A	A	A	A	A	A	A	A	A	A	A	A	A	G	A	A	A	A	A	A	A	A	A	A	A	A	A	A	G	A	A	A	A	A	A	A	A	A	A	A	A
AX-109918509	G	G	A	G	G	G	G	G	G	A	G	G	A	G	A	G	A	A	G	G	G	A	G	G	G	G	G	A	G	G	G	G	G	G	G	G	G	G	G	G	A	G	G	G	G	G	G	G	A
AX-109918551	A	A	A	A	G	G	G	A	A	A	G	G	A	A	A	A	G	A	G	A	A	A	G	G	G	G	G	G	G	A	A	A	G	A	A	A	G	A	A	G	A	R	A	G	A	A	A	A	A
AX-109920916	G	G	T	G	G	G	T	T	G	G	T	G	G	G	T	T	T	T	G	G	G	G	T	G	G	G	T	T	T	G	G	T	G	G	T	G	T	G	G	T	G	G	T	G	G	failed	G	G	G
AX-109921238	A	C	C	C	A	C	C	A	C	C	C	A	A	A	A	A	A	A	A	A	A	A	C	C	A	A	failed	A	C	C	C	A	A	C	A	C	C	A	C	A	C	M	A	A	A	C	A	C	A
AX-109922216	C	T	T	C	C	C	T	C	T	T	C	T	T	T	T	C	T	T	C	C	C	T	T	T	C	C	T	C	C	C	T	C	C	C	T	T	C	T	C	C	C	T	C	Y	C	C	T	T	T
AX-109922355	A	A	G	G	G	A	A	G	A	A	A	A	A	G	G	A	A	A	G	A	A	G	A	G	A	A	A	G	A	G	G	G	R	A	G	A	G	A	G	G	A	A	A	A	A	A	A	A	G
AX-109923872	G	T	T	T	G	T	T	T	T	G	T	T	G	G	T	T	T	T	T	T	G	T	T	T	T	T	T	T	G	T	T	T	T	T	T	T	T	T	T	T	G	T	T	K	T	T	G	T	T
AX-109925201	failed	failed	failed	failed	failed	failed	failed	failed	failed	failed	failed	failed	failed	failed	failed	failed	failed	failed	failed	failed	failed	failed	failed	failed	failed	failed	failed	failed	failed	failed	failed	failed	failed	failed	failed	failed	failed	failed	failed	failed	failed	failed	failed	failed	failed	failed	failed	failed	failed
AX-109925888	A	A	A	A	A	A	A	A	A	A	A	A	A	A	A	A	A	A	A	A	A	G	A	A	A	A	A	A	A	A	G	A	G	G	A	G	A	G	G	A	G	G	A	G	G	G	G	A	G
AX-109926055	A	G	A	G	G	G	A	G	A	A	G	A	A	G	G	A	failed	G	A	A	A	G	G	G	G	A	A	G	A	G	G	A	G	G	A	A	A	A	A	A	A	A	A	G	G	G	G	G	G
AX-109927092	G	G	R	G	G	G	G	G	G	G	G	G	G	G	G	G	G	G	G	G	G	G	G	G	G	G	G	G	G	G	G	G	G	G	G	G	G	G	G	G	G	G	G	G	G	A	G	G	A
AX-109927753	C	T	C	T	T	C	T	T	T	C	C	C	C	T	T	T	C	T	T	C	C	C	T	C	C	C	T	T	T	T	T	C	T	T	C	T	T	T	T	T	C	T	T	C	C	T	T	T	T
AX-109931144	C	T	T	T	T	T	T	C	C	T	T	C	T	T	T	C	T	T	C	T	T	C	T	T	T	C	T	C	T	T	C	T	T	T	C	Y	T	C	T	T	T	C	T	T	T	T	T	C	T
AX-109931402	G	G	A	G	G	G	G	A	G	G	A	G	A	G	G	G	G	A	G	G	G	A	A	G	G	G	A	A	G	G	A	A	A	A	A	A	A	A	A	A	A	A	G	A	A	A	A	A	A
AX-109932990	T	C	C	C	T	T	C	C	C	T	T	T	C	T	T	T	C	T	C	C	T	C	T	C	T	C	C	C	T	C	T	T	T	T	C	T	T	T	T	C	T	T	T	T	C	T	T	C	T
AX-109934181	G	G	A	G	A	G	G	A	G	G	G	G	G	G	G	G	G	G	G	G	G	G	G	G	A	G	G	G	G	G	G	G	G	G	R	G	A	G	G	G	A	G	G	G	G	G	G	G	G
AX-109934190	A	A	A	G	A	A	G	A	G	G	A	A	A	G	G	A	A	G	G	G	A	A	A	A	A	A	A	A	A	G	A	G	G	G	A	A	G	A	A	A	G	A	G	G	G	G	G	A	G
AX-109936176	A	G	A	G	G	G	G	G	A	A	G	A	G	G	G	G	G	A	A	G	A	G	A	G	A	A	G	G	G	G	G	G	G	G	G	G	G	G	G	A	G	G	G	G	G	G	G	G	G
AX-109937087	C	T	T	T	T	T	C	T	T	T	T	T	C	C	C	T	T	T	T	T	C	T	T	T	T	T	T	T	T	T	T	T	T	C	C	T	T	T	C	C	C	T	T	T	T	T	C	C	C
AX-109937816	A	G	G	G	G	A	A	A	G	A	A	G	A	A	A	A	A	A	A	G	A	G	A	A	A	A	G	A	A	G	A	A	A	A	G	A	G	A	G	A	A	A	A	A	A	A	A	A	A
AX-109938328	C	A	A	A	A	A	C	A	A	A	A	A	A	A	C	A	A	A	A	A	C	C	A	A	A	A	A	A	A	A	A	A	A	C	C	A	A	A	A	C	C	A	A	A	A	A	C	C	A
AX-109939089	A	G	A	A	A	G	A	G	A	A	A	A	A	A	A	A	A	A	G	A	A	G	A	G	A	G	G	G	A	A	G	G	G	G	A	G	A	G	A	A	G	G	G	G	A	G	G	G	G
AX-109940330	A	A	C	A	A	A	A	C	A	A	A	A	A	C	A	A	A	A	A	C	A	A	A	A	A	A	A	A	A	A	C	C	C	A	C	C	C	C	A	A	C	C	C	A	A	A	A	A	C
AX-109941246	T	T	C	T	T	T	T	C	T	T	T	T	T	C	T	T	T	T	T	T	T	T	T	T	T	T	T	T	T	T	T	C	C	T	C	T	T	C	T	T	C	C	C	T	T	T	T	T	C
AX-109941892	T	T	C	T	C	T	T	T	T	T	C	T	T	T	T	T	C	C	T	T	T	T	T	T	T	T	T	T	C	T	C	C	T	C	C	C	T	T	T	T	T	Y	C	C	C	C	C	T	C
AX-109942043	A	A	A	A	A	G	A	G	A	A	A	A	A	A	A	A	A	A	A	A	A	A	A	G	A	A	A	A	A	A	A	A	G	A	A	A	A	A	G	G	A	A	G	A	A	G	A	A	A
AX-109943271	A	G	G	G	G	A	A	A	G	A	G	A	G	G	G	G	A	A	G	G	G	G	G	G	G	A	A	G	G	G	A	A	A	A	G	A	G	A	G	A	A	G	A	A	A	G	G	G	G
AX-109946437	G	G	A	G	G	A	A	A	G	G	G	G	A	G	G	A	G	G	G	G	G	G	A	G	G	G	A	A	G	G	G	G	A	G	G	A	A	G	G	A	A	A	G	A	G	G	A	A	G
AX-109946498	G	G	G	G	failed	A	A	G	G	G	G	G	A	A	G	A	G	G	G	G	G	G	G	G	A	G	G	G	A	G	G	A	G	G	A	G	G	G	A	G	G	G	G	G	G	G	G	A	A
AX-109946561	C	C	C	C	C	C	C	C	T	C	C	C	C	C	C	T	C	C	C	T	C	C	C	T	C	C	C	C	T	C	T	T	T	T	C	Y	C	T	C	T	T	T	C	T	T	C	T	T	C
AX-109954287	G	G	A	A	G	G	G	G	G	G	G	G	G	G	G	G	G	G	G	G	G	G	G	G	G	G	G	G	G	G	G	A	R	G	G	A	A	A	G	A	A	A	G	G	G	G	G	G	G
AX-109959398	C	T	C	T	C	T	C	T	C	T	C	T	C	C	C	C	C	C	C	T	C	C	C	T	C	C	C	C	C	C	C	C	C	C	C	C	C	T	C	C	C	C	C	C	C	C	C	C	C
AX-109959677	G	A	A	A	A	A	A	G	A	A	A	A	A	A	A	A	A	A	A	A	G	A	A	A	A	G	A	A	A	A	A	A	A	A	A	A	G	A	A	A	A	A	A	A	A	A	A	A	A
AX-109960986	T	K	K	failed	T	T	T	T	failed	G	T	T	T	G	G	G	T	T	G	G	T	T	T	T	T	G	T	G	T	G	T	T	K	T	failed	T	T	T	T	T	T	T	T	T	T	T	T	T	T
AX-109961625	T	T	C	C	T	T	C	C	T	T	T	T	T	T	T	C	C	C	T	C	T	C	T	T	T	T	T	T	T	T	T	T	T	T	C	T	T	C	T	T	C	C	T	T	T	T	T	T	T
AX-109962346	G	A	A	A	A	A	A	G	A	A	A	G	G	G	A	A	G	A	G	A	A	G	A	A	G	G	G	G	A	G	G	G	G	G	G	A	A	A	A	G	A	G	G	G	G	G	G	G	G
AX-109962530	failed	failed	failed	failed	failed	failed	failed	failed	failed	failed	failed	failed	failed	failed	failed	failed	failed	failed	failed	failed	failed	failed	failed	failed	failed	failed	failed	failed	failed	failed	failed	failed	failed	failed	failed	failed	failed	failed	failed	failed	failed	failed	failed	failed	failed	failed	failed	failed	failed
AX-109963861	G	A	G	A	G	A	G	G	A	A	G	G	A	A	A	A	G	G	A	A	G	A	G	A	G	A	A	G	G	A	G	G	A	A	A	G	A	G	A	G	G	R	G	A	G	R	A	A	G
AX-109964399	C	T	failed	T	C	T	T	T	C	T	C	C	T	T	T	C	C	C	T	C	C	C	T	T	T	C	C	T	C	T	C	C	C	C	C	C	C	C	C	C	C	C	C	C	C	C	C	C	C
AX-109964889	G	G	G	G	A	G	G	G	G	A	G	G	G	G	G	G	G	G	A	A	G	G	G	A	A	G	G	G	G	A	G	G	G	G	G	G	A	G	G	A	G	G	G	G	A	G	G	G	G
AX-109964924	A	A	A	A	A	A	A	A	A	A	A	A	A	A	A	A	A	A	A	A	A	A	A	A	G	A	A	A	A	A	A	G	G	A	A	A	A	A	A	A	A	G	A	G	A	A	G	A	G
AX-109966618	T	T	C	T	T	T	C	T	C	C	T	T	C	T	C	T	T	C	C	T	T	T	C	T	C	T	T	T	T	T	T	T	T	T	T	T	T	T	T	C	T	T	T	T	T	T	T	T	C
AX-109968021	T	T	C	T	T	C	C	T	T	T	C	C	T	C	T	T	C	T	T	T	T	T	C	T	T	T	C	T	C	T	C	C	C	C	T	C	C	C	T	C	C	C	C	C	C	C	C	T	C
AX-109968338	failed	failed	failed	failed	failed	failed	failed	failed	failed	failed	failed	failed	failed	failed	failed	failed	failed	failed	failed	failed	failed	failed	failed	failed	failed	failed	failed	failed	failed	failed	failed	failed	failed	failed	failed	failed	failed	failed	failed	failed	failed	failed	failed	failed	failed	failed	failed	failed	failed
AX-109968734	A	failed	A	A	G	A	A	A	A	A	A	G	A	A	A	A	A	failed	A	A	G	G	G	A	A	A	G	G	A	A	A	A	A	A	A	A	A	A	G	A	G	A	A	A	A	A	A	A	A
AX-109974285	G	G	G	G	G	G	G	T	G	G	G	G	T	G	G	T	G	G	G	G	G	G	G	T	G	G	G	G	G	G	T	G	G	G	G	T	G	G	G	G	G	T	T	G	G	T	G	G	G
AX-109974342	C	A	A	A	C	C	C	C	C	C	C	C	C	A	C	C	C	C	C	A	C	C	C	C	C	C	A	C	A	C	C	C	C	C	C	C	C	C	C	C	C	C	C	C	C	C	C	C	C
AX-109977200	T	T	C	C	T	T	T	T	T	T	T	T	T	C	T	C	T	T	T	T	T	T	T	T	T	T	C	T	C	T	T	T	T	C	C	C	T	T	C	T	T	C	C	T	T	C	C	C	C
AX-109977653	G	G	G	G	G	G	G	G	G	G	G	G	A	G	G	A	G	G	G	G	G	G	G	G	G	G	G	G	G	G	G	G	G	G	G	G	G	G	G	G	G	G	G	G	G	G	G	G	G
AX-109978256	G	G	A	G	A	G	G	G	G	G	G	G	G	G	A	G	G	A	G	G	G	G	A	G	A	G	A	G	A	A	G	A	G	G	G	G	G	G	A	A	G	G	G	G	G	G	G	G	G
AX-109978813	T	C	C	C	T	C	C	T	T	T	T	T	C	T	T	T	T	C	C	T	T	T	C	C	C	C	T	T	T	T	C	C	Y	T	C	C	C	C	T	T	C	C	C	C	C	T	T	T	C
AX-109978841	G	G	G	G	G	T	T	G	T	T	G	G	T	G	G	G	G	T	G	G	T	T	G	T	G	G	G	T	G	G	T	G	T	G	T	T	G	T	G	G	T	T	T	T	T	G	T	G	K
AX-109979251	A	G	G	A	G	G	G	G	A	A	G	A	G	A	A	A	A	A	G	A	A	A	A	G	A	A	G	G	G	G	A	A	A	A	G	A	G	A	A	G	A	A	A	A	G	A	A	A	A
AX-109981448	A	A	A	A	A	A	A	A	A	A	A	A	A	G	A	A	A	A	A	A	A	A	A	A	A	A	A	A	A	A	A	A	A	A	A	A	A	A	A	A	A	A	A	A	A	A	A	A	A
AX-109982446	C	T	C	T	T	T	T	T	C	C	C	C	T	T	T	T	T	C	T	T	C	T	T	T	C	C	C	T	C	T	T	T	T	T	T	C	T	T	T	C	T	T	T	T	T	T	T	T	T
AX-109983651	C	A	C	C	A	A	A	A	C	C	C	C	A	C	A	C	A	C	A	A	C	A	A	A	A	C	C	C	C	A	C	A	A	C	C	C	A	A	A	A	A	C	C	M	C	C	C	C	C
AX-109985406	C	T	T	T	C	C	C	T	C	C	C	T	T	T	C	T	C	T	C	T	T	C	C	C	T	T	failed	T	C	C	C	C	T	C	C	C	C	T	C	C	T	T	T	T	T	C	T	C	T
AX-109986901	A	A	G	A	A	A	A	G	A	G	A	A	A	A	A	A	G	G	A	G	G	A	A	A	A	A	A	A	G	A	A	A	A	A	G	G	A	A	A	A	G	G	A	A	A	A	A	A	A
AX-109986958	A	A	G	A	G	A	A	A	A	A	G	A	G	A	G	A	G	G	A	A	A	A	G	G	G	A	G	A	G	G	A	G	R	A	A	A	G	A	G	G	A	A	A	A	A	A	A	A	A
AX-109990240	C	C	T	T	T	C	T	C	C	C	T	C	C	C	T	C	C	T	C	C	C	C	C	C	T	C	C	C	C	C	C	C	C	C	C	C	C	C	C	C	C	C	C	C	C	C	C	C	C
AX-109991358	A	A	A	A	A	A	A	A	A	A	G	A	G	A	A	G	A	A	G	G	G	G	A	G	G	A	A	A	G	A	G	G	A	A	A	G	A	G	G	A	G	G	G	G	G	A	G	A	A
AX-109991889	T	T	T	T	T	C	C	T	C	T	T	T	T	T	C	T	C	T	T	T	T	C	C	T	T	C	T	T	T	T	T	T	T	C	T	T	T	T	T	T	T	T	T	C	T	T	T	T	T
AX-109992872	T	C	C	T	C	T	C	T	C	T	T	T	T	C	T	C	C	T	T	T	T	T	C	T	T	T	T	T	T	T	C	T	C	C	C	C	T	T	C	T	T	C	C	T	T	T	T	C	C
AX-109993614	G	A	G	A	A	G	A	G	A	G	A	G	G	A	G	G	G	G	G	G	G	G	G	G	G	G	G	G	A	G	G	G	G	G	G	G	G	G	G	G	A	G	G	G	G	G	G	G	G
AX-109993831	C	C	C	C	C	failed	T	C	C	C	C	C	C	T	C	C	C	C	C	C	C	C	failed	C	C	C	C	C	C	T	C	C	Y	T	C	C	C	T	C	C	C	C	C	T	T	T	T	T	T
AX-109993901	G	C	G	G	C	G	G	G	G	G	G	G	G	G	G	G	C	G	G	G	G	C	C	C	G	G	C	C	G	G	G	C	G	G	G	G	G	G	C	C	C	G	G	G	G	G	G	G	G
AX-109995042	G	A	A	A	G	A	G	A	A	A	A	A	A	A	A	A	A	A	A	A	G	A	A	A	A	A	G	A	A	A	G	A	A	A	A	G	A	A	A	A	A	G	A	G	G	A	A	A	A
AX-109999224	A	G	A	G	A	A	A	A	G	A	A	A	G	A	G	A	A	A	G	G	A	G	A	G	G	A	A	A	A	A	A	A	A	A	G	A	G	A	A	A	A	A	A	A	A	A	A	A	G
AX-110003331	G	G	A	G	failed	G	G	G	A	A	G	G	A	G	G	A	G	G	G	G	G	A	G	G	A	G	G	G	A	A	A	A	G	A	G	A	G	G	G	G	A	A	G	A	A	G	A	A	G
AX-110003564	T	T	C	T	T	T	C	C	T	T	T	T	T	T	T	T	C	T	T	T	T	T	T	T	T	T	T	T	T	T	T	C	T	T	T	T	T	T	T	T	T	T	T	T	C	T	T	T	T
AX-110003699	T	T	C	T	T	T	T	T	T	T	T	T	C	T	T	T	T	T	T	T	T	T	T	T	C	T	C	T	T	T	T	T	C	T	T	T	T	C	T	C	T	C	T	T	C	T	T	C	T
AX-110003783	G	A	G	A	G	G	G	A	A	G	G	G	G	G	G	G	G	G	G	A	G	G	G	G	G	G	A	G	G	G	G	G	G	G	G	G	G	G	G	G	G	G	G	G	G	G	G	G	G
AX-110004070	C	C	C	C	C	C	C	C	C	C	C	C	C	C	C	C	C	C	C	C	C	C	C	C	C	C	C	C	C	C	C	C	T	C	C	C	C	C	C	C	C	C	C	Y	C	C	C	C	T
AX-110004340	C	T	T	T	C	C	C	C	T	T	C	T	C	C	C	T	T	C	C	C	C	T	C	C	T	C	T	C	T	C	T	C	T	C	C	T	T	T	C	C	C	failed	C	T	T	C	C	C	C
AX-110005276	A	A	A	G	G	A	G	G	G	G	A	G	A	A	A	G	A	G	G	A	A	A	A	G	A	A	G	G	G	G	A	A	A	A	A	A	G	A	A	G	A	A	A	A	A	G	A	A	A
AX-110007045	T	C	T	C	C	C	T	C	C	C	T	T	T	C	C	T	C	C	C	C	C	T	T	C	T	T	T	T	C	T	C	Y	C	C	C	T	T	T	C	T	T	C	C	C	C	T	T	T	T
AX-110007895	A	A	A	A	A	G	G	A	A	A	G	A	A	G	G	G	failed	G	A	A	A	A	G	G	A	A	A	A	A	A	A	A	A	A	A	A	G	A	A	A	A	A	A	A	A	A	A	A	A
AX-110008111	A	A	A	A	A	A	A	A	A	A	A	A	A	A	A	A	A	A	A	A	A	A	A	A	A	A	A	A	A	A	A	A	A	A	G	A	A	A	A	A	A	A	A	A	A	A	A	A	A
AX-110008202	G	G	C	C	C	G	G	C	G	G	G	G	C	G	G	C	C	G	G	C	C	C	G	C	G	G	G	C	G	G	C	G	C	G	G	C	G	C	C	C	C	C	C	C	C	C	C	G	C
AX-110008467	A	G	A	G	G	A	A	A	G	A	A	A	G	A	G	G	A	A	G	G	A	G	A	G	G	A	G	A	A	A	A	A	A	A	G	A	G	A	A	A	A	A	A	A	A	A	A	A	G
AX-110009550	A	A	R	A	A	R	A	A	G	G	A	A	A	A	A	A	A	A	A	G	A	A	failed	A	A	A	G	A	A	A	A	G	A	A	A	A	G	A	A	G	A	A	A	A	G	A	A	A	A
AX-110010230	T	T	C	T	T	T	T	T	T	T	T	T	T	T	T	T	C	T	T	T	T	C	T	C	T	T	T	T	T	T	T	T	T	T	T	T	C	T	C	C	T	T	T	T	T	T	T	T	T
AX-110012348	G	A	A	A	G	G	G	A	A	A	G	failed	A	A	A	G	G	G	A	A	A	A	A	A	A	A	A	A	A	A	R	R	R	G	G	G	A	R	A	G	A	G	G	G	G	A	G	A	G
AX-110012432	G	G	T	G	G	G	T	G	G	G	T	T	T	G	G	G	T	G	G	G	G	G	G	G	G	G	G	G	T	G	T	T	T	T	G	G	T	G	G	T	G	G	G	T	T	T	T	G	T
AX-110013495	G	failed	failed	G	G	G	G	failed	G	G	G	G	G	G	G	G	G	G	G	G	G	G	G	G	G	G	G	G	G	G	A	A	failed	G	G	G	A	failed	A	A	G	G	G	G	G	G	G	G	G
AX-110013947	A	G	A	G	G	G	G	A	A	A	G	A	G	G	G	G	G	A	G	G	A	G	G	G	G	A	G	G	A	G	A	G	G	G	G	A	A	A	G	A	A	A	A	A	A	G	A	G	G
AX-110015402	R	A	A	A	A	A	R	A	A	A	G	G	G	A	A	A	G	A	A	A	failed	G	G	A	A	R	A	A	A	A	A	A	A	G	A	A	A	G	A	G	A	A	A	A	A	G	G	G	G
AX-110016890	T	T	T	C	T	T	T	C	T	T	C	T	C	T	T	T	C	T	T	C	T	C	T	C	T	T	C	C	C	C	T	T	T	T	T	T	T	T	C	T	C	T	T	T	T	T	T	T	T
AX-110016919	C	C	C	C	A	C	C	C	C	C	C	C	C	C	C	C	C	C	C	C	C	A	A	C	C	C	C	C	C	C	C	C	A	C	C	C	C	C	C	A	C	C	C	C	C	A	C	C	C
AX-110017263	C	T	T	T	C	C	C	C	T	C	T	C	T	T	T	T	T	C	C	T	C	C	C	C	C	C	C	C	T	C	T	C	T	T	C	T	C	C	C	T	T	T	C	T	T	C	C	T	C
AX-110017635	failed	failed	failed	failed	failed	failed	failed	failed	failed	failed	failed	failed	failed	failed	failed	failed	failed	failed	failed	failed	failed	failed	failed	failed	failed	failed	failed	failed	failed	failed	failed	failed	failed	failed	failed	failed	failed	failed	failed	failed	failed	failed	failed	failed	failed	failed	failed	failed	failed
AX-110020452	A	G	G	G	G	G	A	A	A	A	A	A	G	G	G	G	G	A	G	G	A	G	G	G	G	A	G	G	A	G	A	A	G	G	G	A	G	A	A	A	A	A	A	G	G	A	G	A	G
AX-110021382	C	C	T	C	failed	C	T	T	C	C	T	C	C	C	C	C	C	T	T	C	C	T	C	T	T	C	T	T	C	C	T	failed	T	T	C	T	T	C	T	T	T	T	C	T	T	T	T	C	C
AX-110021777	G	G	G	G	G	G	G	G	G	G	G	G	A	G	G	G	G	G	G	G	G	G	G	G	G	G	G	G	G	G	R	failed	G	G	G	G	G	G	G	G	G	G	G	G	G	G	G	G	G
AX-110023469	T	T	C	T	T	T	T	T	T	T	T	T	T	T	T	T	T	T	T	T	C	T	T	T	C	T	T	C	T	T	C	C	C	T	C	C	C	C	C	T	C	C	C	C	C	C	T	T	Y
AX-110025809	A	A	G	A	A	A	A	A	A	G	G	A	A	A	A	A	A	G	A	A	A	A	A	G	A	A	A	A	A	A	A	G	A	A	G	A	G	A	A	G	A	A	A	A	G	A	A	A	A
AX-110026589	failed	failed	failed	failed	failed	failed	failed	failed	failed	failed	failed	failed	failed	failed	failed	failed	failed	failed	failed	failed	failed	failed	failed	failed	failed	failed	failed	failed	failed	failed	failed	failed	failed	failed	failed	failed	failed	failed	failed	failed	failed	failed	failed	failed	failed	failed	failed	failed	failed
AX-110026671	C	C	C	C	C	C	C	C	C	C	C	C	C	C	C	C	C	C	C	C	C	C	C	C	C	C	C	C	C	C	C	C	C	C	C	C	C	C	C	A	C	C	C	C	C	C	C	C	C
AX-110029490	A	G	A	G	A	A	A	G	G	G	A	A	A	G	G	G	A	G	A	G	A	G	G	A	A	A	G	A	A	G	G	G	G	G	G	G	G	G	G	A	G	G	G	G	G	G	G	G	G
AX-110030055	T	T	T	T	T	T	T	T	T	T	T	T	T	C	T	T	C	T	C	C	T	T	T	C	T	T	T	T	T	T	T	C	T	T	T	T	T	C	T	C	T	T	C	T	T	T	T	T	T
AX-110030077	T	T	T	T	C	T	failed	T	T	T	T	T	T	T	T	T	T	T	T	T	T	C	T	T	T	T	T	T	T	T	failed	T	failed	C	C	C	T	C	failed	T	C	C	C	C	C	T	C	T	C
AX-110030455	C	C	T	C	C	C	C	C	T	C	C	T	C	C	C	C	T	C	C	C	C	T	C	T	C	C	C	C	T	C	C	C	C	C	C	C	T	C	T	T	C	C	C	C	C	T	C	C	T
AX-110033497	T	T	C	T	T	T	T	C	T	T	T	T	T	T	C	C	T	C	T	T	T	T	C	T	T	T	T	C	T	T	T	T	T	T	T	T	T	T	T	T	T	T	T	T	T	T	T	T	T
AX-110034787	G	T	G	T	T	failed	T	T	G	G	T	G	G	T	T	G	T	T	T	G	G	G	T	T	T	G	G	T	T	T	G	T	G	T	G	G	T	G	T	G	G	G	T	T	T	T	T	T	T
AX-110035800	A	A	A	A	A	A	A	A	A	G	G	A	A	A	A	A	A	G	G	A	A	A	A	A	A	A	A	A	A	A	A	A	A	A	A	A	A	A	A	A	A	A	A	A	A	G	A	A	G
AX-110038525	G	A	G	A	G	G	G	G	A	G	G	G	G	G	G	G	G	G	G	A	G	G	G	G	G	G	G	G	A	G	G	G	G	G	G	G	failed	G	G	failed	G	G	G	G	G	G	G	G	A
AX-110039270	A	C	A	C	A	A	A	A	C	C	C	C	A	C	A	A	C	C	C	C	C	A	A	A	A	A	A	A	C	A	A	A	A	A	C	C	A	A	A	A	A	A	A	M	A	A	A	A	A
AX-110040012	T	T	T	T	T	C	C	T	T	T	C	C	T	T	T	T	T	T	T	T	T	T	T	C	T	T	T	T	C	T	T	T	T	T	T	T	T	T	T	T	T	T	T	T	T	T	T	T	T
AX-110041329	G	G	A	G	G	G	A	A	G	G	G	G	G	G	G	G	G	G	G	G	G	A	G	G	A	G	G	G	G	G	G	G	G	G	G	G	G	G	G	G	G	G	G	G	G	G	G	G	A
AX-110041445	T	T	T	C	T	T	T	T	C	C	T	T	T	T	T	T	T	T	T	T	T	T	T	T	T	C	T	T	T	T	T	T	T	T	T	T	T	T	T	T	T	T	T	T	T	T	T	T	C
AX-110042022	G	A	A	A	G	A	G	A	A	A	A	G	A	A	A	A	G	A	A	A	G	G	A	G	A	G	A	A	A	A	G	G	G	G	A	G	G	A	A	G	A	A	G	failed	G	A	A	A	G
AX-110043373	G	G	G	G	G	G	G	A	G	G	G	G	A	G	G	G	G	G	G	G	G	A	G	G	G	G	G	G	G	G	G	G	G	G	G	G	G	G	A	G	A	G	G	G	G	A	G	A	G
AX-110047535	T	T	T	T	T	T	C	C	C	C	C	T	C	T	T	T	T	T	T	C	C	C	T	T	C	T	T	C	T	T	T	C	T	T	T	T	C	T	T	C	T	T	T	T	T	T	T	T	C
AX-110047724	T	T	T	T	C	T	T	C	C	C	T	C	C	C	C	C	C	C	T	T	T	C	C	C	T	T	C	C	T	T	T	T	T	T	C	T	T	T	C	T	T	T	T	T	T	T	C	C	T
AX-110049705	A	G	G	G	A	A	G	A	A	A	A	A	A	A	A	A	G	A	G	A	A	G	A	G	A	A	A	A	A	A	A	A	A	A	A	A	G	A	G	G	A	A	A	A	A	G	A	A	G
AX-110050401	A	A	A	A	R	G	failed	A	A	A	G	A	A	A	G	G	R	A	G	G	G	A	failed	G	G	A	A	A	failed	A	A	A	A	A	A	R	G	A	G	A	G	A	G	A	G	A	A	A	A
AX-110052065	C	T	C	T	T	T	T	T	T	C	T	C	T	T	T	T	T	T	T	T	T	T	T	T	T	T	T	T	T	T	T	C	T	T	T	T	T	T	T	C	T	T	T	T	C	T	T	T	T
AX-110053164	A	A	A	A	failed	A	C	M	C	A	A	A	A	C	C	A	A	A	A	A	A	C	A	failed	A	C	A	C	A	A	M	M	M	failed	failed	C	A	M	A	A	A	C	C	C	failed	C	C	failed	A
AX-110054718	Y	C	C	C	C	C	C	C	C	T	C	T	C	C	C	C	C	T	C	T	T	C	C	C	C	Y	C	C	T	C	T	failed	T	T	T	T	C	C	C	C	T	T	T	T	T	C	T	C	C
AX-110056030	T	T	C	T	T	T	T	T	T	T	T	T	T	T	T	C	T	C	C	T	T	T	C	T	C	C	C	T	T	T	T	T	T	T	T	T	T	T	T	T	T	T	T	T	T	T	T	T	C
AX-110056136	C	T	T	T	T	T	T	T	C	C	T	T	T	T	T	T	T	T	T	T	T	T	T	T	T	T	T	T	T	T	T	T	T	T	T	T	T	T	T	C	T	T	T	T	T	T	T	T	T
AX-110057780	A	A	G	A	A	A	G	A	A	A	A	A	G	G	G	A	A	A	G	G	G	A	G	A	G	A	A	A	A	A	G	G	G	G	G	G	A	G	G	A	A	G	G	G	G	G	G	G	G
AX-110058495	C	A	A	A	A	A	A	A	A	A	A	C	A	A	A	A	A	A	A	A	C	A	A	A	A	C	A	A	A	A	A	A	A	A	A	A	A	A	A	A	A	A	A	A	A	A	A	A	A
AX-110058825	G	G	T	G	T	G	G	G	G	G	G	G	T	G	T	G	T	T	G	G	G	G	T	G	T	G	T	G	T	T	G	T	K	T	G	K	T	G	T	T	T	G	T	T	T	G	G	G	T
AX-110060604	A	A	A	A	A	G	A	A	A	A	G	A	A	A	A	A	A	G	A	A	A	A	A	G	G	A	A	A	A	A	G	A	G	A	G	A	A	A	A	A	A	A	A	G	G	G	A	A	R
AX-110060726	A	R	R	failed	A	A	G	R	A	G	A	failed	A	G	G	A	A	failed	A	G	A	G	R	A	G	G	A	A	A	R	A	R	A	G	A	A	A	A	failed	G	G	A	A	A	A	A	G	G	G
AX-110063653	G	A	G	A	G	A	A	G	A	A	A	A	A	A	A	A	A	A	A	A	G	A	A	A	G	A	A	G	A	A	A	A	A	A	A	A	A	A	A	G	A	A	A	A	A	A	A	A	A
AX-110064255	C	T	C	T	C	T	T	C	T	C	C	C	T	T	T	T	T	C	T	T	T	T	T	C	T	T	T	C	T	T	T	C	C	T	C	T	C	T	T	C	T	T	T	T	C	T	T	T	T
AX-110064724	G	T	G	G	T	T	T	G	G	T	T	T	failed	G	T	G	T	G	T	failed	G	G	T	T	G	T	G	G	G	failed	failed	failed	failed	T	G	T	G	G	G	G	T	G	G	G	G	G	G	T	T
AX-110068701	T	T	T	T	T	T	C	T	T	T	T	T	T	C	T	T	T	T	C	T	T	T	T	C	C	C	T	T	T	T	T	T	T	C	T	T	T	T	T	T	T	T	T	T	T	T	C	C	C
AX-110073308	C	C	C	C	C	C	C	T	C	C	C	C	C	C	C	T	C	C	C	C	C	C	C	C	C	C	C	C	C	C	C	C	C	C	C	C	T	C	C	C	T	C	C	C	C	C	C	C	C
AX-110269653	T	failed	T	failed	T	failed	T	T	T	failed	T	failed	failed	T	T	T	T	T	T	C	C	T	failed	T	T	T	T	T	T	T	T	failed	T	T	T	T	failed	T	failed	T	T	T	T	T	T	T	T	T	failed
AX-110280893	C	C	C	C	C	C	T	C	C	C	C	C	C	C	C	C	C	C	C	C	C	failed	C	C	C	C	C	T	C	C	C	C	C	C	C	C	C	C	C	C	C	C	C	C	C	C	C	C	C
AX-110360729	G	G	G	G	G	G	A	G	G	A	G	G	A	G	G	A	A	A	G	G	G	G	G	A	G	G	G	G	A	A	G	G	G	G	G	G	G	G	G	G	G	G	G	G	G	G	G	G	G
AX-110361125	A	A	C	A	A	A	A	A	A	A	A	A	A	C	A	A	A	A	A	A	A	A	A	A	A	A	C	C	A	A	A	A	A	C	C	A	C	A	A	A	A	A	A	A	A	C	C	C	C
AX-110361836	C	C	C	A	C	A	C	C	C	C	A	C	C	A	A	C	C	A	C	A	C	A	A	C	C	C	A	A	C	A	C	A	C	C	C	C	A	A	C	A	C	C	C	M	C	A	A	C	C
AX-110364194	T	T	C	T	C	T	T	T	T	T	T	T	T	T	T	C	T	T	T	T	T	T	T	T	C	T	T	T	T	T	T	T	T	T	T	T	C	T	C	T	T	T	T	T	T	T	T	T	T
AX-110364294	A	A	A	A	C	A	A	A	A	C	A	C	C	C	A	A	A	A	A	A	A	A	A	A	A	A	A	A	A	A	A	A	A	C	A	A	A	A	A	A	A	A	A	A	A	C	A	C	C
AX-110364500	C	T	T	T	C	C	C	T	T	C	C	C	C	T	C	C	C	C	C	T	T	T	C	C	C	C	T	C	C	C	T	C	T	T	T	T	T	T	T	T	T	C	C	T	T	T	T	T	T
AX-110365549	A	A	A	A	A	A	A	A	A	A	A	A	A	A	A	A	A	A	A	A	A	A	A	A	A	A	A	A	A	A	A	A	A	A	A	A	A	A	A	A	A	A	A	A	A	A	A	A	A
AX-110366212	C	T	T	T	T	C	T	T	T	C	T	T	T	T	T	T	T	T	T	T	C	T	C	T	T	C	T	T	T	T	C	C	C	C	C	T	C	C	T	T	C	Y	Y	C	C	C	C	C	C
AX-110366225	A	failed	A	G	G	A	G	G	G	A	G	A	A	G	G	A	A	A	A	A	A	G	G	A	A	A	A	G	A	G	A	A	G	G	G	A	A	A	A	G	A	A	A	A	A	G	failed	G	G
AX-110368348	T	G	T	G	T	T	T	G	G	G	T	T	T	G	G	G	T	G	T	G	T	G	G	T	T	T	G	T	T	G	G	G	G	G	G	G	G	G	G	T	G	G	G	G	G	G	G	G	G
AX-110368802	T	G	failed	G	T	T	failed	failed	G	G	T	G	T	G	T	T	G	T	T	G	T	T	T	T	G	T	T	G	T	T	G	failed	G	T	G	G	T	G	T	T	G	G	G	G	failed	G	T	T	G
AX-110368979	G	G	A	G	A	G	G	G	G	G	G	G	G	G	G	G	G	G	G	G	G	G	G	G	A	G	G	A	G	G	G	G	G	G	G	G	G	G	G	A	G	G	G	G	G	G	G	G	G
AX-110369629	A	G	G	G	G	G	G	G	G	G	G	G	G	G	G	G	G	G	A	G	A	G	G	G	G	G	G	A	G	A	G	G	G	G	G	G	G	A	G	A	G	G	G	G	G	G	G	G	G
AX-110370289	A	A	R	A	A	A	R	A	A	A	failed	A	A	A	A	A	R	A	A	A	A	A	A	A	G	A	A	A	failed	failed	A	A	A	A	A	A	A	A	A	R	A	A	A	A	A	A	A	A	A
AX-110371862	failed	failed	failed	failed	failed	failed	failed	failed	failed	failed	failed	failed	failed	failed	failed	failed	failed	failed	failed	failed	failed	failed	failed	failed	failed	failed	failed	failed	failed	failed	failed	failed	failed	failed	failed	failed	failed	failed	failed	failed	failed	failed	failed	failed	failed	failed	failed	failed	failed
AX-110373212	G	A	A	G	A	G	G	A	G	A	G	G	G	G	A	A	G	A	G	G	G	A	G	G	G	G	A	A	A	G	G	G	G	G	G	G	G	G	G	G	G	G	G	G	G	G	G	G	A
AX-110374532	A	A	G	A	A	A	A	G	A	A	G	A	G	A	G	A	G	A	A	A	A	A	A	A	A	A	A	G	G	A	G	A	G	G	G	A	G	A	G	G	A	A	A	G	G	G	G	G	R
AX-110374564	A	C	C	A	C	C	C	C	A	A	A	A	C	C	C	C	A	A	A	C	A	C	C	C	A	A	C	C	A	A	A	C	A	A	A	C	C	C	A	C	C	A	A	A	A	A	A	C	A
AX-110375895	T	T	T	T	T	G	G	T	G	T	G	T	G	G	G	T	G	G	T	G	G	T	G	G	T	T	T	T	T	T	T	T	T	T	T	T	T	T	T	G	T	T	T	T	T	T	T	T	T
AX-110375940	T	C	C	C	T	T	T	C	C	T	T	T	T	C	T	T	T	T	T	C	C	C	T	T	T	T	C	T	T	T	C	T	C	C	C	C	C	C	C	C	C	T	T	C	C	C	C	C	C
AX-110376058	G	T	G	T	T	T	T	G	T	G	T	T	T	T	T	T	T	T	T	T	G	T	T	T	T	T	T	G	T	T	T	T	T	T	G	T	G	G	T	G	T	G	G	T	T	T	T	T	T
AX-110376572	C	A	A	A	A	C	A	C	A	C	A	C	A	A	A	A	C	C	A	A	A	A	A	A	A	C	C	A	A	A	C	C	C	C	A	C	A	C	A	C	C	A	C	C	C	A	A	C	A
AX-110376873	C	T	T	T	T	T	C	C	C	C	C	C	T	T	T	C	C	C	C	T	C	T	C	T	T	C	T	T	C	C	T	C	T	T	T	C	T	T	C	C	C	C	C	T	T	C	T	C	T
AX-110377643	C	T	C	C	C	C	C	T	C	T	C	C	C	C	C	C	C	T	C	C	C	C	C	C	C	C	C	T	C	C	C	C	C	C	T	C	C	C	C	C	C	C	C	C	T	C	C	C	C
AX-110378432	T	C	C	T	T	C	C	T	C	C	T	T	C	C	C	T	C	C	C	C	T	T	T	C	C	C	C	T	T	T	C	C	C	C	T	C	C	C	C	C	C	C	C	C	C	C	C	C	C
AX-110378690	G	T	G	T	T	G	G	G	T	T	T	T	G	G	G	T	G	G	G	T	T	G	T	G	G	G	G	G	T	G	G	G	G	T	G	T	G	G	T	G	T	G	G	G	T	G	G	T	T
AX-110379943	A	A	G	A	G	A	G	G	G	G	A	G	G	G	G	A	A	G	A	A	A	A	G	G	G	A	A	G	A	A	A	G	A	A	A	A	G	G	A	G	A	A	A	A	A	A	A	A	A
AX-110380246	C	C	T	C	C	C	C	C	C	C	C	C	C	C	C	C	C	C	C	C	C	C	C	C	C	C	C	C	C	C	C	C	C	C	C	C	T	C	C	T	C	C	C	C	C	C	C	C	Y
AX-110382283	C	C	C	C	C	C	C	T	C	C	C	C	T	C	C	C	C	C	C	C	C	C	C	T	C	C	T	T	C	C	C	T	C	C	C	C	C	T	T	C	C	C	C	T	T	C	C	C	T
AX-110382413	A	A	A	A	A	A	A	A	A	A	A	A	A	A	A	A	G	A	A	A	A	A	A	A	A	A	A	A	A	A	A	A	A	A	A	A	A	A	A	A	A	A	A	A	A	A	A	A	A
AX-110382419	A	A	A	A	A	A	A	A	A	A	A	A	A	A	A	G	G	G	G	A	A	G	A	A	G	A	G	G	A	A	A	G	G	A	G	A	A	A	A	A	A	A	A	A	A	A	A	A	A
AX-110383610	C	T	C	T	T	T	T	T	C	C	T	T	T	T	T	T	C	T	T	T	T	C	T	C	T	C	C	T	C	T	C	C	C	C	T	T	C	C	T	C	C	C	C	C	C	C	C	C	C
AX-110383861	C	C	T	C	C	C	T	C	T	C	C	T	C	C	T	C	T	C	C	C	C	T	C	T	C	C	C	C	T	C	C	T	C	C	C	T	T	C	T	T	C	C	C	C	C	T	C	C	T
AX-110384559	failed	failed	failed	failed	failed	failed	failed	failed	failed	failed	failed	failed	failed	failed	failed	failed	failed	failed	failed	failed	failed	failed	failed	failed	failed	failed	failed	failed	failed	failed	failed	failed	failed	failed	failed	failed	failed	failed	failed	failed	failed	failed	failed	failed	failed	failed	failed	failed	failed
AX-110385663	C	T	T	T	T	C	T	T	T	C	T	T	T	T	T	T	T	T	T	T	C	T	C	T	T	C	T	T	T	T	C	C	C	C	C	T	T	C	T	T	C	Y	Y	C	C	C	C	C	C
AX-110386109	G	G	G	G	G	A	G	G	G	G	G	G	G	G	A	G	G	G	G	G	G	G	G	G	A	G	G	G	G	G	G	A	A	G	G	G	A	G	G	A	G	A	G	A	G	G	A	G	A
AX-110387060	C	C	T	C	C	C	C	C	C	C	C	C	C	C	C	C	C	C	C	C	C	C	C	C	C	C	C	C	C	C	C	C	C	C	C	C	C	C	C	T	C	C	C	C	C	C	C	C	C
AX-110387993	T	T	C	T	C	C	T	T	T	T	T	T	T	C	C	C	T	T	T	T	T	T	T	T	T	T	T	T	T	T	T	T	Y	T	T	T	C	T	T	T	T	T	T	T	C	T	T	C	T
AX-110389078	T	T	T	T	T	T	T	C	C	T	T	T	T	C	C	T	T	T	T	T	T	T	T	C	T	C	T	C	T	T	C	T	T	T	T	C	T	C	T	T	T	C	C	T	T	C	C	C	T
AX-110389546	failed	failed	failed	failed	failed	failed	failed	failed	failed	failed	failed	failed	failed	failed	failed	failed	failed	failed	failed	failed	failed	failed	failed	failed	failed	failed	failed	failed	failed	failed	failed	failed	failed	failed	failed	failed	failed	failed	failed	failed	failed	failed	failed	failed	failed	failed	failed	failed	failed
AX-110389563	T	T	C	C	T	C	T	C	C	T	C	C	C	T	C	T	C	C	C	T	T	T	C	C	T	T	T	C	T	T	C	C	C	C	T	C	C	C	C	C	C	C	C	C	C	Y	C	T	C
AX-110390853	C	C	C	C	C	C	C	T	T	T	T	C	C	C	C	T	failed	T	C	T	C	T	C	C	C	C	T	T	C	T	C	C	C	C	T	C	C	T	C	T	C	T	T	T	T	C	C	T	C
AX-110392337	T	T	T	C	C	T	T	T	C	C	T	C	T	T	C	C	T	T	T	C	C	T	T	T	T	T	T	T	T	T	T	T	T	C	C	T	C	T	T	C	T	T	C	C	C	C	C	T	C
AX-110392356	T	G	T	G	T	G	G	T	G	G	T	T	G	T	T	T	T	G	G	G	G	G	T	G	T	T	G	G	T	G	G	T	G	T	G	G	T	G	T	T	G	G	G	G	G	G	G	T	K
AX-110392400	T	C	C	C	C	C	T	C	C	C	T	C	C	C	C	T	T	C	T	C	T	C	C	C	T	T	C	C	T	C	C	C	C	C	T	C	C	C	T	C	C	C	C	C	T	C	C	C	C
AX-110395714	C	T	C	T	C	T	C	C	C	T	C	C	C	T	C	T	C	C	T	T	C	C	T	C	T	C	C	C	T	T	C	C	C	C	C	C	C	C	C	C	C	C	C	C	C	T	C	C	T
AX-110395760	C	C	C	C	T	C	C	C	C	C	C	C	C	C	T	C	T	C	C	T	T	T	C	C	C	C	C	C	C	C	C	C	C	C	C	C	C	C	C	C	C	C	C	C	C	C	C	C	C
AX-110396267	T	T	T	T	A	T	T	T	T	T	T	T	T	T	T	T	failed	T	T	T	T	A	A	A	T	T	T	T	T	T	T	T	A	T	T	T	A	T	T	A	T	T	T	T	T	A	T	T	T
AX-110399256	C	T	C	T	T	T	C	T	C	C	T	C	C	T	T	C	T	T	C	C	C	T	T	T	T	C	C	T	C	T	T	C	T	T	C	C	C	C	C	C	C	C	C	T	T	T	T	T	T
AX-110399569	C	C	C	C	C	C	C	C	C	T	T	C	C	T	T	T	C	C	C	C	C	C	C	C	C	C	C	C	T	C	C	C	C	T	T	C	C	C	T	T	C	C	T	C	C	T	T	T	C
AX-110399898	C	T	C	C	C	T	T	T	C	T	C	C	T	T	T	C	T	C	T	T	C	T	T	T	C	C	T	T	C	C	T	T	T	T	T	T	T	T	T	T	T	T	T	T	T	T	T	T	T
AX-110400712	G	G	G	G	G	G	A	A	A	A	G	G	G	A	G	G	G	A	G	G	G	G	G	G	G	G	A	A	G	G	G	G	R	G	G	G	G	G	A	G	G	A	A	G	G	G	G	G	G
AX-110402011	T	C	T	C	C	T	C	T	C	C	T	C	T	C	C	C	T	C	C	T	T	T	T	T	C	T	C	T	T	C	C	C	T	T	T	C	T	C	C	C	T	C	T	T	C	C	T	C	T
AX-110403928	A	A	A	A	G	A	G	A	A	A	G	A	G	A	A	A	A	G	A	A	A	A	A	A	A	A	G	A	A	G	A	A	A	A	A	A	A	A	G	G	A	A	A	A	A	A	A	A	A
AX-110404071	M	M	M	C	A	A	C	A	A	A	M	C	A	A	A	A	A	M	M	C	C	A	A	A	C	failed	C	C	M	A	A	C	A	A	C	A	A	A	C	C	A	A	A	A	A	C	A	C	A
AX-110404143	T	T	T	T	C	C	C	C	C	T	C	C	C	C	C	C	C	T	C	C	C	C	C	C	T	C	C	C	C	C	C	C	T	C	T	T	T	T	T	C	T	T	T	C	T	C	C	C	C
AX-110404788	T	T	T	T	C	T	T	T	T	T	C	C	T	T	T	T	T	T	T	T	T	T	T	T	T	T	T	T	T	T	C	T	T	T	T	C	C	T	T	C	T	C	C	Y	C	T	T	T	T
AX-110407187	A	A	A	A	A	A	A	G	A	A	G	A	A	A	A	G	A	A	A	A	A	A	A	A	A	A	A	G	G	A	A	A	A	G	G	A	A	A	A	G	A	A	A	A	A	A	A	A	A
AX-110409073	T	G	T	T	G	G	T	G	T	G	T	T	G	G	T	T	G	T	G	G	T	G	G	G	T	T	G	G	T	T	G	G	G	G	G	G	G	G	T	G	G	G	G	G	G	G	G	G	G
AX-110409815	C	C	C	C	C	C	C	C	C	C	C	C	C	C	C	C	A	C	C	A	A	C	C	C	C	C	C	C	C	C	C	C	C	C	C	C	C	C	C	C	C	C	C	C	C	C	C	C	C
AX-110410443	T	T	T	T	T	T	T	T	T	T	C	T	T	T	T	C	C	T	C	T	T	T	T	T	T	C	T	T	C	C	C	T	T	T	T	C	C	C	C	T	T	C	C	T	C	C	T	T	T
AX-110410939	T	T	T	T	G	T	G	T	T	G	T	T	G	G	G	G	G	G	T	G	T	G	G	T	T	T	G	G	G	G	G	T	G	G	T	T	G	T	T	G	G	T	G	G	G	G	G	G	K
AX-110412102	A	A	A	A	A	A	G	G	A	A	A	A	A	A	A	A	A	A	A	A	A	A	A	A	A	A	A	A	A	A	A	A	A	A	A	A	A	A	A	A	A	A	A	A	A	A	A	A	A
AX-110413445	failed	failed	failed	failed	failed	failed	failed	failed	failed	failed	failed	failed	failed	failed	failed	failed	failed	failed	failed	failed	failed	failed	failed	failed	failed	failed	failed	failed	failed	failed	failed	failed	failed	failed	failed	failed	failed	failed	failed	failed	failed	failed	failed	failed	failed	failed	failed	failed	failed
AX-110414659	G	G	G	G	G	G	G	G	G	G	G	G	G	G	G	G	G	G	G	G	G	G	G	G	G	G	G	G	G	G	G	G	G	G	G	G	G	G	G	G	G	G	G	G	G	G	G	G	G
AX-110415630	G	G	G	G	G	G	G	G	G	T	G	G	T	G	T	G	G	T	G	G	G	G	G	T	T	G	G	G	G	G	G	T	G	G	T	G	T	G	G	G	G	G	G	G	G	G	G	G	T
AX-110415731	A	failed	G	R	failed	A	A	A	G	G	A	A	G	A	G	G	R	A	A	G	G	G	A	G	G	A	A	G	A	A	failed	R	R	A	A	G	A	G	R	A	G	G	G	G	G	G	G	A	G
AX-110415865	T	T	T	T	C	C	C	T	T	C	T	T	C	C	C	T	C	C	C	T	T	T	C	C	T	T	T	T	T	C	C	T	T	C	T	C	T	T	C	C	T	C	C	C	C	C	C	C	C
AX-110416254	C	C	C	C	T	C	T	T	C	T	T	T	C	T	C	T	T	T	C	C	C	T	T	C	T	C	C	T	T	C	C	T	T	T	T	C	C	C	T	C	T	T	C	T	T	T	T	T	C
AX-110416548	T	C	C	T	C	C	C	T	C	T	T	T	C	C	T	C	T	T	T	C	T	C	C	C	C	T	T	C	T	C	T	T	T	T	T	T	T	T	C	T	C	T	T	T	T	T	C	T	C
AX-110416662	G	G	A	A	G	G	A	G	G	G	A	G	G	G	G	G	G	G	G	G	A	G	G	G	G	G	G	G	A	G	G	G	R	G	A	G	A	G	A	A	G	G	G	G	G	G	G	G	G
AX-110416928	A	failed	G	G	A	A	A	A	A	A	G	failed	A	A	G	G	A	A	A	A	G	G	A	A	A	A	G	A	G	failed	G	G	G	G	G	G	G	G	G	G	G	G	G	G	G	G	G	G	G
AX-110417101	G	T	T	T	T	T	T	G	G	G	T	T	T	T	T	G	T	T	T	G	G	T	T	T	T	G	T	G	T	T	T	G	G	T	T	G	T	G	G	T	T	G	G	G	T	G	G	G	K
AX-110417344	G	G	G	G	A	A	A	G	G	G	G	A	G	G	G	G	A	G	G	G	G	G	G	A	A	G	G	A	G	G	G	G	G	G	G	G	G	G	G	G	G	G	G	G	G	G	G	G	G
AX-110417518	T	T	C	T	T	T	T	C	T	T	C	T	T	T	T	C	T	C	T	C	T	T	T	C	T	T	T	C	C	C	T	C	T	C	T	C	C	C	C	C	C	T	C	T	T	C	T	C	C
AX-110418815	A	A	C	A	A	A	A	A	C	A	A	A	A	A	A	A	C	A	A	A	A	C	A	C	A	A	A	A	C	A	A	A	A	A	A	A	C	A	C	C	A	A	A	A	A	C	A	A	C
AX-110419826	G	G	G	G	G	G	G	G	G	G	G	G	G	C	G	C	G	G	C	C	G	G	C	G	C	C	C	G	G	G	G	G	G	C	G	G	G	G	C	G	G	G	G	G	G	G	C	C	C
AX-110420182	A	G	A	G	A	A	G	G	A	A	G	A	A	A	A	A	G	A	A	G	G	A	A	A	A	A	A	G	G	A	A	A	A	A	G	G	A	A	A	A	A	A	A	R	A	A	A	A	A
AX-110421520	A	A	G	A	G	A	A	A	A	G	G	G	A	A	A	G	G	A	G	G	A	G	A	G	G	A	G	A	G	G	A	A	A	A	A	A	G	A	A	G	A	A	A	A	A	G	A	A	A
AX-110422876	C	C	C	C	C	T	C	C	C	C	T	C	C	C	C	C	C	T	T	C	C	C	T	C	C	C	C	C	C	C	failed	C	C	C	C	C	T	C	C	C	C	C	C	C	C	T	C	C	T
AX-110424928	G	A	G	A	A	A	A	G	G	G	A	G	A	A	A	A	A	G	A	A	G	A	A	A	A	G	A	A	A	A	G	A	A	A	A	G	G	G	A	G	A	G	G	R	G	A	A	A	A
AX-110425310	C	C	C	C	C	T	T	C	C	C	T	C	C	C	T	T	C	T	T	C	C	T	C	T	C	C	T	C	T	C	failed	C	C	T	C	T	C	failed	T	C	C	T	C	C	C	T	C	T	C
AX-110425788	G	G	G	G	A	G	G	G	G	G	G	G	G	G	G	failed	G	G	G	A	G	G	G	G	G	G	G	A	G	failed	G	G	G	G	A	G	G	G	G	G	G	A	G	G	G	G	G	G	G
AX-110426012	A	A	A	A	A	A	A	A	A	A	A	A	G	A	A	G	A	A	G	A	A	A	A	A	A	G	G	A	A	G	G	G	G	A	G	G	G	G	G	G	G	G	G	G	G	G	A	A	A
AX-110426061	A	A	A	A	A	A	A	G	G	A	G	A	G	A	G	A	A	A	A	G	G	A	A	A	A	A	A	G	A	G	A	G	G	A	A	A	G	A	A	G	A	A	A	A	A	G	A	A	G
AX-110426131	G	G	G	G	G	G	G	G	G	G	A	G	G	G	G	G	G	A	G	G	G	G	G	G	G	G	G	G	G	G	G	G	G	G	G	A	G	G	G	G	G	G	G	G	G	G	G	G	G
AX-110426237	A	A	C	C	A	A	A	A	C	C	A	A	A	A	A	A	failed	A	C	A	C	C	A	C	C	A	C	A	A	A	C	C	C	C	C	C	C	C	A	C	A	C	C	C	C	A	C	A	C
AX-110426719	A	A	A	A	A	G	G	G	A	A	A	A	G	A	A	A	A	A	G	A	A	A	A	A	A	A	A	A	A	A	A	A	A	A	A	A	A	A	G	A	G	A	A	A	A	A	A	A	A
AX-110428187	T	T	C	T	T	C	C	C	T	T	C	T	T	T	T	C	C	C	C	C	C	T	T	C	C	C	C	C	C	C	C	C	C	T	C	C	C	C	C	C	C	C	C	C	C	C	T	T	Y
AX-110429528	T	T	C	T	T	T	T	Y	C	C	T	T	Y	T	T	T	T	C	T	T	T	T	T	Y	T	T	Y	Y	T	T	T	T	T	T	T	T	T	Y	Y	C	T	T	T	T	T	T	T	T	T
AX-110429852	C	T	C	T	C	C	T	C	T	C	T	C	C	T	C	C	T	C	C	T	T	T	T	T	C	C	C	C	T	C	C	C	C	C	C	C	C	C	C	C	C	C	C	C	C	C	C	C	T
AX-110432367	G	G	G	G	A	G	A	A	G	G	A	G	A	A	G	A	A	G	G	G	G	A	A	A	G	A	G	A	G	G	G	G	A	G	A	G	A	G	G	A	G	G	G	G	G	G	G	A	G
AX-110433146	T	T	T	T	C	T	C	T	T	T	C	T	C	T	T	T	T	C	T	T	T	T	T	T	T	T	C	T	T	T	T	T	T	T	T	T	T	T	C	C	T	T	T	T	T	T	T	T	T
AX-110434009	C	C	C	A	C	C	C	C	C	C	A	C	C	C	C	A	C	C	C	C	C	C	C	C	C	C	C	C	A	C	M	M	failed	C	C	C	C	C	failed	C	C	C	C	C	C	C	C	C	C
AX-110434024	G	A	A	A	A	G	G	A	G	A	G	A	G	G	G	G	G	G	A	G	G	A	G	G	A	G	A	G	G	A	A	G	A	A	G	A	G	G	A	G	A	A	A	R	A	G	G	A	G
AX-110434028	G	A	G	A	A	A	G	A	A	A	A	G	G	A	A	G	A	A	A	G	A	A	A	A	A	G	G	A	A	A	A	A	A	A	G	A	A	A	G	A	A	A	A	A	A	A	A	A	A
AX-110434115	G	G	G	G	G	A	A	G	G	A	A	A	G	G	G	A	A	A	A	G	G	G	G	G	G	G	G	G	A	G	G	A	G	G	G	G	R	A	G	G	G	G	G	G	G	G	G	G	G
AX-110434151	A	A	A	A	G	G	A	A	A	A	A	G	A	A	G	A	G	A	A	A	A	A	A	A	A	A	G	G	A	A	A	A	A	A	A	A	A	G	G	G	A	A	A	A	A	G	A	A	A
AX-110434413	A	A	A	A	A	G	A	A	A	G	G	A	A	A	A	A	A	G	G	A	A	A	G	A	failed	A	A	A	A	A	A	A	A	A	A	A	A	A	A	A	A	A	A	A	A	G	A	A	G
AX-110435241	G	failed	G	G	G	G	G	G	G	G	G	G	G	G	G	G	G	G	G	G	G	G	G	G	G	G	G	G	G	G	failed	failed	failed	G	G	G	G	failed	G	G	G	G	G	G	G	G	G	G	G
AX-110435897	A	A	A	A	A	A	A	A	A	A	A	A	G	A	A	G	G	A	A	A	A	A	A	G	G	A	A	A	A	A	A	A	A	A	A	A	A	A	A	A	G	A	A	A	A	A	A	A	A
AX-110437089	T	T	T	T	C	T	C	T	T	T	T	T	T	T	T	C	T	T	C	T	T	T	T	T	T	T	C	T	C	C	T	T	T	T	T	T	C	T	T	C	T	T	T	T	T	C	T	T	T
AX-110437562	G	G	A	G	G	A	G	A	G	G	A	G	A	A	A	G	A	G	A	G	G	G	G	A	A	G	G	A	A	A	A	A	A	A	G	G	A	A	G	A	G	A	A	A	G	A	A	A	failed
AX-110438053	A	A	A	A	A	A	A	A	G	A	G	A	A	A	G	A	A	A	A	A	A	A	A	A	A	A	A	A	A	G	A	G	A	A	A	A	G	A	A	G	A	A	A	A	A	G	A	A	G
AX-110438582	A	A	A	G	G	G	failed	A	A	A	G	A	A	G	failed	A	G	R	G	A	A	A	G	A	A	A	A	G	A	G	A	A	A	A	G	A	A	A	G	A	A	A	A	A	A	A	A	A	A
AX-110438998	C	C	C	C	C	T	T	C	C	C	C	C	C	T	T	T	C	C	T	C	C	C	C	C	C	C	C	C	C	C	T	C	C	T	C	T	C	T	T	C	C	T	C	C	T	Y	C	T	C
AX-110441489	G	A	G	A	A	G	G	G	A	A	A	A	G	G	A	A	G	A	G	A	G	G	G	A	A	G	A	G	A	G	G	G	G	G	G	G	G	G	A	G	G	G	G	G	A	A	G	A	G
AX-110441665	C	G	G	G	G	G	C	G	G	G	G	G	C	C	C	G	G	G	G	G	C	G	G	G	G	G	G	G	G	G	G	G	G	C	C	G	G	G	C	C	C	G	G	G	G	G	C	C	C
AX-110441972	failed	failed	failed	failed	failed	failed	failed	failed	failed	failed	failed	failed	failed	failed	failed	failed	failed	failed	failed	failed	failed	failed	failed	failed	failed	failed	failed	failed	failed	failed	failed	failed	failed	failed	failed	failed	failed	failed	failed	failed	failed	failed	failed	failed	failed	failed	failed	failed	failed
AX-110442718	T	T	T	T	C	T	C	C	T	C	T	T	T	C	C	T	T	T	C	T	T	C	C	C	T	C	T	C	T	T	T	T	T	T	T	T	T	T	C	T	T	T	T	T	T	T	C	C	T
AX-110444133	A	A	A	A	A	A	A	R	A	A	A	A	A	A	A	G	A	A	A	A	A	A	A	A	A	A	A	A	A	A	A	A	A	A	A	A	G	A	A	A	A	A	A	A	A	A	A	A	A
AX-110445262	C	Y	T	C	C	C	T	C	failed	C	T	T	C	T	C	C	T	T	T	C	C	C	C	T	T	C	C	T	T	T	C	T	T	T	T	T	T	T	C	C	C	T	T	T	T	T	T	T	T
AX-110445388	A	A	G	A	G	A	G	A	A	G	G	A	A	G	G	A	G	G	G	A	G	A	A	A	G	A	G	A	G	A	G	G	G	G	A	G	G	G	G	G	G	G	G	G	A	G	G	A	G
AX-110446404	T	T	C	C	C	T	C	C	T	T	C	T	C	T	C	C	T	T	T	T	T	C	C	T	C	C	C	C	C	C	C	T	C	C	C	C	C	T	C	T	C	C	T	C	C	C	C	C	C
AX-110446674	A	A	C	A	A	A	A	A	failed	A	C	A	C	C	C	C	C	A	A	C	A	A	A	A	C	A	C	A	C	A	A	C	C	C	A	A	C	C	C	A	A	C	C	C	C	A	A	A	A
AX-110446701	T	T	T	T	C	C	T	C	T	T	T	T	T	T	T	C	T	T	T	T	T	T	T	C	T	T	T	T	T	T	T	T	T	C	T	T	T	T	T	T	T	T	C	T	T	C	C	C	T
AX-110447070	A	A	A	A	A	A	G	A	A	A	A	A	A	A	A	A	A	A	A	A	A	A	A	A	A	A	A	A	A	A	G	A	A	A	A	A	A	A	A	A	A	A	A	A	A	A	A	A	A
AX-110448009	A	A	A	A	A	A	G	A	G	G	A	A	A	A	A	A	A	A	A	A	A	A	A	A	G	A	G	G	G	A	A	G	A	A	A	A	A	A	A	G	A	A	A	A	A	A	A	G	A
AX-110448210	T	T	T	T	T	T	T	T	T	T	T	T	T	C	C	T	T	T	T	C	T	T	T	T	T	T	T	C	T	T	T	T	T	C	T	T	T	T	T	T	T	T	T	T	T	Y	C	C	T
AX-110448375	T	T	T	T	T	T	T	T	T	T	T	C	C	T	T	T	T	T	C	T	T	C	T	T	T	T	T	T	T	C	T	T	T	T	T	T	T	T	C	T	C	C	T	T	T	Y	T	C	T
AX-110449231	A	A	A	A	A	A	A	A	A	A	A	A	A	A	A	A	A	A	A	A	A	G	G	A	A	A	A	A	A	A	A	A	A	A	A	A	A	A	A	A	A	A	A	A	A	A	A	A	G
AX-110450748	failed	failed	failed	failed	failed	failed	failed	failed	failed	failed	failed	failed	failed	failed	failed	failed	failed	failed	failed	failed	failed	failed	failed	failed	failed	failed	failed	failed	failed	failed	failed	failed	failed	failed	failed	failed	failed	failed	failed	failed	failed	failed	failed	failed	failed	failed	failed	failed	failed
AX-110452059	A	G	G	A	A	A	A	A	G	A	A	A	A	A	A	A	A	A	A	failed	A	A	A	A	A	A	A	G	A	G	A	A	A	A	A	A	A	A	A	A	A	A	A	A	A	A	A	A	A
AX-110454232	A	A	A	A	A	C	C	C	A	A	C	A	C	A	A	C	C	C	A	A	A	C	C	C	A	A	C	C	A	C	C	A	C	C	A	A	A	A	A	A	C	A	A	C	C	M	C	C	C
AX-110454292	C	C	C	C	C	T	C	C	C	C	T	C	C	C	C	C	C	T	T	C	C	T	C	T	C	C	T	C	T	T	C	C	C	T	C	T	C	C	C	C	C	T	C	C	C	T	C	T	C
AX-110455856	T	T	C	T	T	T	T	C	C	T	T	T	C	T	T	C	T	T	T	T	T	T	T	T	T	T	C	T	C	T	T	T	T	T	T	T	T	T	T	C	T	T	T	T	T	T	T	T	T
AX-110458031	A	A	G	A	G	A	A	A	A	A	A	A	A	A	A	A	A	A	A	A	A	A	A	A	A	A	A	A	A	A	G	G	G	G	G	G	A	G	A	G	A	G	A	G	G	A	A	A	A
AX-110459339	T	T	C	T	T	T	T	T	C	T	T	C	T	T	T	T	C	T	T	T	T	C	T	C	T	T	T	T	T	T	T	T	T	T	T	T	C	T	C	T	T	T	T	T	T	C	T	T	C
AX-110459807	T	T	C	T	T	T	C	T	C	C	T	C	T	T	T	C	T	T	T	C	T	C	T	T	T	T	C	T	T	T	T	C	T	T	C	T	T	T	T	T	T	T	T	T	T	T	T	T	T
AX-110459845	failed	failed	failed	failed	failed	failed	failed	failed	failed	failed	failed	failed	failed	failed	failed	failed	failed	failed	failed	failed	failed	failed	failed	failed	failed	failed	failed	failed	failed	failed	failed	failed	failed	failed	failed	failed	failed	failed	failed	failed	failed	failed	failed	failed	failed	failed	failed	failed	failed
AX-110462419	G	G	A	A	A	A	A	A	G	A	A	G	G	A	G	A	A	G	A	A	A	A	A	A	A	G	A	A	A	A	A	A	A	G	A	A	A	A	A	A	A	A	A	A	A	G	G	G	G
AX-110463511	C	C	C	T	T	C	C	T	C	T	C	T	T	C	C	C	failed	C	C	C	C	T	C	C	T	C	C	C	C	T	C	C	C	C	T	C	C	C	C	C	T	C	C	C	C	C	C	T	C
AX-110464878	G	T	G	T	G	T	G	G	T	T	G	G	G	G	G	G	G	G	T	T	G	T	G	G	G	G	G	G	G	G	G	G	G	G	G	T	T	G	G	G	G	G	G	G	G	G	G	T	G
AX-110469146	T	G	G	G	G	T	T	T	G	G	G	G	T	T	T	G	G	G	T	G	G	G	T	T	T	T	G	T	G	T	G	G	G	T	T	G	G	G	T	T	T	K	G	G	G	T	T	T	G
AX-110470294	G	G	G	G	G	G	G	G	G	G	G	G	G	A	G	A	G	G	G	G	G	G	G	G	G	G	G	A	G	G	G	G	G	A	A	G	G	A	G	G	G	G	G	A	A	G	A	G	G
AX-110470339	A	A	G	A	A	A	A	A	A	A	A	A	A	A	A	A	A	A	A	A	A	A	A	A	A	A	A	A	A	A	A	A	A	A	A	G	G	A	A	G	A	G	A	A	A	A	A	A	R
AX-110470567	C	A	C	A	A	A	A	A	A	C	C	C	A	A	A	A	A	C	C	C	C	A	A	A	C	C	A	A	C	A	A	A	A	A	A	A	A	A	A	A	A	A	A	A	C	A	A	A	A
AX-110472865	G	A	A	G	A	A	G	A	A	G	G	G	A	A	G	A	A	G	G	G	G	G	A	G	G	G	A	G	G	G	G	G	A	A	G	G	A	G	G	G	G	G	G	G	G	G	A	G	A
AX-110475299	T	C	T	C	C	T	T	T	C	C	T	C	T	T	T	C	T	C	T	T	T	T	C	T	T	T	T	T	T	T	T	T	T	C	T	C	T	T	T	T	C	T	T	T	T	T	T	C	C
AX-110475661	T	T	A	T	T	T	T	T	T	T	T	A	T	T	T	T	failed	T	T	A	A	T	T	T	T	T	T	T	T	T	A	T	A	A	T	T	A	T	T	A	T	T	A	A	A	T	A	T	T
AX-110475712	C	T	T	T	T	T	T	T	T	T	C	T	C	T	T	T	T	T	C	T	C	T	T	T	T	C	T	T	C	T	T	T	T	T	T	T	T	T	T	T	T	T	T	T	T	T	T	T	T
AX-110475885	G	G	A	A	A	G	G	G	G	G	G	G	A	G	G	A	A	G	G	A	A	A	G	A	G	G	G	A	G	G	A	G	A	G	G	A	G	A	A	A	A	A	A	A	A	A	A	G	A
AX-110476260	G	A	A	G	G	G	A	G	G	A	G	G	G	G	G	G	G	A	G	G	G	G	G	G	G	G	failed	G	G	G	G	G	G	A	A	G	A	G	A	G	A	G	G	G	A	A	G	A	A
AX-110476310	G	A	G	A	G	G	G	A	G	G	A	G	G	A	G	G	A	G	G	A	G	A	G	G	A	G	A	A	A	G	A	G	G	A	A	G	A	G	A	G	A	G	A	G	G	A	G	G	G
AX-110477316	A	G	G	G	G	G	G	G	G	A	A	G	G	G	G	G	G	A	G	G	A	G	G	G	A	G	G	G	A	A	G	G	G	G	G	G	G	G	G	G	G	G	G	G	G	G	G	A	G
AX-110477406	C	C	C	C	C	C	C	C	C	C	C	C	C	C	C	C	C	C	C	C	C	C	C	C	C	C	C	C	C	C	C	C	C	C	C	C	C	C	C	A	C	C	C	C	C	C	C	C	C
AX-110479481	G	failed	T	T	G	G	T	G	G	T	G	failed	G	T	T	G	G	T	G	T	G	G	G	G	G	G	G	T	G	G	T	K	failed	T	K	failed	K	K	K	T	failed	G	G	G	G	T	T	T	G
AX-110480323	A	C	C	C	C	C	A	A	C	A	C	A	A	C	C	A	A	A	C	C	C	C	C	A	C	C	C	C	A	A	C	C	C	C	C	C	C	C	C	C	C	C	C	C	C	C	C	C	C
AX-110481166	G	G	G	G	G	C	C	failed	C	G	failed	G	C	G	S	C	S	failed	failed	G	failed	C	C	failed	failed	G	C	G	failed	C	failed	G	failed	failed	failed	G	G	failed	G	G	G	failed	failed	failed	failed	C	C	failed	C
AX-110481851	A	A	A	G	G	A	A	G	A	A	A	A	A	G	G	A	G	A	G	A	A	G	G	G	A	A	A	G	A	G	G	G	R	A	G	A	A	A	G	A	A	A	G	A	A	G	A	A	G
AX-110482957	G	G	A	G	G	G	G	G	A	A	A	G	A	G	G	A	A	A	G	G	G	G	A	A	A	G	G	G	A	G	A	A	A	G	A	A	G	A	A	A	A	A	A	A	A	G	A	A	R
AX-110483140	C	C	C	C	T	T	T	T	C	C	T	C	T	T	T	C	T	C	T	T	C	C	C	T	T	C	C	T	C	T	C	T	C	C	C	C	T	C	T	C	C	C	C	C	C	C	C	T	T
AX-110483510	G	G	A	G	A	A	G	G	A	A	A	G	A	A	A	A	G	A	A	G	G	G	A	G	G	G	A	A	A	A	G	G	G	G	A	G	G	A	G	G	A	A	G	R	G	A	A	A	G
AX-110483516	G	A	G	G	G	G	G	G	G	G	A	G	G	G	G	G	G	A	A	G	G	G	G	G	G	G	G	G	A	G	G	A	A	A	G	G	G	G	G	G	G	G	G	R	A	G	A	G	G
AX-110483820	C	C	C	C	C	C	C	C	C	C	C	C	C	C	C	T	T	T	T	C	C	T	C	C	T	C	T	T	T	C	C	T	T	C	T	C	C	C	C	C	T	C	C	Y	C	C	T	C	C
AX-110484161	C	A	A	C	C	A	A	C	A	A	A	C	C	A	A	A	A	A	C	C	C	C	A	C	C	A	C	C	A	C	C	A	A	A	A	C	A	A	C	C	C	M	A	C	C	A	A	A	C
AX-110484654	G	G	A	A	G	G	A	G	G	A	G	G	G	A	A	G	G	A	G	A	A	G	G	G	G	G	G	A	G	G	G	G	G	A	G	G	G	G	G	A	G	G	G	G	G	A	A	A	A
AX-110485532	C	C	C	C	C	C	T	T	C	C	C	C	C	C	C	T	C	C	C	C	C	T	C	C	T	C	T	C	C	C	C	T	C	C	C	C	C	C	C	C	C	C	C	C	C	C	C	C	C
AX-110486236	C	A	C	A	A	C	A	A	A	A	A	C	C	A	C	A	C	C	A	C	C	A	C	C	A	C	A	A	A	A	C	C	A	A	C	C	C	A	A	C	A	C	C	C	C	A	C	A	A
AX-110487164	C	C	C	C	C	C	T	T	T	T	C	C	C	T	C	C	C	T	C	C	C	C	C	C	C	C	T	T	C	C	C	C	Y	C	C	C	C	C	T	C	C	T	T	C	C	C	C	C	C
AX-110487240	C	C	C	C	C	C	C	T	C	C	C	C	C	C	C	C	C	C	C	C	C	C	C	C	C	C	T	C	C	C	C	C	C	C	C	C	C	C	T	C	C	C	C	C	C	Y	T	C	C
AX-110489460	T	C	C	C	C	C	C	C	T	T	C	T	C	C	C	C	C	T	T	C	T	C	C	C	C	C	C	T	C	T	C	C	C	C	Y	C	C	T	C	T	C	C	C	C	C	C	C	C	C
AX-110490249	T	T	T	T	G	T	T	T	T	T	G	T	T	T	G	T	G	G	T	G	G	G	T	T	G	T	G	T	T	T	G	G	G	G	G	G	G	G	G	G	G	G	G	G	G	G	G	G	G
AX-110491239	G	T	G	T	G	G	G	G	T	T	T	G	T	T	T	T	T	T	T	T	G	G	T	T	G	G	T	G	T	T	T	T	K	T	G	T	T	G	G	G	G	K	T	K	G	K	T	G	T
AX-110491999	T	T	C	T	C	C	C	C	T	C	C	T	T	C	C	C	T	T	C	T	T	T	C	C	C	T	T	T	T	T	C	C	T	C	T	C	Y	C	T	T	C	C	C	C	T	C	C	C	C
AX-110492596	A	A	G	A	A	A	A	A	A	A	A	A	G	G	A	A	A	A	A	A	A	A	A	A	A	A	A	G	A	A	A	G	G	A	A	A	G	A	A	G	A	A	G	A	A	G	A	A	A
AX-110494026	A	G	G	G	G	G	G	A	G	G	G	A	G	G	G	G	G	G	A	G	A	A	G	G	G	A	G	G	G	A	A	A	G	G	G	A	A	G	A	A	G	A	A	G	G	A	A	G	A
AX-110495659	G	T	G	G	T	G	G	G	T	G	T	T	G	G	G	T	T	G	G	G	G	G	T	T	G	G	G	T	T	G	G	T	T	G	T	G	T	T	G	G	G	K	T	G	G	G	G	G	G
AX-110498646	failed	failed	failed	failed	failed	failed	failed	failed	failed	failed	failed	failed	failed	failed	failed	failed	failed	failed	failed	failed	failed	failed	failed	failed	failed	failed	failed	failed	failed	failed	failed	failed	failed	failed	failed	failed	failed	failed	failed	failed	failed	failed	failed	failed	failed	failed	failed	failed	failed
AX-110499637	A	G	G	G	G	A	A	G	G	G	G	G	G	G	A	G	G	G	G	G	G	G	G	G	G	G	G	G	G	G	G	G	G	A	G	G	G	G	G	G	G	A	G	G	G	G	A	A	G
AX-110500129	C	C	C	C	C	C	C	C	C	C	C	C	C	C	C	C	C	C	C	C	C	C	C	C	C	C	C	C	C	C	C	C	C	C	C	C	C	C	A	C	C	C	C	C	C	A	C	C	A
AX-110500656	A	C	C	C	C	C	C	A	C	C	C	C	C	C	C	C	C	C	C	C	A	C	C	C	C	C	C	C	C	C	C	C	C	C	C	C	C	C	C	C	C	C	C	C	C	C	C	C	C
AX-110500690	G	A	A	A	G	G	G	failed	A	A	G	G	A	G	G	A	G	G	G	A	A	A	G	G	A	G	A	A	G	A	G	G	A	A	A	G	G	G	A	A	G	G	G	G	G	A	G	A	A
AX-110500701	C	C	A	C	C	C	A	C	C	C	A	C	A	C	A	C	C	A	A	C	C	A	A	C	C	A	C	A	C	C	C	C	C	C	C	C	A	C	A	C	C	C	A	C	A	M	C	C	C
AX-110501405	C	C	C	C	G	G	C	C	G	C	C	C	C	C	G	C	C	C	G	C	C	G	G	G	G	G	C	G	C	C	C	C	C	G	G	C	C	C	C	G	C	C	C	C	C	G	C	G	C
AX-110501722	A	A	C	C	C	A	A	A	A	A	C	A	A	C	A	C	A	A	A	A	A	A	A	A	A	A	C	A	C	A	A	A	A	C	C	C	A	A	A	C	A	C	C	A	A	C	C	C	C
AX-110503145	G	G	A	G	A	A	A	A	G	G	G	G	G	A	A	G	G	G	G	A	A	G	A	G	G	G	G	A	G	G	A	A	failed	A	G	A	R	A	failed	A	G	A	A	A	G	A	A	A	A
AX-110503524	T	T	T	T	T	T	T	T	T	T	T	T	T	C	C	T	T	T	T	T	C	T	C	T	T	T	T	T	T	T	T	T	T	T	C	T	T	C	C	T	C	T	T	T	T	T	T	T	T
AX-110504471	T	C	C	C	T	T	C	T	C	C	C	T	C	T	T	C	C	T	T	T	T	T	T	C	C	C	C	T	C	C	T	T	T	T	T	T	T	T	C	C	T	T	T	T	T	T	T	T	T
AX-110505846	G	G	A	G	G	G	A	G	A	G	A	G	A	G	G	A	G	G	A	A	G	G	G	G	A	G	A	G	A	A	A	A	A	A	A	A	G	G	G	G	A	A	A	A	A	A	A	G	A
AX-110506047	A	A	A	A	A	A	A	A	A	A	A	A	A	A	A	A	A	A	G	A	A	A	A	A	G	A	A	A	A	G	A	A	A	A	A	A	A	A	A	A	A	A	A	A	A	A	A	A	A
AX-110507903	A	A	G	A	G	G	G	G	A	A	A	A	G	G	A	G	G	A	A	G	A	A	G	A	G	A	A	A	A	A	failed	A	A	G	A	G	failed	G	A	A	G	A	G	G	G	G	G	G	G
AX-110508154	G	G	G	G	A	A	A	G	G	G	G	G	G	G	G	G	G	G	G	G	G	A	A	G	G	G	G	G	G	G	G	G	A	G	A	G	G	G	G	A	G	G	G	G	G	A	G	G	G
AX-110508887	T	C	T	C	C	T	C	T	C	C	C	C	C	C	C	C	T	C	T	C	C	T	T	C	C	T	T	T	C	C	C	C	T	C	T	T	C	T	T	C	T	T	C	C	C	T	T	C	T
AX-110509099	T	G	T	G	G	T	T	T	G	G	T	T	T	T	T	T	T	G	T	T	T	G	G	T	T	T	T	T	T	G	T	T	G	T	T	T	T	T	T	G	T	T	T	T	T	G	T	T	T
AX-110509256	G	G	G	G	G	G	T	G	G	T	G	G	G	G	G	G	failed	T	G	G	G	G	T	G	G	G	G	T	G	G	G	T	G	G	G	G	T	G	G	G	G	G	G	G	G	G	G	G	G
AX-110510017	C	C	C	C	C	C	C	C	C	C	C	C	C	C	C	C	C	C	C	C	C	C	C	C	C	C	C	C	C	C	C	C	C	C	C	C	C	C	C	C	C	C	C	C	C	C	C	C	C
AX-110510789	C	C	T	C	C	C	C	C	C	C	C	C	C	C	T	C	T	C	T	C	C	C	C	C	T	C	C	C	C	T	C	C	C	C	C	C	T	T	C	T	C	C	T	C	C	C	C	C	C
AX-110511964	T	T	T	T	T	T	C	T	T	C	T	C	T	C	T	T	T	T	T	T	T	T	T	T	T	T	T	T	C	T	T	C	C	T	T	T	T	T	T	T	C	T	C	C	C	T	T	T	T
AX-110513285	A	A	A	A	A	A	A	A	A	A	A	A	A	A	A	A	A	A	A	A	A	A	A	A	A	A	A	A	A	A	A	A	A	A	A	A	A	A	A	A	A	A	A	A	A	A	A	A	A
AX-110514653	C	C	T	C	T	T	T	C	T	T	C	C	T	C	T	T	T	C	C	T	T	T	T	T	T	T	C	C	C	T	T	C	T	T	C	T	T	T	T	T	T	T	T	T	T	T	T	T	T
AX-110515117	A	C	A	C	C	A	A	A	C	C	C	C	A	A	A	C	A	C	A	C	C	A	C	A	A	A	A	A	C	A	A	A	A	C	A	C	A	A	C	A	C	A	A	A	C	A	A	C	C
AX-110515143	A	A	A	A	A	A	A	A	A	A	A	A	A	A	G	A	A	A	A	A	A	A	G	A	G	A	A	A	A	A	A	A	A	A	A	A	A	A	A	A	A	A	A	A	A	A	A	A	A
AX-110516307	C	T	C	C	C	T	T	T	C	C	C	T	C	C	T	C	T	C	T	T	C	C	T	T	T	C	C	T	C	T	C	C	C	T	C	C	C	C	T	C	C	C	T	C	C	T	T	T	T
AX-110517750	G	G	T	G	G	T	T	G	G	G	T	T	G	G	G	G	T	G	G	G	G	G	G	G	G	G	G	G	T	G	T	G	T	T	G	T	T	T	G	T	T	T	T	T	T	T	T	G	G
AX-110517995	G	G	A	G	G	G	G	G	G	G	G	G	G	G	G	G	G	G	G	G	G	G	G	G	G	G	G	G	G	G	G	G	G	A	G	A	G	G	G	G	G	A	A	G	G	A	A	A	A
AX-110518006	failed	failed	failed	failed	failed	failed	failed	failed	failed	failed	failed	failed	failed	failed	failed	failed	failed	failed	failed	failed	failed	failed	failed	failed	failed	failed	failed	failed	failed	failed	failed	failed	failed	failed	failed	failed	failed	failed	failed	failed	failed	failed	failed	failed	failed	failed	failed	failed	failed
AX-110518116	T	C	T	C	T	T	T	C	C	T	C	T	T	C	C	T	T	T	T	T	T	T	T	T	T	T	T	C	T	C	T	T	T	C	T	T	T	T	T	T	T	T	T	T	T	T	T	C	C
AX-110519437	C	T	T	T	C	T	T	T	T	T	T	T	T	C	C	T	T	T	T	C	C	T	T	C	C	C	T	T	T	T	C	C	Y	T	C	C	C	C	T	T	T	C	T	C	T	T	T	T	T
AX-110519469	A	G	G	G	G	G	G	G	G	G	G	G	G	G	G	G	G	G	A	G	A	G	G	G	G	G	G	G	G	A	G	G	G	G	G	G	G	A	G	G	G	G	G	G	G	G	G	G	G
AX-110522468	T	C	T	C	C	C	C	C	T	T	C	T	C	C	C	T	C	T	T	C	T	C	C	C	T	T	T	C	C	C	C	T	C	C	C	T	C	C	C	T	C	C	T	C	C	T	T	C	T
AX-110524534	G	G	G	G	T	T	G	G	G	G	T	G	G	T	G	T	G	T	G	G	G	T	T	T	G	G	G	T	T	T	G	T	K	G	T	G	G	T	G	G	T	G	G	G	G	T	G	T	T
AX-110524801	G	G	A	G	G	G	G	A	G	G	A	G	A	G	G	G	G	A	G	G	G	A	A	G	G	G	A	A	G	G	A	A	A	A	A	A	A	A	A	A	A	A	G	A	A	A	A	A	A
AX-110525773	T	T	T	failed	T	T	T	T	T	T	T	T	failed	T	T	T	C	T	T	T	T	C	T	T	T	T	T	T	T	T	C	C	C	T	C	T	T	T	T	T	T	T	T	C	C	C	T	T	T
AX-110527999	C	C	C	T	C	C	C	C	C	C	C	C	C	T	C	T	C	C	C	C	C	C	C	C	C	C	C	C	T	T	C	C	C	C	T	T	C	C	T	C	C	T	T	C	C	C	C	C	C
AX-110528761	A	A	A	A	C	A	C	C	A	C	C	A	A	C	C	A	C	A	A	C	C	C	C	A	C	A	A	C	A	A	A	A	A	C	A	A	A	A	A	A	A	A	A	A	A	A	C	C	C
AX-110529197	T	C	C	C	T	T	C	T	C	C	T	C	T	T	T	C	T	C	T	T	T	T	T	C	C	C	C	C	C	T	C	T	C	C	T	T	C	C	C	C	T	C	T	C	C	C	C	T	C
AX-110530170	C	C	T	C	C	C	T	T	C	T	T	C	C	T	C	T	C	T	C	C	C	T	C	C	T	C	T	T	T	C	C	T	C	T	T	Y	C	T	C	T	C	T	T	T	T	T	T	C	C
AX-110533435	A	A	A	A	A	A	G	A	A	A	A	A	A	A	A	A	A	A	A	A	A	A	A	A	A	A	A	A	G	A	A	A	A	A	A	G	A	A	G	G	A	A	A	A	A	G	A	A	A
AX-110534082	A	A	A	A	C	C	A	A	A	A	A	A	C	C	A	C	A	A	A	C	A	A	C	A	A	A	A	A	C	A	A	C	A	A	C	A	A	C	C	A	A	A	C	A	C	M	A	C	C
AX-110535012	A	G	A	G	G	A	A	A	A	A	G	A	A	A	A	G	G	A	A	G	A	A	A	A	G	A	A	G	G	A	A	G	A	A	G	A	A	A	G	G	A	A	A	A	G	A	A	A	A
AX-110537331	A	A	A	A	A	A	A	A	A	A	A	A	A	A	A	A	A	A	A	A	A	A	A	A	A	A	A	A	A	A	A	A	A	A	A	A	A	A	A	A	A	A	A	A	A	A	A	A	A
AX-110538515	A	A	A	A	G	A	A	A	A	A	A	G	G	G	G	A	A	A	G	A	A	A	A	A	A	A	A	A	A	G	A	A	A	G	A	A	A	A	A	A	A	A	A	A	A	G	A	G	G
AX-110540403	C	C	C	A	failed	A	C	C	C	C	A	C	C	A	A	C	failed	A	A	C	C	C	A	C	A	C	C	C	C	A	C	C	C	C	A	C	C	C	A	C	C	C	C	C	C	C	C	C	C
AX-110541198	failed	failed	failed	failed	failed	failed	failed	failed	failed	failed	failed	failed	failed	failed	failed	failed	failed	failed	failed	failed	failed	failed	failed	failed	failed	failed	failed	failed	failed	failed	failed	failed	failed	failed	failed	failed	failed	failed	failed	failed	failed	failed	failed	failed	failed	failed	failed	failed	failed
AX-110541226	G	G	G	G	A	G	G	G	A	A	A	G	G	G	G	G	A	A	G	A	G	G	A	G	A	G	G	G	A	G	G	G	G	G	G	G	G	G	G	G	G	G	G	G	G	G	G	G	G
AX-110542019	A	A	C	A	C	A	A	A	C	A	A	A	A	C	C	A	A	A	A	A	A	A	A	A	A	A	A	A	A	A	A	C	A	A	C	C	C	C	C	C	A	C	A	A	A	A	A	A	A
AX-110544995	A	A	A	A	A	C	A	A	A	C	A	A	A	C	C	A	C	C	A	A	A	C	A	C	A	A	C	C	C	C	failed	failed	C	C	C	A	A	A	C	A	A	A	A	C	C	A	C	A	A
AX-110545207	G	G	G	G	R	G	G	G	G	A	G	G	G	G	G	G	G	G	G	G	G	G	G	G	G	G	G	G	G	G	G	G	G	G	G	G	G	G	G	G	G	G	G	G	G	G	G	G	G
AX-110545433	A	A	A	A	G	A	A	A	A	A	G	A	A	A	A	A	A	A	A	A	A	A	A	A	A	A	A	A	A	A	G	A	A	A	A	G	G	A	A	G	A	G	G	R	G	A	A	A	A
AX-110545841	T	C	C	C	T	T	T	C	C	C	T	T	T	C	C	C	T	C	T	C	T	C	C	T	T	T	C	T	T	C	C	C	C	C	C	C	C	C	C	C	C	C	C	C	C	C	C	C	C
AX-110547477	T	T	T	T	C	T	T	T	T	T	T	C	C	C	T	T	T	T	T	T	T	T	T	T	T	C	C	T	T	T	T	C	T	C	T	T	T	T	T	T	T	T	T	T	T	C	T	C	C
AX-110550547	M	C	C	C	M	M	M	C	C	C	C	C	M	C	M	C	C	C	M	C	C	C	M	M	C	M	M	C	C	C	C	C	M	C	C	M	C	C	C	M	C	M	C	M	M	C	M	M	M
AX-110550799	G	G	G	G	A	G	G	G	G	A	G	A	G	G	G	G	G	G	G	G	G	A	G	G	G	G	A	G	G	A	G	G	G	A	G	G	G	A	A	A	A	G	G	G	G	A	G	A	A
AX-110551959	A	A	G	A	G	A	A	G	A	A	A	A	G	A	A	A	A	A	A	A	A	A	A	A	G	A	A	G	A	A	A	A	A	A	G	G	G	G	G	A	G	G	G	A	A	G	G	G	A
AX-110552546	G	G	G	A	G	G	G	A	G	G	G	A	G	G	G	G	G	G	G	G	A	G	G	G	G	G	G	A	G	G	A	A	G	G	A	A	G	A	A	G	A	A	A	G	G	A	G	G	G
AX-110554067	T	C	C	C	T	C	C	T	C	C	T	T	C	C	C	C	T	T	C	C	T	C	T	C	T	C	C	T	T	C	T	T	T	C	C	T	C	T	C	C	T	C	T	T	T	Y	T	C	T
AX-110555667	T	C	C	C	T	T	T	C	T	C	T	T	T	T	T	T	C	T	T	C	T	T	T	T	C	T	C	C	T	T	T	C	C	C	C	T	C	T	C	C	C	T	T	C	C	T	C	C	C
AX-110557286	T	C	C	T	C	T	T	C	T	T	T	T	C	C	T	C	T	T	T	T	T	T	T	T	T	T	C	T	T	T	T	T	C	C	T	T	C	T	T	T	T	T	T	T	T	T	C	T	Y
AX-110557549	A	A	C	A	A	A	A	failed	C	A	A	C	A	C	A	A	A	A	A	A	A	C	A	A	A	A	C	C	A	A	A	A	A	A	C	A	A	A	C	A	A	A	A	A	C	C	A	A	A
AX-110558571	C	C	C	C	C	C	C	C	C	C	C	C	C	A	A	C	C	C	C	C	C	C	C	C	C	C	C	C	C	C	C	C	C	C	A	C	C	C	A	C	A	C	C	C	C	C	C	C	C
AX-110558946	G	G	T	T	G	G	T	T	G	G	T	G	T	G	T	T	G	G	G	G	G	T	T	G	G	T	T	T	T	T	T	G	T	T	T	T	T	G	T	T	T	T	G	T	T	T	T	T	T
AX-110560644	failed	failed	failed	failed	failed	failed	failed	failed	failed	failed	failed	failed	failed	failed	failed	failed	failed	failed	failed	failed	failed	failed	failed	failed	failed	failed	failed	failed	failed	failed	failed	failed	failed	failed	failed	failed	failed	failed	failed	failed	failed	failed	failed	failed	failed	failed	failed	failed	failed
AX-110562552	C	C	C	C	C	T	T	T	T	T	C	C	C	T	C	T	T	C	C	C	C	T	T	T	C	C	C	C	C	T	T	T	T	T	C	T	T	C	C	C	C	C	T	Y	T	C	C	C	T
AX-110567245	C	C	failed	C	T	C	C	C	C	T	T	C	T	C	failed	C	T	T	C	C	C	T	C	failed	C	C	T	T	C	C	T	T	T	T	T	T	C	T	T	T	T	T	T	T	T	C	C	C	T
AX-110567630	C	C	C	C	C	C	C	C	C	C	C	C	C	C	C	C	C	C	C	C	C	C	C	C	C	C	C	C	C	C	C	C	C	C	C	C	C	C	A	A	C	C	C	C	C	C	C	C	C
AX-110567666	T	T	T	T	T	T	C	T	T	C	T	T	T	C	C	T	T	T	T	T	C	T	C	T	T	T	C	T	C	T	T	T	T	C	T	C	T	C	C	C	C	C	C	T	T	T	C	C	C
AX-110568331	C	T	failed	T	T	T	T	C	T	T	C	C	failed	C	failed	failed	T	C	T	T	T	T	T	T	C	C	T	C	C	C	T	C	C	C	T	T	T	T	C	T	T	T	T	Y	C	T	C	T	C
AX-110568350	A	A	G	A	A	A	A	A	A	A	A	G	A	A	A	A	A	A	A	G	G	A	A	A	A	A	A	A	A	A	G	A	G	G	A	A	G	A	A	G	A	A	G	G	G	A	G	A	A
AX-110569070	G	G	G	G	A	G	G	G	G	A	G	G	G	G	G	A	A	A	G	G	G	A	G	G	A	G	A	A	A	G	G	A	G	A	G	G	A	G	G	G	A	G	A	G	G	A	G	A	R
AX-110571065	G	A	G	A	A	A	A	A	G	G	A	A	A	A	A	A	G	A	A	A	A	G	A	G	A	G	G	A	G	A	G	G	G	G	A	A	G	G	G	G	G	G	G	G	G	G	G	G	G
AX-110571295	A	C	C	C	C	A	C	A	C	A	A	A	C	A	A	C	A	A	A	C	A	A	A	A	A	A	A	C	C	C	A	A	A	A	A	A	A	A	A	A	A	A	A	A	C	C	A	A	A
AX-110571567	C	C	C	C	T	T	T	C	C	C	C	C	T	T	C	T	C	C	C	T	C	T	T	C	C	C	T	C	C	C	C	C	C	C	C	C	C	T	C	C	T	C	T	T	T	C	T	C	C
AX-110571582	G	G	G	G	G	G	G	G	G	G	G	G	G	G	G	G	G	G	G	G	G	A	G	G	G	G	G	G	G	G	G	A	A	A	G	A	G	A	G	G	A	A	A	A	G	A	A	A	G
AX-110572023	T	Y	T	C	C	C	C	C	T	C	C	C	C	C	C	C	T	C	C	C	T	T	C	C	C	C	C	C	T	T	C	C	C	T	T	Y	C	T	C	T	T	T	C	C	C	C	T	T	C
AX-110574793	T	C	T	C	T	T	T	C	C	T	C	T	T	C	C	T	T	T	T	T	T	C	T	T	T	T	T	C	T	C	T	T	T	C	T	T	T	T	T	T	T	T	T	T	T	T	T	C	C
AX-110575862	G	G	A	G	G	A	G	G	G	G	G	G	A	G	G	A	G	G	G	G	G	A	A	A	G	G	A	A	A	G	A	G	A	G	A	G	A	G	A	A	G	G	G	A	A	A	A	G	R
AX-110576712	C	C	C	C	C	T	C	C	C	C	C	T	C	C	C	C	C	C	C	C	C	C	C	T	C	C	C	C	C	C	C	C	C	C	C	C	T	T	C	C	C	C	C	C	C	C	C	C	C
AX-110577975	A	A	A	A	A	A	A	A	A	A	A	G	A	A	A	A	A	A	A	A	A	A	A	A	A	A	A	A	A	A	A	A	A	A	A	A	A	A	A	A	A	A	A	A	A	A	A	A	A
AX-110578482	failed	failed	failed	failed	failed	failed	failed	failed	failed	failed	failed	failed	failed	failed	failed	failed	failed	failed	failed	failed	failed	failed	failed	failed	failed	failed	failed	failed	failed	failed	failed	failed	failed	failed	failed	failed	failed	failed	failed	failed	failed	failed	failed	failed	failed	failed	failed	failed	failed
AX-110579052	G	G	G	G	A	G	A	G	A	A	A	G	G	G	A	G	A	A	G	A	A	A	G	G	A	A	A	G	G	G	A	A	A	A	A	A	A	A	A	A	A	A	A	A	A	A	A	A	A
AX-110579601	G	G	A	G	G	G	G	A	A	A	G	G	A	G	G	G	G	A	G	G	G	G	G	A	G	G	A	A	G	G	G	G	G	G	G	G	G	G	A	A	G	G	G	G	G	G	G	G	G
AX-110580274	C	T	C	T	T	C	T	T	T	T	T	C	C	T	T	T	C	C	T	C	C	T	C	C	T	C	T	T	T	T	T	T	T	T	T	T	C	T	T	C	T	T	T	T	T	T	T	T	T
AX-110580847	G	G	G	G	G	G	G	G	G	G	G	G	G	G	G	G	G	G	G	G	G	G	G	G	G	G	G	G	G	G	G	G	G	G	G	G	G	G	G	G	G	G	G	G	G	G	G	G	G
AX-110580885	G	A	G	A	G	G	G	G	G	G	G	G	A	G	G	G	G	G	G	A	G	G	G	G	A	G	A	A	A	G	A	G	A	G	G	A	G	A	A	A	A	A	A	A	A	A	A	A	A
AX-110580997	T	Y	T	C	C	T	C	failed	C	C	C	T	T	C	C	C	T	T	C	C	C	C	T	T	C	T	C	C	C	C	Y	Y	Y	C	C	C	T	Y	failed	T	C	C	C	C	C	C	C	C	C
AX-110586992	C	T	T	T	T	T	C	T	T	T	T	T	T	T	C	T	T	T	T	T	C	T	T	T	T	T	T	T	T	T	T	T	T	C	C	T	T	T	T	C	C	T	T	T	T	T	C	C	T
AX-110587257	G	G	A	G	G	G	G	G	G	G	G	G	G	G	G	G	A	G	G	G	G	G	G	G	G	G	G	G	G	G	G	G	G	G	A	A	A	A	A	A	G	A	A	G	G	G	G	G	A
AX-110588223	T	T	T	T	G	T	G	T	G	G	G	T	G	G	G	G	G	G	T	T	T	T	T	T	G	G	T	T	G	G	G	G	G	G	G	G	G	G	G	T	T	G	G	G	G	G	G	G	G
AX-110591891	G	A	G	A	A	G	G	A	A	A	G	A	A	A	A	A	A	A	A	A	A	A	G	G	A	G	A	A	G	G	A	A	A	A	A	A	A	A	A	A	A	A	A	A	A	A	A	A	A
AX-110592681	C	T	T	T	T	T	C	T	T	C	T	C	T	T	C	T	T	T	T	C	C	C	T	T	T	T	T	T	T	T	T	T	T	T	C	T	T	T	C	C	C	T	T	T	T	T	T	T	T
AX-110593674	G	G	T	G	G	T	G	T	G	T	T	G	G	G	T	T	T	T	G	G	G	T	T	G	G	G	T	T	T	G	T	T	T	T	T	T	T	G	T	T	T	T	T	T	T	T	T	T	T
AX-110597123	A	C	C	C	C	A	C	C	C	C	A	C	A	A	A	A	C	A	A	C	A	C	A	C	C	C	A	A	A	C	A	C	C	A	C	A	C	A	A	C	A	A	A	A	A	A	A	A	A
AX-110600929	failed	failed	failed	failed	failed	failed	failed	failed	failed	failed	failed	failed	failed	failed	failed	failed	failed	failed	failed	failed	failed	failed	failed	failed	failed	failed	failed	failed	failed	failed	failed	failed	failed	failed	failed	failed	failed	failed	failed	failed	failed	failed	failed	failed	failed	failed	failed	failed	failed
AX-110604960	G	A	G	A	A	G	G	A	A	G	A	G	A	G	G	G	A	G	G	A	G	A	A	G	G	G	G	A	A	A	G	A	A	G	A	G	A	A	G	A	G	G	G	G	G	A	G	A	A
AX-110606361	A	G	A	G	A	A	A	A	A	A	A	A	G	A	A	A	A	A	A	G	A	A	A	A	G	A	A	G	A	A	A	A	A	A	A	A	A	A	A	A	A	A	A	A	A	A	A	A	A
AX-110609492	C	T	T	T	T	C	T	T	T	T	C	C	C	C	C	C	C	C	C	T	C	T	C	T	T	T	C	C	C	T	C	T	T	C	T	C	T	C	C	T	C	C	C	C	C	C	C	C	C
AX-110610231	G	G	G	G	G	G	A	G	A	G	G	G	A	A	G	G	G	G	G	G	G	G	G	G	G	G	G	G	G	A	G	G	R	A	G	G	G	A	G	G	G	G	G	A	A	A	A	A	A
AX-110614136	T	G	G	G	G	T	T	G	G	G	G	G	T	T	T	G	G	G	T	failed	G	G	T	T	G	T	G	T	G	T	G	G	G	T	T	G	G	G	T	T	T	T	G	G	G	T	T	T	G
AX-110615002	T	T	T	T	C	T	T	T	T	C	C	T	T	T	C	C	C	C	T	T	T	C	T	T	C	T	C	C	C	T	T	C	T	C	C	T	C	C	T	T	C	T	C	T	T	C	T	C	Y
AX-110618673	A	A	A	A	A	A	A	A	A	G	G	A	A	G	A	A	G	G	A	A	A	A	G	A	A	A	G	A	G	A	G	A	G	G	A	G	A	G	A	A	G	G	G	G	G	G	G	A	G
AX-110789319	failed	failed	failed	failed	failed	failed	failed	failed	failed	failed	failed	failed	failed	failed	failed	failed	failed	failed	failed	failed	failed	failed	failed	failed	failed	failed	failed	failed	failed	failed	failed	failed	failed	failed	failed	failed	failed	failed	failed	failed	failed	failed	failed	failed	failed	failed	failed	failed	failed
AX-110791800	G	G	T	G	T	G	G	T	G	G	T	G	T	T	T	T	G	T	T	T	G	T	T	T	T	G	T	T	T	T	T	T	T	T	T	T	T	T	G	T	T	T	T	T	T	T	T	T	G
AX-110904755	G	A	failed	A	failed	A	A	A	failed	failed	A	failed	A	A	G	A	failed	failed	G	G	G	A	failed	A	A	G	G	A	A	A	failed	A	failed	G	G	G	G	failed	G	A	G	G	G	G	G	G	A	A	G
AX-110905579	T	T	T	T	T	T	T	T	T	T	T	T	T	T	T	T	T	T	T	T	T	T	T	T	C	T	T	T	T	T	T	T	T	T	T	T	T	T	T	Y	T	T	T	T	T	T	T	T	T
AX-110907210	A	A	A	G	A	A	A	A	A	A	G	A	A	A	A	A	A	G	A	A	A	G	A	G	A	G	A	A	G	G	G	G	G	G	A	A	G	A	G	G	G	A	A	G	G	A	A	A	G
AX-110907280	T	T	T	T	T	T	T	T	T	T	C	T	T	T	T	T	C	C	T	T	T	C	T	T	T	C	T	T	C	C	T	T	T	T	C	T	T	T	T	T	T	T	T	T	T	T	T	C	C
AX-110908877	G	A	G	A	G	G	G	G	A	A	A	A	A	G	G	A	A	A	G	A	G	A	G	G	G	G	A	G	A	A	G	G	G	A	G	G	G	A	A	A	A	A	G	A	A	G	A	A	G
AX-110909131	A	A	A	R	R	A	A	A	A	A	A	A	A	A	G	A	A	A	A	G	G	A	A	A	A	A	A	A	A	A	A	A	A	G	failed	A	G	G	A	G	A	A	A	G	A	A	G	A	G
AX-110909431	G	A	G	A	A	A	A	G	G	G	A	G	A	A	A	A	A	G	A	A	G	A	A	A	A	G	A	G	G	A	G	G	G	G	G	G	G	G	A	G	G	G	G	G	G	G	G	G	G
AX-110909794	C	C	C	C	T	C	C	C	C	C	C	C	C	C	C	C	C	C	C	C	C	C	C	C	C	C	C	C	C	C	C	C	C	C	T	C	C	C	C	C	C	C	C	C	C	C	C	C	C
AX-110910964	T	T	C	T	C	C	C	T	T	T	C	T	T	C	C	T	T	C	T	C	C	T	C	C	C	Y	C	T	C	C	T	C	C	C	T	Y	T	T	C	C	C	T	C	C	C	C	C	T	C
AX-110911101	A	G	A	A	G	G	G	G	A	A	A	A	G	G	G	G	A	A	A	G	A	A	A	G	A	A	G	G	A	A	A	G	A	A	A	A	A	A	A	A	A	A	A	A	A	A	A	G	A
AX-110911122	T	G	G	G	G	T	T	G	G	G	G	G	G	G	T	T	G	G	G	G	T	G	T	G	G	G	G	G	G	G	G	G	G	T	G	G	G	G	T	G	G	G	G	G	G	T	T	T	G
AX-110913326	G	G	G	G	A	G	G	A	A	A	A	A	G	G	G	A	A	A	A	A	A	A	G	A	A	G	A	A	A	A	G	G	G	G	G	G	A	G	G	A	G	G	G	G	G	A	G	G	G
AX-110913451	T	G	T	G	G	T	G	G	G	G	G	T	T	G	G	G	T	T	G	G	G	G	T	T	G	T	G	G	G	G	G	G	G	G	G	G	T	G	G	T	G	G	G	G	G	G	G	G	G
AX-110914919	C	C	C	C	T	C	T	C	C	T	T	C	C	T	T	C	T	C	C	T	T	T	T	C	T	C	C	C	C	C	C	C	C	T	C	C	C	C	C	C	C	C	C	C	C	C	T	T	T
AX-110915229	T	T	T	T	G	T	G	G	T	T	T	T	T	G	G	T	T	T	T	T	T	G	G	G	T	G	T	G	T	T	G	T	T	T	T	G	T	G	T	T	T	G	G	T	T	G	G	G	T
AX-110917032	A	A	A	A	C	A	A	A	A	A	A	A	C	C	A	C	A	A	A	A	A	A	A	C	C	A	A	A	A	A	A	C	A	A	A	A	A	A	A	A	C	A	A	A	A	A	A	A	A
AX-110917052	G	G	G	G	G	A	A	G	G	G	A	G	G	A	A	G	G	G	G	G	G	G	G	A	A	A	A	G	A	G	A	G	G	A	G	G	A	G	G	A	G	G	G	A	A	A	A	A	A
AX-110917328	T	T	T	T	T	T	T	T	T	T	T	T	T	T	T	T	T	T	T	T	T	C	T	C	C	T	T	T	C	C	T	T	T	T	T	C	T	T	T	T	T	T	T	T	T	C	T	T	T
AX-110918031	C	C	C	C	A	C	A	C	C	C	A	C	A	C	C	C	C	A	C	C	C	C	C	C	C	C	A	C	C	C	C	C	C	A	C	C	C	C	A	A	C	C	C	C	C	A	A	A	A
AX-110918350	C	A	A	C	A	A	A	A	C	A	A	A	A	A	A	C	A	C	A	C	C	A	A	A	C	A	A	A	C	A	A	A	A	A	A	A	A	A	C	A	A	A	A	A	C	A	A	A	A
AX-110919196	G	G	G	G	G	G	G	G	G	G	G	G	G	G	G	A	G	G	G	G	G	G	G	G	A	G	G	G	G	G	G	G	G	G	G	G	G	G	G	G	A	G	G	G	G	A	G	G	G
AX-110919945	A	G	A	G	G	A	A	A	G	G	A	G	A	A	A	G	A	A	A	A	A	A	G	A	A	A	A	A	A	A	A	A	A	G	A	G	A	A	A	A	G	A	A	A	A	A	A	G	G
AX-110920715	A	G	A	G	G	G	A	G	A	A	G	A	A	G	G	A	G	G	G	A	A	G	G	G	G	A	A	G	A	G	G	A	G	G	A	A	G	A	A	G	A	A	A	G	G	G	G	G	G
AX-110920884	G	T	T	T	T	T	G	failed	T	T	T	G	G	G	G	T	failed	T	G	T	G	T	G	T	T	T	T	T	T	T	T	K	T	G	G	T	T	T	G	T	G	T	T	T	T	G	T	T	G
AX-110922496	A	A	A	A	A	A	A	G	A	G	G	A	G	A	A	A	A	G	A	A	A	G	G	A	G	A	G	A	A	A	G	A	R	G	G	G	A	A	G	A	G	G	G	G	G	G	G	G	G
AX-110923783	T	T	C	T	C	T	T	failed	T	T	T	C	C	C	T	Y	C	T	C	C	T	C	C	C	C	C	C	C	T	T	Y	C	C	C	T	failed	C	C	C	T	C	C	failed	C	C	failed	C	C	C
AX-110924163	G	G	A	G	A	G	G	A	G	A	A	G	G	G	G	G	G	A	G	G	G	G	G	A	G	G	G	A	G	G	G	A	A	G	A	G	A	G	G	A	G	G	G	G	A	G	G	G	G
AX-110924218	G	T	T	T	T	G	G	G	G	G	T	G	G	G	G	G	G	T	T	T	G	G	G	G	T	G	G	G	G	G	K	G	G	G	G	G	G	G	G	G	G	G	G	G	G	G	G	G	G
AX-110924523	G	G	G	G	G	G	G	G	G	G	G	G	G	G	G	G	G	G	G	G	G	G	G	G	G	G	A	G	G	G	A	G	A	G	G	A	A	A	A	G	A	G	G	A	A	G	G	G	G
AX-110925145	C	C	C	C	T	C	C	C	C	C	C	C	C	C	C	C	C	C	C	C	C	T	T	C	C	C	C	C	C	C	C	C	T	C	C	C	C	C	C	T	C	C	C	C	C	T	C	C	C
AX-110926324	A	A	A	A	A	A	G	A	A	A	G	A	A	A	A	A	A	A	A	A	G	A	A	A	A	A	A	A	G	A	A	G	A	A	G	A	A	A	G	A	A	A	A	A	A	A	A	G	A
AX-110927409	C	C	C	C	C	C	C	A	C	A	C	C	C	C	C	C	C	C	C	C	C	C	C	C	C	C	C	A	C	C	C	C	C	C	C	C	C	C	A	C	C	C	C	C	C	C	C	C	C
AX-110928443	C	C	failed	C	C	C	T	C	C	T	C	C	T	T	T	T	T	T	C	T	C	C	T	C	failed	C	C	C	T	T	T	T	T	C	C	T	T	C	C	T	T	T	T	T	T	C	T	T	Y
AX-110930964	T	C	T	C	C	T	C	C	C	C	C	C	T	T	C	C	C	C	C	T	T	C	T	T	C	T	C	T	C	C	C	C	C	C	C	C	C	C	T	T	C	C	C	C	C	C	C	C	C
AX-110930988	G	G	G	G	G	G	A	A	A	A	A	G	A	G	G	G	G	G	G	A	A	A	G	G	A	G	G	A	G	G	G	A	G	G	G	G	A	G	G	A	G	G	G	G	G	G	G	G	A
AX-110932468	C	C	C	C	C	C	C	T	C	C	C	C	T	C	C	T	C	C	C	C	C	C	C	T	C	C	C	C	C	C	T	C	C	C	C	T	C	C	C	C	C	T	T	C	C	T	C	C	C
AX-110932540	A	A	G	A	A	A	A	A	A	G	A	A	A	A	A	A	A	A	A	A	A	A	A	A	A	A	A	A	A	A	A	G	A	A	A	A	G	G	A	G	A	A	A	A	A	A	A	A	A
AX-110933998	C	T	T	C	C	C	C	C	C	C	T	C	C	C	C	T	T	T	C	C	C	T	C	C	T	C	C	C	T	C	T	T	T	C	C	T	T	T	T	C	C	failed	T	T	T	T	C	C	C
AX-110934658	T	T	T	T	G	T	T	T	G	T	G	T	T	T	T	G	G	G	G	G	G	G	T	T	G	T	G	T	G	G	T	T	T	T	T	T	G	T	T	K	T	T	T	T	T	G	T	T	T
AX-110934900	A	A	A	A	A	A	A	A	A	G	G	A	G	A	A	G	G	A	G	A	A	A	A	G	G	A	A	A	A	A	A	A	A	A	A	A	A	A	A	A	G	A	A	A	A	A	A	A	A
AX-110936094	T	T	T	T	T	T	T	T	T	T	C	T	T	C	T	T	T	C	T	T	T	T	T	T	T	T	C	T	T	C	T	T	T	T	C	T	T	T	T	T	T	T	T	T	T	T	T	T	T
AX-110936122	T	T	T	T	T	T	T	T	T	T	C	C	T	T	T	T	T	T	T	C	C	T	T	T	T	T	T	T	T	C	C	T	C	C	C	C	C	C	T	C	C	C	C	C	C	T	C	C	C
AX-110936551	G	A	A	A	A	G	A	A	A	G	A	A	A	A	A	A	A	A	A	A	G	A	G	A	A	G	A	A	A	A	G	G	G	G	G	A	G	G	A	A	G	R	R	G	G	G	G	G	G
AX-110937054	C	A	A	A	A	A	C	C	C	C	C	C	A	A	A	C	C	C	C	A	C	A	C	A	A	C	A	A	C	C	A	C	A	A	A	C	A	A	C	C	C	C	C	A	A	C	A	C	A
AX-110937882	A	A	G	A	G	G	G	G	G	G	G	A	A	G	G	G	failed	G	G	G	A	G	G	G	G	G	G	G	G	G	A	A	A	G	A	A	G	G	A	G	G	A	A	A	G	G	G	A	G
AX-110938926	T	T	C	T	T	T	C	T	T	C	T	C	T	T	T	T	C	T	T	C	T	T	T	T	T	T	T	T	T	T	T	T	T	T	T	T	T	T	T	T	T	T	T	T	T	T	T	T	T
AX-110939656	C	T	C	T	C	C	C	C	T	T	C	T	C	C	C	C	C	T	C	C	C	C	C	C	C	T	C	C	C	C	C	C	C	C	C	T	C	C	C	C	T	C	C	C	C	C	C	C	C
AX-110940219	C	C	C	C	C	C	C	C	C	C	C	C	C	C	C	C	C	C	C	C	C	C	C	C	C	C	C	C	C	C	C	C	C	C	C	C	C	C	C	C	C	C	C	C	C	C	C	C	C
AX-110940833	T	C	T	C	C	C	C	T	C	T	C	C	C	C	C	C	C	C	C	C	T	C	C	C	C	T	C	T	T	C	C	T	T	T	T	C	T	T	C	T	T	T	T	Y	C	T	T	T	T
AX-110940891	G	A	A	A	G	G	G	G	A	G	A	G	G	G	G	G	A	A	A	G	G	G	A	G	G	A	G	A	G	A	G	A	A	G	G	G	A	A	G	G	G	R	A	G	G	R	G	G	A
AX-110941435	T	T	C	T	T	T	C	T	T	T	T	T	C	T	C	T	T	T	C	C	T	T	T	T	T	T	T	T	T	C	T	T	T	T	T	T	T	T	T	T	T	T	C	T	T	T	T	T	T
AX-110941989	T	T	T	T	T	T	T	T	T	T	C	T	T	C	T	T	T	C	T	T	T	T	T	T	T	T	T	T	T	T	T	T	T	T	C	T	T	T	T	C	T	T	T	T	T	T	T	T	T
AX-110943276	C	C	C	A	C	C	C	C	C	C	C	C	C	A	C	A	C	C	C	C	C	C	C	C	C	C	A	C	A	C	C	C	C	C	A	C	C	C	A	C	C	C	C	C	C	C	C	C	C
AX-110943874	A	A	A	A	A	A	A	A	A	A	A	A	A	A	A	A	A	A	A	A	A	A	A	A	A	A	A	A	G	A	A	A	A	A	A	A	A	A	A	A	A	A	A	A	A	G	A	A	G
AX-110943975	T	C	T	C	C	C	C	C	C	T	T	T	C	T	T	C	T	T	C	C	C	C	C	T	C	C	T	C	T	C	T	T	T	T	T	C	T	T	T	T	T	T	T	T	T	T	T	C	T
AX-110944328	C	C	C	C	C	C	T	C	T	C	C	C	C	C	C	C	C	T	C	T	T	C	C	C	C	C	C	C	C	C	C	C	C	C	T	C	T	C	C	T	C	C	C	C	C	C	C	C	C
AX-110944383	G	G	A	G	A	A	A	A	G	G	A	G	G	A	G	A	A	G	A	G	G	A	A	A	A	A	A	A	G	A	G	G	A	A	G	G	G	G	A	A	A	G	G	G	G	A	A	A	R
AX-110944530	G	failed	G	R	G	G	G	R	G	G	G	R	G	G	G	G	G	G	G	G	R	G	G	G	G	G	G	A	G	G	A	A	G	G	A	R	G	failed	A	G	A	failed	R	G	G	A	G	G	G
AX-110945395	T	T	T	T	C	T	C	C	T	T	T	T	T	C	T	C	T	T	C	T	T	C	T	T	T	T	C	C	T	C	T	C	Y	T	C	T	T	C	C	T	T	T	C	T	T	C	T	T	T
AX-110945528	C	C	C	T	C	C	C	C	T	C	T	C	C	C	C	C	T	C	T	T	C	T	T	C	C	C	C	C	T	C	C	C	C	C	C	C	C	C	C	C	C	C	C	C	C	C	C	C	C
AX-110945767	A	A	A	A	G	A	A	G	A	A	A	A	A	A	A	A	A	A	A	A	A	A	A	A	G	A	A	A	A	A	A	A	A	A	failed	A	G	A	A	A	G	A	A	A	A	A	A	A	A
AX-110946232	C	C	T	C	C	C	C	T	C	C	C	C	C	C	C	C	C	C	C	C	C	T	C	C	C	C	C	T	T	C	C	C	C	C	T	T	C	C	C	C	T	T	C	C	C	T	C	C	T
AX-110946235	C	T	C	T	C	C	C	C	T	T	T	C	C	T	T	T	C	T	C	T	C	C	T	T	C	C	T	C	T	T	T	T	Y	T	C	T	C	C	C	C	C	Y	T	Y	C	Y	T	C	T
AX-110946282	T	T	T	T	C	T	T	T	T	T	T	T	T	T	C	C	T	T	C	T	T	C	C	C	C	T	T	T	T	T	T	T	T	T	T	T	T	T	C	T	C	T	T	T	T	C	T	C	C
AX-110946843	G	G	A	G	G	G	G	A	G	G	G	G	G	G	G	G	G	G	G	G	G	G	G	G	G	G	G	A	G	G	G	G	G	G	A	G	G	G	G	G	G	G	G	G	G	G	G	G	G
AX-110949499	A	G	A	G	G	G	G	G	G	G	G	G	G	G	G	G	G	G	G	A	A	G	G	G	G	A	G	G	G	A	G	G	G	G	G	G	A	G	G	A	G	G	G	G	G	A	G	A	G
AX-110949650	C	C	A	C	C	C	C	A	C	C	C	C	C	C	C	A	A	C	C	C	A	A	C	C	A	C	A	A	C	C	A	A	A	C	A	A	A	A	A	C	A	A	A	A	A	A	A	C	failed
AX-110951565	G	G	G	G	G	G	A	A	G	A	A	G	G	A	A	A	A	A	G	G	G	G	A	G	G	G	A	A	A	G	G	A	G	A	A	G	A	G	A	A	G	G	A	G	G	A	failed	A	G
AX-110951890	A	A	A	A	G	G	G	G	A	A	G	A	G	G	G	G	A	A	G	G	G	G	G	G	G	A	G	G	G	A	G	A	G	G	G	G	A	G	A	G	G	G	G	G	G	G	G	G	G
AX-110952216	G	A	G	A	A	A	A	A	A	G	G	G	A	G	G	A	G	G	A	A	A	A	A	G	A	A	G	A	G	A	G	G	G	G	G	A	G	G	G	G	G	G	G	G	G	G	G	A	G
AX-110952511	A	A	G	A	A	A	G	G	A	A	A	A	A	A	A	A	A	A	A	A	A	A	A	A	A	A	A	A	A	A	A	G	A	A	A	A	A	A	A	A	A	A	A	A	G	A	A	A	A
AX-110952533	T	T	C	T	C	C	C	C	T	T	C	T	C	C	T	T	C	C	T	C	T	C	T	T	C	T	T	T	C	C	T	C	C	C	C	T	C	C	T	C	C	C	T	T	T	C	T	C	C
AX-110953443	failed	failed	failed	failed	failed	failed	failed	failed	failed	failed	failed	failed	failed	failed	failed	failed	failed	failed	failed	failed	failed	failed	failed	failed	failed	failed	failed	failed	failed	failed	failed	failed	failed	failed	failed	failed	failed	failed	failed	failed	failed	failed	failed	failed	failed	failed	failed	failed	failed
AX-110953923	G	G	G	G	T	G	T	T	G	G	G	G	G	T	T	G	G	G	G	G	G	T	G	T	G	T	T	T	G	G	T	G	G	G	G	T	G	T	G	G	G	T	T	G	G	T	T	T	G
AX-110955429	G	A	G	G	G	G	A	G	G	G	G	G	G	G	G	G	G	G	G	A	G	G	G	G	G	G	G	A	G	A	A	A	A	A	G	A	G	A	A	G	A	A	A	A	A	R	A	G	A
AX-110956320	C	C	C	C	C	C	A	C	C	C	C	C	C	A	C	C	C	C	C	C	C	C	C	C	C	C	C	C	C	C	C	C	C	C	C	C	C	C	C	C	C	C	C	C	C	A	A	C	C
AX-110956659	G	G	A	G	A	G	A	A	A	A	G	A	A	G	G	G	failed	G	G	A	G	A	G	G	A	G	G	A	A	A	G	A	G	G	A	G	A	G	G	G	G	G	G	G	A	G	G	G	G
AX-110956771	G	A	G	G	A	A	A	A	G	A	G	A	A	G	A	A	G	A	G	G	A	G	G	A	A	G	A	A	G	A	A	A	A	A	A	A	A	A	A	G	A	A	A	A	A	A	A	A	A
AX-110958104	C	C	C	C	A	C	A	C	C	C	C	C	A	C	C	C	C	C	C	C	C	C	C	C	C	C	C	C	C	C	C	C	C	A	C	C	C	C	A	A	C	C	C	C	C	A	A	A	A
AX-110958367	C	C	C	C	C	C	C	C	T	T	C	C	C	C	C	C	C	C	C	T	C	C	C	C	C	C	T	C	C	C	C	T	C	C	C	C	T	C	C	C	C	C	C	C	T	C	C	C	C
AX-110960365	G	G	G	G	G	G	C	G	G	G	G	G	G	C	G	G	G	G	G	G	G	G	G	G	G	G	G	G	G	G	G	G	G	G	G	G	G	C	G	G	G	G	G	G	G	C	C	C	C
AX-110960820	T	T	T	C	C	T	C	C	T	T	T	C	C	C	C	T	C	T	C	T	T	C	C	C	C	T	T	C	T	C	C	failed	T	T	C	T	T	C	C	T	T	T	C	T	T	C	T	T	C
AX-110962394	A	G	A	G	G	A	A	G	A	G	A	G	A	A	A	A	failed	A	G	A	A	G	A	A	G	A	G	A	A	G	G	A	G	G	A	G	A	A	G	A	G	G	G	failed	G	A	A	G	A
AX-110963187	A	A	A	A	G	A	G	A	A	G	G	G	A	G	A	A	G	G	A	A	A	G	A	A	A	G	A	G	G	A	A	A	A	G	A	A	A	A	G	A	A	A	A	A	A	G	A	G	A
AX-110964593	C	C	C	C	T	T	T	C	C	C	C	C	C	T	C	C	C	C	T	C	T	T	T	T	T	C	C	C	T	T	C	T	T	C	C	T	C	C	T	C	T	C	C	C	C	T	C	C	C
AX-110964623	failed	failed	failed	failed	failed	failed	failed	failed	failed	failed	failed	failed	failed	failed	failed	failed	failed	failed	failed	failed	failed	failed	failed	failed	failed	failed	failed	failed	failed	failed	failed	failed	failed	failed	failed	failed	failed	failed	failed	failed	failed	failed	failed	failed	failed	failed	failed	failed	failed
AX-110964654	T	G	G	G	T	T	T	T	T	G	T	T	G	T	T	T	G	T	T	G	T	T	T	T	G	T	G	T	T	T	T	G	G	G	G	T	G	T	G	G	G	T	T	G	G	T	T	T	G
AX-110966829	T	T	T	T	C	C	C	T	T	T	T	T	C	C	T	C	T	T	C	C	T	T	C	T	C	T	T	T	C	C	T	C	C	T	C	T	C	C	C	C	T	T	C	T	C	Y	T	C	T
AX-110967458	G	G	G	G	G	G	G	G	G	G	G	G	G	G	G	G	G	G	G	G	G	G	G	G	G	G	G	G	A	G	G	G	G	G	G	A	G	G	G	G	A	A	A	G	G	A	G	A	A
AX-110967964	G	G	A	G	G	A	A	G	G	G	G	G	A	A	G	A	G	G	A	A	A	G	G	G	A	G	G	G	G	G	A	A	A	G	G	A	A	A	G	A	G	A	A	A	G	G	G	A	G
AX-110968580	T	failed	T	C	C	C	C	C	C	C	C	T	T	C	C	C	T	T	C	C	C	C	C	C	C	T	C	C	C	C	failed	failed	failed	C	C	C	T	C	C	T	C	C	C	C	C	C	C	C	C
AX-110968938	C	C	T	T	C	C	T	C	C	T	C	C	T	C	C	T	T	C	T	T	C	T	C	T	C	C	C	C	C	C	T	C	T	C	C	T	C	T	C	C	T	C	T	T	T	C	Y	C	C
AX-110970743	G	G	G	G	G	G	G	G	A	G	G	G	G	G	G	G	G	G	G	G	G	G	G	G	G	G	G	G	G	G	failed	A	G	G	G	G	G	failed	G	G	G	G	G	G	G	G	G	G	G
AX-110971829	C	C	C	C	A	C	A	A	C	A	A	A	C	A	C	A	A	A	C	C	C	A	A	C	C	C	C	A	A	C	C	A	A	A	A	C	C	A	A	C	A	A	C	A	A	A	A	A	C
AX-110972792	T	G	T	G	T	T	T	T	G	G	T	T	G	T	T	T	G	T	T	G	G	T	T	T	T	T	G	T	G	T	T	T	G	T	T	T	T	T	G	G	T	T	T	T	G	T	T	T	T
AX-110973424	T	T	C	T	T	T	T	T	T	T	T	T	T	T	T	T	C	T	T	T	T	T	T	T	C	T	T	T	T	T	T	C	C	C	C	T	C	T	C	C	C	T	T	C	C	T	T	T	T
AX-110974122	T	C	C	C	T	C	T	C	C	C	C	T	C	C	C	C	T	C	C	C	T	T	C	T	C	T	C	C	C	C	T	T	T	T	C	T	T	C	C	T	C	C	T	Y	T	C	C	C	T
AX-110974449	G	G	G	G	G	G	G	A	G	A	G	G	G	G	G	G	G	A	G	A	G	A	G	G	A	G	G	G	G	G	G	G	G	G	G	G	G	G	G	G	A	G	G	G	G	G	G	G	G
AX-110974569	A	A	G	G	G	A	A	G	A	A	G	A	A	A	A	A	A	G	failed	A	A	G	A	A	G	A	G	A	G	A	R	G	G	G	A	A	G	G	G	A	G	G	G	G	G	G	G	G	G
AX-110979382	G	G	G	G	T	G	T	T	G	T	T	T	T	T	T	G	T	T	G	T	G	T	T	G	G	G	T	G	G	T	G	G	T	G	G	G	T	T	G	T	G	G	T	G	G	T	G	T	T
AX-110979591	failed	failed	failed	failed	failed	failed	failed	failed	failed	failed	failed	failed	failed	failed	failed	failed	failed	failed	failed	failed	failed	failed	failed	failed	failed	failed	failed	failed	failed	failed	failed	failed	failed	failed	failed	failed	failed	failed	failed	failed	failed	failed	failed	failed	failed	failed	failed	failed	failed
AX-110979758	C	T	T	C	T	C	C	T	C	C	C	C	T	T	C	T	C	C	C	C	C	C	C	C	C	C	T	C	C	C	C	C	T	T	C	C	T	C	C	C	C	C	C	C	C	C	T	C	Y
AX-110981509	C	C	C	C	C	T	C	T	T	C	T	C	T	T	C	C	C	T	C	C	C	C	C	T	C	C	C	T	T	C	T	T	T	T	C	C	C	C	C	C	C	T	C	T	C	T	T	T	failed
AX-110982928	C	C	C	A	C	C	C	C	C	C	A	C	C	C	C	C	C	A	C	C	C	A	C	A	C	A	C	C	A	A	A	A	A	A	C	C	A	C	A	A	A	C	C	A	A	C	C	C	A
AX-110982995	G	G	G	G	G	A	G	A	G	G	G	G	G	A	G	G	A	G	G	A	A	A	A	A	G	G	G	A	A	A	failed	R	G	G	G	G	G	G	A	G	G	A	A	G	G	G	G	A	G
AX-110983244	A	A	A	A	A	G	G	A	A	A	A	A	A	G	G	A	A	A	A	A	A	A	G	A	A	G	A	A	A	A	A	A	A	A	A	R	G	A	A	A	G	A	A	A	A	G	G	A	A
AX-110984139	G	A	A	A	G	G	G	A	A	A	A	G	G	A	A	G	A	A	A	A	G	A	G	A	A	A	G	A	A	A	G	G	G	G	G	G	G	G	A	G	A	G	G	G	G	A	A	G	A
AX-110984727	A	A	C	A	M	A	A	A	A	A	A	A	A	A	A	A	A	A	A	A	A	A	A	A	A	A	A	A	A	A	A	A	A	A	A	A	C	A	A	C	A	A	A	A	A	A	A	A	A
AX-110986366	T	C	C	C	C	C	C	C	T	T	C	T	C	C	C	C	T	C	T	C	T	T	C	T	T	T	C	C	T	T	T	C	C	C	T	T	C	T	T	C	T	T	T	T	T	T	C	T	C
AX-110988092	C	T	C	T	T	T	C	T	T	T	T	T	C	C	C	T	T	T	C	T	C	C	T	C	C	C	C	T	T	C	C	T	C	C	C	C	T	C	C	C	T	C	C	C	C	C	C	C	C
AX-110988511	G	G	A	G	G	G	G	G	G	G	G	G	G	G	G	G	A	G	G	G	G	A	G	G	G	G	A	G	G	A	G	G	G	G	G	G	R	A	G	A	G	G	G	G	A	G	G	G	G
AX-110988885	T	T	T	T	C	T	T	T	T	T	T	T	T	T	T	T	C	T	T	T	T	C	C	C	T	T	T	T	T	T	T	T	C	T	T	T	C	T	T	C	T	T	T	T	T	C	T	T	T
AX-110989461	C	C	T	C	C	C	C	C	C	C	C	C	C	C	C	C	C	C	C	C	C	C	C	C	C	C	T	C	C	C	C	C	C	C	C	C	C	C	C	T	C	C	C	C	C	C	C	C	T
AX-110989618	G	A	A	A	G	G	G	A	A	A	A	G	A	G	A	G	G	G	G	G	G	A	G	G	G	G	A	A	A	A	A	A	A	A	A	A	A	G	A	A	G	A	A	A	A	G	A	A	A
AX-110990896	A	A	G	A	G	A	A	A	A	A	A	A	A	A	A	A	A	A	A	A	A	A	A	A	A	A	A	A	A	A	A	A	A	A	G	G	A	G	A	A	A	G	G	A	A	A	A	A	A
AX-110992378	T	C	T	T	C	T	T	T	T	T	T	T	T	T	T	T	C	T	T	T	T	C	C	C	T	T	C	C	T	T	T	C	T	T	T	T	T	T	C	C	C	T	T	T	T	T	T	T	T
AX-110992521	G	G	G	G	G	G	A	G	G	G	A	A	G	A	G	G	A	G	G	G	G	G	G	A	G	A	A	G	G	G	A	A	A	A	G	A	G	A	G	G	A	G	A	A	A	A	A	A	A
AX-110996632	T	T	G	T	G	T	T	G	G	T	G	T	G	T	T	T	T	G	T	T	T	T	T	G	G	T	G	G	G	G	G	T	T	T	T	T	T	T	G	G	T	T	T	G	G	T	G	T	T
AX-110996776	G	T	G	T	T	T	G	G	T	T	G	G	G	T	G	G	G	G	T	G	G	G	G	T	G	G	G	T	T	G	G	G	G	G	T	T	G	G	T	G	T	T	T	G	G	G	G	G	G
AX-110998250	G	G	G	G	G	G	A	A	A	G	A	G	G	G	G	G	A	A	G	A	A	A	G	G	A	G	G	A	G	G	G	G	G	G	G	G	G	G	G	G	G	G	G	G	G	G	G	G	G
AX-110998568	C	C	T	C	C	T	T	T	C	C	T	C	C	C	C	T	T	T	T	T	T	C	C	T	T	T	T	T	T	T	C	T	C	C	T	T	T	T	T	T	T	T	T	C	C	C	C	C	C
AX-110999315	T	C	T	T	T	C	C	T	T	T	C	T	C	T	C	T	C	C	T	T	C	C	C	C	C	T	T	C	C	C	C	C	T	T	C	C	T	C	C	C	C	C	C	C	C	C	T	C	Y
AX-110999616	failed	failed	failed	failed	failed	failed	failed	failed	failed	failed	failed	failed	failed	failed	failed	failed	failed	failed	failed	failed	failed	failed	failed	failed	failed	failed	failed	failed	failed	failed	failed	failed	failed	failed	failed	failed	failed	failed	failed	failed	failed	failed	failed	failed	failed	failed	failed	failed	failed
AX-111002217	failed	failed	failed	failed	failed	failed	failed	failed	failed	failed	failed	failed	failed	failed	failed	failed	failed	failed	failed	failed	failed	failed	failed	failed	failed	failed	failed	failed	failed	failed	failed	failed	failed	failed	failed	failed	failed	failed	failed	failed	failed	failed	failed	failed	failed	failed	failed	failed	failed
AX-111002718	C	C	C	T	C	C	C	C	C	C	C	C	C	C	C	C	T	C	C	C	C	C	C	C	C	C	C	C	C	C	C	Y	Y	C	C	Y	C	C	C	C	C	C	C	C	C	C	C	C	C
AX-111002833	A	G	A	A	G	G	G	A	failed	G	A	G	A	A	A	A	A	G	G	A	A	G	G	G	A	A	A	G	A	G	G	A	A	A	A	G	A	A	A	G	G	A	A	A	A	G	G	G	G
AX-111006713	C	A	C	A	A	A	A	A	A	A	A	C	C	C	A	C	C	A	C	C	C	A	C	C	A	C	A	A	A	A	C	A	C	C	A	A	C	C	A	C	A	A	C	C	C	A	C	A	A
AX-111007414	A	G	A	A	A	A	A	A	G	G	A	G	G	A	A	A	A	G	G	A	G	A	A	A	A	G	A	A	A	G	G	G	G	G	G	G	G	G	A	A	A	A	G	G	G	A	G	A	R
AX-111008496	A	A	G	A	A	A	A	A	A	A	A	A	A	A	A	A	G	A	A	A	A	A	A	A	A	A	A	A	A	A	A	A	A	A	G	G	G	G	G	G	A	G	G	A	A	A	A	A	G
AX-111009690	C	C	C	C	C	C	failed	C	A	C	C	A	C	A	C	A	C	C	C	C	C	C	C	C	C	C	A	A	C	C	C	C	C	A	A	A	C	A	C	C	A	A	A	A	A	C	A	C	C
AX-111010196	G	G	A	A	A	A	G	A	A	G	A	G	G	G	G	G	A	A	G	A	G	G	G	G	A	G	G	A	A	G	G	A	G	G	G	A	G	A	A	A	A	A	G	G	G	G	G	G	G
AX-111010677	C	C	C	C	T	C	T	C	C	C	T	C	T	C	C	C	C	T	C	C	C	C	C	C	C	C	T	C	C	T	Y	Y	C	C	C	C	C	C	T	T	C	C	C	C	C	C	C	C	C
AX-111011082	G	G	G	G	C	C	C	G	G	G	G	G	C	C	G	G	C	G	G	G	G	G	C	G	C	G	C	G	G	C	G	C	C	C	G	S	G	G	C	G	C	G	C	C	C	C	C	G	C
AX-111013457	A	A	A	A	G	A	G	A	A	A	G	A	A	G	G	A	G	A	A	G	G	G	G	A	G	A	A	A	A	A	A	A	A	G	A	A	A	A	A	A	A	A	A	A	A	A	G	G	G
AX-111014379	C	C	C	C	C	C	C	C	C	C	C	C	C	C	C	C	C	C	C	T	T	C	C	C	C	C	C	C	C	C	C	C	C	C	C	C	C	C	C	C	C	C	C	C	C	C	C	C	C
AX-111014699	C	C	T	T	T	C	C	C	C	C	T	C	C	C	C	C	C	T	C	C	C	C	C	C	T	C	C	C	T	T	C	C	C	C	C	C	C	C	C	C	C	C	C	C	C	C	C	C	C
AX-111014946	C	C	C	C	C	T	T	C	C	C	C	C	C	T	T	T	C	C	T	C	C	C	C	C	C	C	C	C	C	C	T	C	C	T	C	T	C	T	T	C	C	T	C	C	T	Y	C	T	C
AX-111015088	Y	failed	C	C	C	C	T	T	Y	C	C	Y	C	C	C	C	C	Y	C	C	T	C	C	C	C	Y	C	C	C	C	T	T	C	C	C	T	C	T	T	C	T	T	T	C	C	T	C	C	C
AX-111016225	G	failed	T	G	G	G	G	T	G	G	G	G	G	G	G	T	G	G	G	G	G	G	G	G	G	G	G	G	G	G	T	T	T	G	G	G	G	failed	G	G	G	G	G	T	G	G	T	G	G
AX-111016712	T	C	T	C	T	T	T	T	T	T	T	T	T	T	T	T	T	T	C	T	T	T	T	T	C	T	T	T	T	T	C	T	C	C	T	T	T	T	T	T	T	T	T	C	C	T	C	T	T
AX-111016823	T	T	C	C	T	T	T	T	T	T	T	T	T	T	T	C	T	T	T	T	T	T	T	T	T	T	C	C	C	T	T	T	T	C	C	T	C	T	T	T	T	T	T	T	T	C	C	C	C
AX-111017804	A	G	A	G	A	G	G	G	A	A	A	A	A	A	G	A	A	A	A	A	A	A	G	G	A	A	G	A	A	G	A	A	A	A	G	A	A	A	A	A	A	A	G	A	A	R	A	A	A
AX-111020457	G	G	G	G	G	G	G	G	G	G	A	G	G	G	G	A	A	A	G	G	G	G	G	G	A	G	G	G	G	A	G	G	G	G	G	G	G	G	G	G	G	G	G	G	G	G	G	G	G
AX-111022091	T	K	T	K	T	K	G	K	T	T	T	T	T	failed	G	T	T	T	G	failed	T	G	T	K	K	G	G	T	T	T	K	K	T	G	failed	T	G	T	T	K	T	T	T	G	G	G	G	G	G
AX-111022406	C	C	C	C	C	C	C	C	A	A	A	C	C	failed	C	A	C	C	A	C	C	C	C	C	A	C	C	C	C	C	C	C	C	C	C	C	C	C	A	C	C	C	C	C	C	C	C	A	C
AX-111023363	C	T	C	T	T	T	C	T	T	C	T	C	C	T	C	C	T	T	T	C	C	T	C	T	T	C	C	T	C	T	T	C	T	C	C	C	T	C	C	C	C	C	C	T	T	T	C	C	failed
AX-111023752	failed	failed	failed	failed	failed	failed	failed	failed	failed	failed	failed	failed	failed	failed	failed	failed	failed	failed	failed	failed	failed	failed	failed	failed	failed	failed	failed	failed	failed	failed	failed	failed	failed	failed	failed	failed	failed	failed	failed	failed	failed	failed	failed	failed	failed	failed	failed	failed	failed
AX-111024115	G	T	T	T	G	G	G	G	T	T	G	G	G	G	G	T	G	T	T	G	T	G	G	G	T	G	G	T	G	T	G	T	G	G	G	T	T	G	G	G	G	T	T	G	T	T	G	G	G
AX-111026726	A	A	A	A	A	A	A	G	A	A	A	A	A	G	A	A	A	A	G	A	G	G	G	A	A	G	A	A	A	A	G	A	G	G	G	G	G	G	G	A	G	A	A	G	G	R	G	G	G
AX-111026770	G	A	G	G	G	A	G	A	G	G	A	A	G	G	G	A	A	G	G	A	A	A	G	G	G	A	A	A	G	G	G	G	G	G	G	G	G	G	A	A	G	G	G	G	G	G	G	G	G
AX-111027687	G	A	A	G	G	G	G	G	A	A	A	G	G	G	G	G	R	A	G	G	G	A	G	G	G	G	G	A	G	G	R	failed	G	G	G	G	G	G	G	A	G	G	G	G	G	A	G	G	G
AX-111027755	C	C	T	C	C	C	C	C	C	C	T	T	T	C	C	C	T	C	C	T	C	T	C	C	T	C	T	C	C	T	C	C	T	C	C	C	C	T	C	C	C	T	C	C	T	C	C	T	C
AX-111028615	failed	failed	failed	failed	failed	failed	failed	failed	failed	failed	failed	failed	failed	failed	failed	failed	failed	failed	failed	failed	failed	failed	failed	failed	failed	failed	failed	failed	failed	failed	failed	failed	failed	failed	failed	failed	failed	failed	failed	failed	failed	failed	failed	failed	failed	failed	failed	failed	failed
AX-111029532	G	G	G	G	G	G	G	G	A	A	G	G	G	G	G	G	G	G	G	A	G	G	G	G	G	G	A	G	G	G	G	A	G	G	G	G	A	G	G	A	G	G	G	G	A	G	G	G	G
AX-111031988	C	C	T	C	C	T	T	T	T	T	C	C	T	T	C	T	C	C	T	C	T	T	T	T	C	C	C	T	T	T	T	T	T	C	T	Y	C	T	T	C	T	T	T	T	T	T	T	C	T
AX-111033495	T	T	T	T	T	T	T	T	T	T	T	T	T	T	T	T	T	T	T	T	T	T	T	T	T	T	T	T	T	T	T	T	T	T	T	T	T	T	T	T	T	T	T	T	T	T	T	T	T
AX-111035084	failed	failed	failed	failed	failed	failed	failed	failed	failed	failed	failed	failed	failed	failed	failed	failed	failed	failed	failed	failed	failed	failed	failed	failed	failed	failed	failed	failed	failed	failed	failed	failed	failed	failed	failed	failed	failed	failed	failed	failed	failed	failed	failed	failed	failed	failed	failed	failed	failed
AX-111036153	G	G	G	G	A	G	A	A	G	G	A	G	A	G	A	G	G	A	A	G	G	G	G	A	A	G	A	A	G	G	A	A	A	A	G	A	G	A	G	G	A	A	A	A	A	A	A	A	G
AX-111036252	T	T	T	T	C	T	T	T	T	T	C	T	T	C	T	T	T	T	T	T	T	T	T	T	T	T	T	T	T	T	C	T	T	T	T	C	C	T	T	C	T	C	C	Y	C	T	T	T	T
AX-111036521	failed	failed	failed	failed	failed	failed	failed	failed	failed	failed	failed	failed	failed	failed	failed	failed	failed	failed	failed	failed	failed	failed	failed	failed	failed	failed	failed	failed	failed	failed	failed	failed	failed	failed	failed	failed	failed	failed	failed	failed	failed	failed	failed	failed	failed	failed	failed	failed	failed
AX-111037615	A	C	A	C	C	C	C	A	C	C	A	C	C	C	C	C	C	A	C	C	A	A	C	A	C	C	C	C	C	C	C	C	A	A	C	C	A	C	A	A	A	C	C	C	C	A	A	C	C
AX-111040754	G	G	G	A	G	G	A	G	A	A	G	G	G	G	G	G	G	G	A	G	A	A	G	A	A	G	A	G	G	G	A	A	A	A	A	A	A	A	G	A	G	A	A	A	A	G	A	G	A
AX-111042084	failed	failed	failed	failed	failed	failed	failed	failed	failed	failed	failed	failed	failed	failed	failed	failed	failed	failed	failed	failed	failed	failed	failed	failed	failed	failed	failed	failed	failed	failed	failed	failed	failed	failed	failed	failed	failed	failed	failed	failed	failed	failed	failed	failed	failed	failed	failed	failed	failed
AX-111042153	C	C	T	C	C	C	C	C	C	C	C	C	T	T	T	T	T	C	C	C	C	C	C	C	C	C	C	T	C	C	C	T	C	C	T	C	T	T	C	T	C	C	C	Y	C	T	T	C	T
AX-111042752	C	C	C	A	C	C	C	A	A	A	C	C	C	C	C	A	C	C	C	A	C	C	C	C	C	C	C	A	C	A	C	C	C	C	C	A	C	C	A	C	C	C	C	C	C	C	C	C	C
AX-111042791	T	T	T	T	T	C	T	T	T	T	T	T	T	T	C	T	T	T	C	T	T	T	T	T	T	T	C	C	T	C	T	T	T	T	T	T	T	C	C	T	T	T	T	T	T	C	T	T	C
AX-111044023	C	C	C	C	T	C	C	C	C	C	T	C	C	C	C	C	C	C	C	C	C	C	C	C	C	C	C	C	C	C	C	C	C	C	C	C	C	C	C	T	C	C	C	C	C	C	C	C	C
AX-111044340	G	G	G	G	A	G	G	G	G	G	G	G	G	G	G	G	G	G	G	A	A	G	G	G	G	G	G	G	G	G	G	G	G	G	A	G	G	G	G	A	G	G	G	G	G	G	G	G	G
AX-111046899	A	C	M	C	C	C	A	C	A	A	C	failed	C	C	C	C	C	C	C	A	C	C	C	C	C	C	A	C	C	failed	A	C	A	C	C	A	A	C	C	C	C	C	C	M	C	C	C	M	A
AX-111049132	C	C	C	C	A	C	C	C	C	C	A	C	C	C	C	C	C	C	C	C	C	C	C	C	C	C	C	C	A	C	C	A	C	A	A	C	A	C	C	C	C	C	C	C	C	C	C	A	M
AX-111049886	T	T	T	T	G	G	G	G	T	T	G	T	T	T	G	G	G	T	G	G	G	T	G	G	G	T	T	T	G	T	T	T	T	G	T	T	G	T	G	T	G	T	G	T	G	T	T	G	G
AX-111050891	T	T	T	T	T	C	T	T	T	C	T	C	T	T	T	T	T	C	T	C	T	T	T	T	T	T	T	T	T	T	T	T	C	T	T	T	C	C	C	T	T	failed	C	T	T	T	T	T	T
AX-111051421	A	G	A	G	A	G	A	A	G	G	A	G	A	G	G	A	A	G	G	A	A	G	G	G	G	A	G	A	A	G	A	G	A	A	A	A	A	A	A	A	A	A	A	A	A	A	G	G	G
AX-111052948	A	A	G	A	A	A	A	A	G	G	G	A	G	G	G	G	G	G	A	A	A	G	G	G	G	A	G	G	G	A	G	G	G	G	G	A	A	G	G	G	G	A	G	G	G	G	G	G	R
AX-111055262	T	C	T	C	T	T	T	T	C	T	C	T	T	T	T	C	C	T	T	T	T	T	C	C	T	T	T	C	C	T	T	C	C	T	C	T	C	C	T	T	T	Y	C	T	T	T	T	T	T
AX-111058090	T	C	C	C	C	C	C	C	C	T	C	T	C	C	C	C	C	C	C	C	T	C	C	C	C	T	C	C	C	C	C	C	C	T	C	C	C	C	C	C	C	C	C	C	C	C	C	T	C
AX-111058730	T	C	C	C	C	T	T	T	T	C	C	C	T	T	T	C	C	C	T	C	C	C	T	T	C	T	T	T	C	T	C	C	C	T	T	C	C	C	C	T	T	Y	C	C	C	Y	T	T	C
AX-111059525	A	A	A	A	G	A	G	A	A	A	A	A	A	G	A	A	failed	A	A	A	A	G	G	A	A	A	A	G	A	A	A	A	A	A	A	A	A	A	A	A	A	A	A	A	A	A	A	G	A
AX-111061403	G	G	G	G	G	G	G	G	G	G	G	G	G	G	G	G	G	G	G	G	G	G	G	G	G	G	G	G	G	G	G	G	G	G	G	G	G	G	G	G	G	G	G	G	G	G	G	G	G
AX-111061689	A	A	A	A	A	A	A	C	A	A	A	A	C	A	A	A	C	A	A	A	A	C	A	C	A	A	A	A	A	A	A	A	A	A	A	A	A	C	A	A	C	C	A	M	A	A	C	A	A
AX-111062311	T	T	C	T	T	T	T	T	T	C	C	T	C	T	T	C	T	T	T	C	C	C	T	C	C	T	C	T	T	C	T	T	T	T	T	T	Y	C	T	C	C	T	T	T	C	T	T	T	T
AX-111063939	G	G	G	G	G	G	G	G	G	G	G	A	G	G	G	A	G	G	G	G	G	G	G	G	A	A	A	G	G	G	G	G	G	G	G	G	G	G	G	G	G	G	G	G	G	G	G	G	G
AX-111063955	A	G	A	A	A	A	G	G	G	A	G	A	A	A	A	G	G	G	G	A	A	A	A	A	A	G	A	G	G	A	A	G	A	A	G	A	A	A	A	G	A	A	A	A	A	A	A	A	A
AX-111064040	C	C	T	C	C	T	C	T	C	C	T	C	T	T	T	C	T	C	T	C	C	C	C	T	T	C	C	T	T	T	T	T	T	T	C	C	T	T	C	T	C	T	T	T	C	T	T	T	C
AX-111064457	C	T	T	T	C	C	C	C	T	C	T	T	C	C	C	T	C	T	T	C	C	C	C	T	C	T	T	C	T	T	C	C	Y	C	C	C	T	T	C	C	C	C	T	Y	T	C	C	C	C
AX-111065273	G	G	A	G	A	A	G	A	G	G	A	G	G	G	G	G	A	A	A	G	G	A	G	G	A	G	G	G	A	A	G	A	A	G	A	G	A	A	A	A	A	G	A	G	G	G	G	G	G
AX-111067294	G	G	A	A	G	G	G	G	G	G	G	G	G	A	G	A	A	G	G	G	G	G	G	G	G	G	G	G	A	A	G	G	G	A	A	A	G	G	G	G	G	A	A	G	G	A	A	A	A
AX-111067533	G	G	G	G	G	G	G	A	G	G	G	G	G	G	G	G	G	G	G	G	G	G	G	G	G	G	G	G	G	G	G	G	G	G	G	G	G	G	G	G	G	G	G	G	G	G	G	G	G
AX-111067717	A	A	A	A	A	A	A	A	A	A	A	A	A	A	A	A	A	A	A	A	A	A	A	A	A	A	A	A	A	G	A	A	A	A	A	A	A	A	A	A	A	A	A	A	A	A	A	A	A
AX-111067965	C	C	C	C	C	C	C	C	C	C	C	C	C	C	C	C	C	C	C	C	C	C	C	C	C	C	C	C	C	C	C	C	C	C	C	C	C	C	C	C	C	C	C	C	C	C	C	C	C
AX-111069075	failed	failed	failed	failed	failed	failed	failed	failed	failed	failed	failed	failed	failed	failed	failed	failed	failed	failed	failed	failed	failed	failed	failed	failed	failed	failed	failed	failed	failed	failed	failed	failed	failed	failed	failed	failed	failed	failed	failed	failed	failed	failed	failed	failed	failed	failed	failed	failed	failed
AX-111070966	A	A	A	A	A	G	G	A	A	A	A	G	G	G	G	G	A	A	A	A	A	A	G	G	A	A	A	A	A	A	A	A	A	A	A	A	A	G	A	A	A	A	A	A	A	A	A	A	A
AX-111071437	C	T	T	T	T	C	T	T	T	T	T	failed	T	T	C	T	C	C	T	T	T	T	failed	failed	T	C	T	T	T	T	failed	C	T	T	C	C	T	T	T	T	T	C	C	C	failed	T	C	T	T
AX-111072968	G	G	G	G	G	G	G	G	G	G	G	G	G	G	G	G	G	G	G	G	G	G	G	G	G	G	G	G	G	G	G	G	G	G	G	G	G	G	G	G	G	G	G	G	G	G	G	G	G
AX-111073167	T	C	T	T	C	T	T	C	T	T	T	C	T	T	T	C	T	T	T	T	T	T	T	T	T	C	T	C	C	T	T	T	T	T	T	T	T	T	C	T	T	T	T	T	T	T	T	T	T
AX-111074310	T	C	C	T	C	C	T	C	C	T	T	T	C	C	C	C	T	T	T	T	C	T	C	T	T	T	C	T	T	T	T	T	C	T	T	T	C	T	T	T	T	T	T	T	T	T	T	C	T
AX-111074650	A	G	G	G	G	G	G	A	A	A	failed	A	G	G	G	A	G	G	A	G	G	A	G	G	G	A	G	A	G	G	A	G	G	G	A	R	G	A	G	G	G	A	G	G	G	G	G	A	G
AX-111075425	C	C	C	C	T	T	C	C	T	T	C	T	T	T	C	C	T	C	C	C	T	C	T	C	T	T	C	C	C	C	C	T	C	T	C	C	C	T	C	C	T	C	T	Y	T	C	T	T	C
AX-111076519	failed	failed	failed	failed	failed	failed	failed	failed	failed	failed	failed	failed	failed	failed	failed	failed	failed	failed	failed	failed	failed	failed	failed	failed	failed	failed	failed	failed	failed	failed	failed	failed	failed	failed	failed	failed	failed	failed	failed	failed	failed	failed	failed	failed	failed	failed	failed	failed	failed
AX-111076616	G	G	G	G	G	G	G	G	G	A	G	G	A	G	G	A	A	A	G	G	G	G	G	G	G	G	G	G	A	G	G	G	G	G	G	A	G	G	G	A	A	A	A	G	G	G	G	A	R
AX-111078469	A	G	G	A	G	G	G	G	G	G	G	G	G	G	G	G	A	A	A	A	A	A	G	A	G	A	G	A	A	A	A	G	A	A	G	G	A	G	G	G	G	G	G	A	A	A	A	A	A
AX-111079110	A	A	A	G	A	A	A	A	A	A	G	A	A	A	G	G	A	A	A	A	A	A	A	A	A	A	G	A	G	A	A	A	A	A	G	G	A	A	G	A	G	G	G	A	A	A	A	A	A
AX-111079984	G	A	A	A	G	G	A	G	A	A	G	G	G	G	G	A	failed	A	G	G	G	R	G	G	G	G	A	G	failed	G	R	R	G	A	A	G	A	G	A	G	A	G	G	G	A	A	G	A	A
AX-111080175	T	G	G	G	G	G	G	G	G	G	T	G	T	G	G	G	G	G	G	G	T	G	G	G	T	T	G	G	G	G	G	G	G	G	G	G	G	T	G	G	G	G	G	G	G	G	G	G	T
AX-111080716	C	C	C	C	C	C	C	T	C	T	C	T	C	C	C	C	C	C	C	C	C	C	C	T	C	C	C	T	C	C	C	C	C	C	C	C	C	C	C	C	C	C	C	C	C	C	C	C	C
AX-111080923	C	C	C	C	C	C	C	A	C	C	C	C	C	C	C	C	C	C	C	C	C	C	C	C	C	C	A	A	C	C	C	C	C	C	C	C	C	C	C	C	C	C	C	C	C	C	C	C	A
AX-111081978	C	C	T	C	C	C	C	C	T	T	C	C	C	C	C	C	C	C	T	C	C	C	C	C	T	C	C	C	C	C	C	C	C	C	C	C	T	C	T	T	C	C	C	C	C	C	C	C	T
AX-111082696	T	T	T	T	T	T	T	T	T	T	T	T	T	T	T	T	T	T	T	T	T	T	T	T	T	T	failed	T	T	T	T	T	T	T	T	T	T	T	T	C	T	T	T	T	T	T	T	T	T
AX-111083507	G	failed	G	G	G	G	G	G	G	G	G	G	G	G	G	G	G	G	G	G	G	G	G	G	G	G	G	G	G	G	failed	failed	failed	G	G	G	A	G	G	G	G	G	G	G	G	A	G	G	A
AX-111084543	A	G	G	G	A	A	A	A	G	G	A	G	A	A	A	G	G	A	A	A	A	G	A	A	G	A	G	A	G	A	G	A	G	A	A	G	G	G	A	A	A	R	A	G	G	A	A	A	A
AX-111086566	C	C	C	C	C	C	C	T	C	T	C	C	T	C	C	C	T	T	C	C	C	C	C	C	T	C	C	T	C	C	T	C	T	C	T	T	T	C	C	T	C	T	T	C	T	T	C	C	T
AX-111088389	C	C	C	C	C	C	C	C	T	C	C	C	T	C	C	C	C	C	C	T	T	C	C	C	T	C	C	C	C	T	C	C	C	C	C	C	C	C	C	C	C	C	C	C	C	C	C	C	C
AX-111088802	A	G	G	G	G	G	G	A	A	A	G	G	A	A	A	G	G	A	G	A	A	G	G	G	G	A	G	A	A	G	A	A	A	G	A	A	A	A	A	A	A	A	A	A	A	A	G	G	failed
AX-111089005	G	G	G	G	G	G	G	G	G	G	G	G	G	A	A	G	G	G	G	G	A	G	G	G	G	G	G	G	G	G	G	R	G	G	A	G	G	A	A	G	A	G	G	G	G	G	G	G	G
AX-111089137	C	A	A	C	A	C	C	A	A	C	C	C	A	A	C	A	C	C	C	C	A	A	C	A	A	A	A	A	A	C	C	C	A	C	C	A	A	C	A	C	A	C	C	C	C	A	C	A	C
AX-111089386	G	G	G	G	G	A	G	G	G	G	A	G	G	A	G	G	G	G	G	G	G	A	G	A	G	G	G	G	A	G	A	G	G	A	G	G	A	G	G	G	G	G	G	A	A	A	A	A	A
AX-111089947	T	T	T	T	T	T	T	T	T	T	C	T	C	T	T	C	T	T	C	T	T	T	T	C	C	T	T	T	T	T	T	T	T	T	T	T	T	T	T	T	C	T	T	T	T	T	T	T	T
AX-111093681	G	A	A	A	A	R	G	A	G	A	A	A	R	R	R	G	A	G	R	G	A	A	R	R	A	G	G	G	A	G	A	A	A	R	G	A	A	A	R	R	R	failed	A	A	A	R	R	R	A
AX-111093704	T	T	T	T	T	T	T	T	T	T	T	T	A	T	T	A	failed	T	T	A	T	A	T	T	T	T	A	T	A	T	A	T	A	A	A	T	T	T	T	A	T	T	A	A	A	W	A	T	A
AX-111094478	G	A	A	A	A	A	G	G	G	A	G	G	G	A	G	A	A	G	G	A	A	G	G	G	A	G	G	G	A	A	G	G	G	G	A	G	A	G	A	G	G	G	G	G	G	G	G	G	G
AX-111095579	G	failed	G	G	G	G	G	A	G	A	A	G	G	G	G	G	G	A	G	G	G	A	G	A	A	G	G	A	A	G	G	G	A	G	G	G	G	G	A	G	G	A	G	A	G	G	A	G	G
AX-111098212	T	T	T	T	T	C	C	C	T	T	T	C	T	T	T	T	T	C	C	T	T	C	C	T	T	T	C	C	T	C	C	T	T	T	T	C	T	T	C	C	C	C	C	C	C	T	T	T	T
AX-111098480	T	C	T	C	T	C	T	C	C	C	T	C	C	T	T	T	T	C	C	C	T	C	C	C	C	T	C	C	T	C	T	T	T	T	C	T	T	T	T	C	T	T	C	T	C	Y	T	C	T
AX-111098498	A	A	A	A	G	A	G	A	A	A	A	A	A	A	A	A	G	A	A	A	A	A	A	A	A	A	G	A	A	A	A	A	A	A	A	G	A	A	A	A	G	A	A	A	A	A	A	A	A
AX-111098613	G	G	G	G	G	A	A	A	A	A	G	G	A	A	G	A	A	G	G	G	G	A	A	A	G	G	G	G	G	A	A	A	A	A	G	A	A	A	G	G	A	A	A	A	A	G	A	G	A
AX-111098763	G	G	G	G	G	A	G	A	G	G	G	G	G	G	G	G	G	G	A	G	G	A	A	G	G	G	A	A	G	G	G	G	A	G	A	G	G	A	A	G	G	G	G	G	G	A	A	G	A
AX-111099059	G	T	G	T	G	T	T	T	G	G	G	G	T	T	T	T	T	G	T	T	G	T	T	T	T	T	G	G	T	T	G	T	T	G	G	G	G	T	G	G	T	G	G	K	G	G	G	G	G
AX-111099410	A	A	A	A	A	A	G	A	A	G	A	G	A	G	A	A	A	A	A	A	A	A	A	A	A	A	A	A	G	A	A	G	G	A	A	A	A	A	A	A	G	A	G	R	A	A	A	A	A
AX-111101357	A	A	G	A	A	A	G	G	A	A	A	G	A	A	A	A	G	A	A	A	A	failed	A	G	G	G	A	A	A	A	A	A	A	A	A	A	A	A	A	A	A	A	A	A	A	A	A	A	A
AX-111103921	T	T	T	T	T	C	T	C	T	T	C	T	T	T	T	T	C	C	C	T	T	T	T	C	C	C	T	C	T	T	C	T	C	T	C	C	C	T	T	T	T	T	C	C	C	C	T	T	Y
AX-111103967	A	A	G	A	R	A	A	A	A	G	A	A	G	A	A	G	G	G	A	A	A	A	G	A	G	A	A	A	G	A	G	G	G	A	A	G	A	A	A	G	G	G	G	G	G	A	G	G	R
AX-111107042	G	G	G	A	A	G	G	A	G	G	G	G	G	A	A	G	G	G	A	G	G	A	failed	A	G	G	G	A	G	A	A	G	R	G	A	G	G	G	A	G	G	G	A	G	G	A	G	G	A
AX-111107111	T	T	C	T	T	C	T	T	T	T	C	C	C	T	T	C	C	T	T	C	T	T	T	T	C	T	C	T	C	T	T	C	Y	C	T	C	C	C	T	C	C	C	T	C	C	T	C	C	T
AX-111108092	G	G	G	G	T	G	K	G	G	G	T	G	G	G	G	G	T	T	T	T	G	G	G	G	T	G	G	G	T	G	T	T	T	T	G	T	T	T	T	G	G	T	T	T	T	T	T	G	T
AX-111109389	C	C	T	C	C	C	C	C	C	C	C	C	C	C	C	T	C	C	C	T	T	C	C	T	C	C	C	C	C	C	C	T	C	C	C	C	C	C	C	T	C	C	C	C	C	C	C	C	C
AX-111111349	G	G	T	G	G	G	G	G	T	G	T	G	G	G	G	G	G	G	G	G	G	T	T	T	T	G	T	T	G	G	T	G	T	T	T	G	G	T	T	G	G	G	G	T	T	T	T	G	G
AX-111117071	C	Y	failed	C	C	C	T	failed	C	C	C	C	C	T	C	C	C	C	C	T	T	C	C	C	C	C	C	C	C	T	Y	T	failed	T	C	C	failed	T	failed	C	C	C	C	T	T	T	T	T	T
AX-111117369	A	G	A	A	G	G	G	G	G	A	A	A	G	G	G	A	G	A	G	A	A	G	G	A	G	A	G	G	G	G	A	G	G	G	G	G	A	G	G	A	G	G	G	A	A	G	A	G	G
AX-111118471	G	G	T	G	T	T	G	T	G	T	T	G	G	G	T	T	T	G	G	G	G	T	T	G	G	G	T	T	T	G	T	T	T	T	T	T	T	G	T	T	T	T	T	T	T	T	T	T	T
AX-111118513	failed	failed	failed	failed	failed	failed	failed	failed	failed	failed	failed	failed	failed	failed	failed	failed	failed	failed	failed	failed	failed	failed	failed	failed	failed	failed	failed	failed	failed	failed	failed	failed	failed	failed	failed	failed	failed	failed	failed	failed	failed	failed	failed	failed	failed	failed	failed	failed	failed
AX-111119155	A	A	A	G	G	A	A	A	A	G	A	A	A	A	A	A	A	A	A	A	A	A	A	A	A	A	A	A	A	A	A	A	A	A	A	G	G	G	A	A	G	G	G	A	G	A	A	A	A
AX-111119550	C	T	T	T	T	T	C	C	C	C	C	C	T	C	T	C	C	C	C	C	C	T	T	C	C	C	T	C	C	T	C	C	C	T	T	C	C	C	C	C	C	C	C	C	C	C	C	T	T
AX-111121235	A	A	A	A	A	A	A	A	A	G	A	A	A	A	A	A	A	A	A	A	A	A	A	A	A	A	A	A	A	A	A	A	A	A	A	A	A	A	A	A	A	A	A	A	A	A	A	A	A
AX-111122659	G	failed	failed	G	G	G	G	failed	G	G	G	G	G	G	G	G	G	G	G	G	G	G	failed	G	G	failed	G	G	G	G	G	failed	failed	G	G	G	G	G	G	G	G	G	G	G	G	G	G	G	G
AX-111123655	A	A	A	C	C	A	A	A	A	A	A	C	A	C	A	A	C	A	A	C	C	C	A	A	A	A	A	A	A	A	A	A	A	A	A	A	A	A	A	C	A	A	A	A	C	A	A	A	A
AX-111124282	G	G	G	G	G	G	G	G	G	G	G	G	G	G	G	T	T	G	G	G	G	T	G	G	T	G	G	G	T	G	G	G	G	G	G	G	G	G	G	T	G	G	G	G	G	G	G	G	G
AX-111125591	T	T	T	T	T	T	C	T	T	T	T	T	T	C	C	T	T	T	T	T	T	T	C	T	T	T	T	T	T	T	T	T	T	C	T	T	T	T	T	T	T	T	T	T	T	T	C	C	C
AX-111126859	T	C	C	T	T	C	C	T	C	C	T	T	C	C	C	C	C	C	C	C	failed	T	T	C	C	C	T	T	T	T	C	C	C	C	C	C	C	C	C	C	C	C	C	C	C	C	C	C	C
AX-111128855	G	G	G	G	G	A	G	G	G	G	A	G	G	G	G	G	G	A	A	G	G	A	G	A	G	G	A	G	A	G	G	G	G	A	G	A	G	G	G	G	G	A	G	G	G	A	G	A	G
AX-111129360	A	G	G	A	A	G	G	G	A	A	A	A	G	G	G	A	G	A	G	G	A	G	G	G	G	A	G	G	A	G	A	G	G	G	G	G	G	G	G	A	G	G	G	R	A	G	G	G	G
AX-111129678	C	T	T	T	T	T	C	C	T	C	T	C	T	C	C	T	T	T	T	C	C	C	T	T	T	T	C	C	T	T	T	T	T	T	C	T	T	T	C	C	C	T	T	T	T	T	T	T	T
AX-111130452	G	G	A	G	G	G	G	A	G	G	A	G	G	A	G	A	G	G	G	G	A	G	G	G	G	G	A	G	A	A	G	A	G	G	G	G	G	G	G	G	G	G	G	G	G	G	G	G	G
AX-111131199	G	G	G	G	G	G	G	A	G	G	G	G	G	G	G	G	G	G	G	G	G	G	G	G	G	G	A	A	G	G	G	G	G	G	G	G	G	G	A	G	G	G	G	G	G	R	A	A	G
AX-111131761	T	C	T	C	C	T	T	C	C	C	T	C	C	C	T	C	C	C	C	C	C	C	T	T	C	T	C	C	T	T	C	C	C	C	C	C	C	C	C	C	C	C	C	C	C	C	C	C	C
AX-111133018	A	G	G	G	G	A	G	A	G	G	G	G	G	G	G	A	G	G	G	A	A	A	A	A	A	A	G	A	G	G	G	A	G	G	G	G	A	G	A	G	A	G	A	G	G	A	A	G	A
AX-111133377	G	A	A	A	G	G	G	G	G	A	A	G	A	G	G	A	A	A	G	A	G	A	A	A	A	G	A	G	A	A	G	A	A	A	A	G	A	G	A	A	A	G	G	A	A	G	G	G	A
AX-111134155	G	A	G	A	A	A	A	G	G	G	A	G	A	A	A	A	failed	G	A	A	G	A	A	A	A	G	A	A	A	A	G	A	A	A	A	G	G	G	A	G	A	G	G	R	G	A	A	A	A
AX-111135071	G	A	G	G	A	G	G	A	G	G	G	A	G	G	G	A	G	G	G	G	G	A	G	G	G	G	G	G	G	G	G	G	A	A	A	G	A	G	G	G	G	G	G	A	A	G	R	G	G
AX-111135412	failed	failed	failed	failed	failed	failed	failed	failed	failed	failed	failed	failed	failed	failed	failed	failed	failed	failed	failed	failed	failed	failed	failed	failed	failed	failed	failed	failed	failed	failed	failed	failed	failed	failed	failed	failed	failed	failed	failed	failed	failed	failed	failed	failed	failed	failed	failed	failed	failed
AX-111135532	G	G	G	G	G	G	G	A	G	G	G	G	G	G	G	G	G	G	G	G	G	G	G	G	G	G	A	G	G	G	A	G	A	G	G	A	A	A	A	G	A	G	G	A	A	G	G	G	G
AX-111136609	T	T	C	C	C	T	T	T	C	C	C	C	T	T	T	T	T	C	T	C	C	T	T	T	T	T	T	T	C	T	T	C	T	T	T	T	T	T	T	T	T	T	C	T	T	T	T	T	C
AX-111137148	C	C	T	C	C	T	T	C	C	T	T	T	C	C	C	C	T	T	T	T	C	C	T	C	C	C	C	C	C	C	C	C	C	C	C	C	C	C	T	C	C	C	C	C	C	Y	C	T	C
AX-111137159	T	T	T	T	C	T	C	C	C	C	C	C	T	T	T	C	C	C	C	C	T	C	T	C	C	T	C	C	C	C	T	T	T	T	T	T	C	T	T	C	T	T	T	T	T	C	T	T	T
AX-111137179	T	T	T	T	T	T	T	T	T	T	T	T	T	C	T	T	T	T	T	T	T	T	T	T	T	T	T	T	T	T	T	T	T	T	T	T	C	T	T	T	T	T	T	T	T	T	T	T	T
AX-111137884	A	G	A	G	G	G	G	G	G	G	A	G	A	G	G	G	A	G	G	A	A	A	G	G	A	A	G	G	G	G	G	A	G	G	A	G	G	G	G	G	A	G	G	A	A	G	G	G	G
AX-111141635	T	C	C	C	T	C	T	T	C	C	C	C	T	T	T	C	C	C	C	T	T	T	C	T	T	C	T	C	C	C	C	C	C	T	T	C	C	C	C	T	T	Y	C	C	C	Y	T	T	C
AX-111141701	G	A	R	R	A	failed	failed	A	A	failed	A	failed	G	A	A	G	failed	A	A	G	G	G	A	failed	A	A	A	A	A	G	A	R	G	G	failed	A	G	A	A	A	A	A	A	R	G	A	G	G	A
AX-111146253	G	G	A	G	G	G	G	G	G	G	G	G	A	G	G	G	G	G	G	G	G	G	G	G	G	G	G	G	G	G	G	G	G	G	G	G	G	G	G	A	G	G	G	G	G	G	G	G	G
AX-111148151	G	failed	G	G	G	G	A	G	G	G	G	G	G	A	G	G	G	G	G	A	A	G	G	G	G	G	G	G	G	A	failed	failed	failed	A	G	G	G	A	failed	G	G	G	G	A	A	A	A	A	A
AX-111149742	T	C	C	T	T	T	T	T	C	T	T	T	T	T	T	T	T	T	T	C	T	C	T	T	C	T	T	C	T	C	T	T	T	T	T	T	T	T	C	T	C	T	T	T	T	T	C	T	C
AX-111149796	C	C	C	C	C	C	T	C	C	C	C	C	C	C	C	C	C	C	C	C	C	C	C	C	C	C	C	C	T	C	C	C	C	C	C	T	C	C	C	C	T	T	T	C	C	T	C	T	T
AX-111150471	A	A	A	A	A	G	G	G	A	A	A	A	G	G	A	G	A	A	A	A	A	G	A	A	G	G	G	A	A	A	A	G	G	A	A	A	A	A	A	A	A	A	A	A	A	A	A	G	G
AX-111154287	C	C	C	C	T	T	C	C	T	T	T	C	T	C	C	T	T	T	T	T	C	C	T	T	T	C	T	C	T	C	T	C	Y	C	C	T	T	C	T	T	T	C	C	C	C	C	C	C	C
AX-111158011	A	A	C	A	A	C	A	C	A	A	C	A	A	C	C	C	A	A	C	A	A	C	C	A	A	A	A	C	A	A	C	A	C	C	A	C	A	A	C	A	A	A	C	C	C	C	C	A	C
AX-111158035	G	A	A	A	G	A	A	A	G	G	A	G	G	G	G	A	A	A	A	failed	A	A	G	A	A	A	A	A	A	A	G	A	G	G	A	A	A	A	A	A	A	A	A	G	G	G	G	G	G
AX-111158935	A	A	A	G	G	A	A	A	G	A	G	A	A	A	G	A	G	G	G	G	G	G	G	A	A	A	A	A	G	A	G	A	A	G	A	A	A	A	A	A	A	A	A	G	A	A	G	A	A
AX-111159764	T	C	C	C	C	T	T	T	C	C	C	T	T	T	T	T	C	C	T	C	T	C	C	T	C	T	T	T	C	T	C	C	C	C	C	C	C	C	C	T	C	C	C	C	C	T	C	T	T
AX-111314189	A	A	G	A	G	G	G	A	A	A	G	G	G	G	A	G	G	G	A	A	A	G	A	G	G	G	A	A	G	A	A	A	G	G	G	A	A	G	G	A	G	A	A	A	A	A	A	G	G
AX-111371217	A	A	G	A	A	G	G	G	A	A	A	G	A	A	A	G	A	G	A	A	A	G	A	A	A	A	G	G	A	A	G	G	G	A	G	G	G	G	G	G	A	G	G	G	G	G	A	A	G
AX-111449444	G	G	A	G	G	G	G	G	G	G	G	G	G	G	G	G	G	G	G	G	G	G	G	G	G	G	A	A	G	G	G	A	A	G	G	G	A	A	A	A	A	A	G	G	G	G	G	G	G
AX-111450195	T	T	T	T	C	C	C	T	T	C	C	T	C	C	C	T	C	C	T	T	T	T	C	T	C	T	C	T	C	T	T	C	C	C	C	Y	T	T	C	T	C	T	C	C	C	C	C	T	C
AX-111453416	G	G	G	G	G	G	G	G	G	G	G	G	G	A	G	G	G	G	G	G	G	G	G	G	G	G	G	G	G	G	G	G	G	G	A	G	G	G	G	G	G	G	G	G	G	G	G	G	G
AX-111453851	G	G	A	G	G	G	G	G	G	G	G	G	G	G	G	G	G	G	G	G	G	G	G	G	G	G	A	A	G	G	G	G	G	A	A	G	A	G	G	G	G	G	G	G	G	A	A	A	A
AX-111455349	failed	failed	failed	failed	failed	failed	failed	failed	failed	failed	failed	failed	failed	failed	failed	failed	failed	failed	failed	failed	failed	failed	failed	failed	failed	failed	failed	failed	failed	failed	failed	failed	failed	failed	failed	failed	failed	failed	failed	failed	failed	failed	failed	failed	failed	failed	failed	failed	failed
AX-111455746	A	A	A	A	A	A	G	A	A	G	A	G	A	G	A	A	A	A	A	A	A	A	A	A	A	A	A	A	G	A	A	G	G	A	A	A	A	A	A	A	G	A	G	R	A	A	A	A	A
AX-111457168	T	G	G	G	G	T	T	G	G	G	G	G	T	T	T	G	G	G	T	G	G	G	T	T	G	T	G	T	G	T	G	G	G	T	T	G	G	G	T	T	T	K	G	G	G	T	T	T	G
AX-111457218	T	T	T	T	C	T	T	T	T	T	C	T	T	T	T	C	T	C	T	T	T	C	C	C	T	T	T	T	C	C	C	C	C	C	T	T	T	T	T	C	T	T	T	C	C	T	T	T	T
AX-111457830	C	A	A	A	C	A	A	A	A	C	A	A	A	A	A	A	A	A	A	A	C	A	A	A	C	A	A	A	A	A	A	A	A	A	M	A	C	A	A	A	C	A	A	A	A	A	A	A	A
AX-111458839	G	A	A	A	G	A	A	A	A	A	G	A	A	G	G	A	A	A	G	G	G	A	A	G	G	G	A	A	A	A	G	G	G	A	G	G	G	G	A	A	A	G	G	G	G	G	A	A	G
AX-111459937	C	T	T	T	T	T	T	T	C	T	T	C	T	T	T	T	C	C	T	T	T	T	T	T	T	T	T	T	C	T	T	T	T	T	T	T	T	T	T	T	T	T	T	T	T	T	T	T	T
AX-111461351	T	T	C	T	C	C	C	T	T	C	C	T	T	C	C	C	C	C	C	C	T	C	C	C	T	T	T	C	T	C	C	T	T	C	T	C	C	T	C	T	C	T	C	C	T	C	C	T	C
AX-111462571	C	C	A	C	C	C	A	C	C	C	C	C	A	C	C	A	C	C	A	C	A	C	C	C	C	C	A	C	A	C	C	A	C	C	A	A	A	A	A	A	A	A	A	C	C	C	C	C	C
AX-111463172	G	A	G	G	A	G	G	G	G	G	G	A	G	G	G	G	A	A	G	G	A	A	A	A	G	G	A	A	G	G	G	A	G	G	G	G	G	G	A	A	A	G	G	G	G	G	G	G	G
AX-111464113	C	C	T	C	C	C	C	T	C	C	C	C	C	C	C	C	C	T	C	C	C	T	C	C	C	C	T	T	C	T	C	C	T	T	C	C	T	C	T	T	C	C	C	C	C	C	C	T	T
AX-111465401	C	A	C	C	A	C	C	C	A	C	C	A	C	A	C	A	C	C	C	A	C	A	A	C	C	C	A	A	C	A	C	C	C	A	C	C	C	A	A	C	A	C	C	C	C	A	C	A	A
AX-111466791	C	T	T	T	T	T	C	C	C	C	C	C	T	T	T	T	T	C	T	T	C	T	T	T	T	C	T	T	C	T	failed	failed	T	T	T	C	T	C	C	C	C	C	C	T	T	C	T	C	T
AX-111467128	A	A	A	A	A	A	A	A	A	G	A	A	A	G	A	G	A	A	A	G	G	A	A	A	G	A	A	A	A	A	A	A	A	A	A	A	A	A	A	A	A	A	G	A	A	A	A	A	A
AX-111467329	A	A	A	A	G	A	G	A	A	A	G	A	G	G	A	A	A	G	A	A	A	A	A	A	A	A	G	A	A	G	A	A	A	A	G	A	A	A	G	G	A	A	A	A	A	A	A	A	A
AX-111468265	C	C	C	C	C	C	A	A	C	C	C	C	C	C	C	C	C	C	C	C	C	A	A	C	C	C	C	C	C	C	A	C	C	A	C	A	A	A	C	C	A	A	A	A	A	C	A	A	C
AX-111469004	A	A	G	A	G	A	A	G	A	A	G	A	G	G	G	G	A	G	G	G	A	G	G	G	G	A	G	G	G	G	G	G	G	G	G	G	G	G	A	G	G	G	G	G	G	G	G	G	A
AX-111470162	A	A	A	A	A	G	G	A	A	A	A	G	G	G	A	A	A	A	A	A	G	A	A	G	A	A	A	A	A	A	A	G	A	A	A	A	G	A	A	G	G	G	G	A	A	A	A	A	G
AX-111470374	A	A	A	G	A	A	G	A	G	G	A	A	A	G	G	A	A	G	G	G	A	A	A	A	A	A	A	A	A	G	A	G	G	G	A	A	G	A	G	A	G	A	G	G	G	G	G	A	G
AX-111470542	A	G	G	A	A	G	G	A	G	G	G	G	G	A	A	G	G	G	A	G	G	A	A	A	G	A	G	A	G	A	A	A	R	G	A	G	G	A	A	G	G	G	G	G	G	G	G	G	A
AX-111471275	T	failed	T	C	C	C	T	C	C	T	T	C	T	T	C	T	T	C	C	T	T	C	C	T	T	T	C	C	T	T	T	T	failed	T	C	T	T	failed	C	T	T	T	T	T	T	C	C	T	C
AX-111472031	A	G	A	G	A	G	A	G	A	G	A	G	A	A	A	A	A	A	A	G	A	A	A	G	A	A	A	A	A	A	A	A	A	A	A	A	A	G	A	A	A	A	A	A	A	A	A	A	A
AX-111472105	C	T	T	T	T	C	C	C	T	C	T	C	C	C	C	T	T	T	C	T	T	T	C	C	C	C	T	C	T	C	T	T	T	C	T	T	T	T	C	C	C	Y	T	T	T	C	C	C	C
AX-111472228	T	T	T	T	T	T	T	T	T	T	T	T	T	T	T	T	T	T	T	T	T	T	T	T	T	T	T	T	T	T	T	T	T	T	T	T	T	T	C	C	T	T	T	T	T	T	T	T	T
AX-111472283	C	failed	T	C	T	failed	C	T	C	C	C	C	T	T	T	T	T	C	T	failed	C	C	C	failed	T	C	T	T	C	T	T	T	C	T	C	T	T	T	C	T	T	T	C	T	T	C	T	T	C
AX-111472623	A	A	A	A	G	A	G	G	G	G	A	G	G	G	G	A	A	G	A	A	A	A	G	G	G	A	A	G	A	A	A	G	A	A	A	A	A	G	A	A	A	A	A	A	A	A	A	A	A
AX-111472995	T	G	G	G	T	G	G	G	G	G	T	T	G	G	G	G	G	T	G	G	G	T	G	G	T	G	G	T	G	T	T	G	T	T	G	T	G	T	T	G	T	T	T	T	T	K	T	G	T
AX-111473403	C	C	T	C	T	C	C	T	C	C	C	C	C	C	C	T	C	C	C	T	C	T	C	C	C	C	C	C	C	C	C	C	C	T	C	C	C	C	T	C	C	C	C	C	C	C	T	C	failed
AX-111473451	A	G	A	A	A	G	A	G	A	A	A	A	A	A	G	A	G	A	G	G	A	G	G	G	G	A	G	G	A	G	G	G	G	A	A	A	G	G	A	A	G	A	A	G	G	A	A	A	A
AX-111473672	C	C	C	C	C	T	T	T	C	C	C	T	C	C	C	T	T	T	T	C	T	T	T	C	C	C	T	T	C	T	T	T	C	C	T	T	C	C	T	T	T	T	T	T	T	C	C	C	C
AX-111474186	G	G	G	G	T	T	G	G	T	G	G	G	G	G	T	G	G	G	T	G	G	T	T	T	T	T	T	T	G	G	G	G	G	T	T	G	G	G	G	T	G	G	G	G	G	T	G	T	T
AX-111475029	C	A	C	A	C	C	C	C	C	A	A	C	C	C	C	C	A	A	A	A	A	A	C	C	C	A	A	A	A	A	C	C	C	C	C	A	A	A	A	A	A	A	A	C	C	C	C	C	C
AX-111476814	G	G	G	G	G	G	G	G	G	G	G	G	G	A	G	G	G	G	G	G	G	G	G	G	G	G	G	G	G	G	G	G	G	G	A	G	G	G	G	G	G	G	G	G	G	G	G	G	G
AX-111476961	T	C	C	T	C	C	T	C	T	T	T	T	C	C	C	C	C	T	C	C	T	T	T	C	C	T	C	C	T	C	C	C	T	C	T	C	C	C	T	C	C	C	T	C	C	T	C	C	T
AX-111477780	G	A	A	A	G	G	G	G	A	A	A	A	G	A	G	G	A	A	A	A	G	G	G	G	G	G	A	A	A	G	failed	G	G	G	G	G	G	G	G	G	G	R	G	G	G	G	G	A	G
AX-111477796	A	A	A	A	G	A	A	A	A	G	G	A	G	G	G	G	G	G	A	A	A	A	A	A	A	A	G	A	G	A	A	A	A	A	A	A	A	A	A	A	A	A	A	A	A	A	A	A	A
AX-111478328	G	A	G	A	G	G	G	G	G	G	A	G	G	G	A	A	G	A	A	G	A	A	G	A	A	A	G	G	G	G	G	A	G	A	G	G	G	A	A	G	A	G	G	R	G	A	A	A	G
AX-111478928	C	C	C	C	C	C	C	C	C	C	C	C	Y	C	Y	Y	C	C	C	C	C	Y	C	C	C	C	C	C	C	C	C	C	T	C	C	C	C	C	C	C	C	C	C	C	C	C	C	C	C
AX-111479319	G	G	G	G	G	G	A	A	G	G	A	G	G	G	G	A	A	A	A	G	G	A	A	A	A	G	G	G	G	A	G	A	G	A	A	G	A	G	G	G	G	G	A	A	A	G	A	G	G
AX-111479576	T	T	T	C	T	T	C	C	C	T	T	T	T	T	T	C	T	T	T	T	T	T	T	T	C	T	C	T	T	T	C	C	T	T	C	C	C	T	C	C	C	C	C	T	T	T	T	T	T
AX-111479845	A	failed	A	C	C	C	C	failed	C	C	C	failed	C	C	C	C	A	C	C	C	C	A	failed	A	C	A	A	C	C	C	A	M	A	A	C	C	A	A	A	A	A	A	A	A	A	A	A	A	A
AX-111480130	T	T	G	G	T	T	G	T	T	T	T	T	T	G	G	T	T	G	T	G	G	T	T	T	T	G	T	G	T	T	T	T	T	G	T	T	T	T	T	G	T	T	T	T	T	G	G	G	G
AX-111481149	A	A	A	A	G	G	G	G	G	G	G	A	G	G	A	G	A	G	A	A	A	A	G	A	A	G	G	G	G	G	G	G	G	A	G	G	G	G	G	G	G	G	G	G	G	A	A	G	G
AX-111481555	A	A	A	A	G	A	G	G	A	A	G	A	G	A	A	G	G	A	G	G	G	G	A	A	G	G	G	G	A	G	G	G	G	A	G	G	G	G	G	G	G	G	G	G	G	G	A	A	A
AX-111482033	C	C	C	C	A	A	A	A	C	C	C	A	A	A	A	A	C	C	A	C	A	C	C	A	C	A	A	A	C	A	A	A	C	A	C	C	C	C	C	A	C	C	C	A	C	A	A	A	A
AX-111482352	C	C	A	C	C	C	C	C	C	C	A	C	C	C	C	C	C	A	C	C	C	C	C	C	C	C	A	C	C	C	C	C	C	A	C	C	C	C	C	C	C	C	C	C	C	A	A	A	A
AX-111483425	G	A	A	A	A	A	A	A	A	A	A	G	A	A	A	G	G	A	A	A	A	A	A	A	A	G	A	G	A	G	A	A	A	A	A	A	A	A	A	A	A	A	A	A	A	G	A	G	A
AX-111483708	T	G	T	G	T	T	T	T	G	T	T	T	T	T	T	T	T	T	T	G	T	T	T	T	T	T	T	T	T	T	T	T	T	T	T	T	G	T	G	T	T	T	T	T	T	T	T	T	T
AX-111484333	A	A	A	A	A	A	A	A	A	A	G	A	A	A	A	A	A	G	A	A	A	A	A	A	A	A	A	A	A	A	A	A	A	A	A	A	A	A	A	A	A	A	A	A	A	A	A	A	A
AX-111484584	C	T	C	T	T	C	C	C	T	T	T	T	C	C	C	C	C	T	C	T	T	C	T	C	C	C	C	C	T	C	C	C	C	C	C	T	C	C	T	C	T	C	C	C	T	C	C	C	Y
AX-111485033	A	failed	failed	G	G	G	G	failed	G	G	G	A	G	G	G	G	failed	A	G	A	A	G	failed	failed	G	A	G	G	failed	failed	failed	G	failed	G	G	G	failed	failed	G	G	G	G	G	G	G	G	G	G	G
AX-111485629	A	A	A	G	A	A	A	A	A	A	A	A	A	A	A	A	A	A	A	A	A	G	A	A	A	A	A	A	A	A	A	A	A	A	A	A	A	A	A	A	A	A	A	A	A	A	A	A	A
AX-111486609	T	C	T	T	C	C	C	C	T	T	C	T	C	T	C	T	T	C	C	C	T	C	C	C	C	T	C	C	T	C	C	C	C	C	T	T	C	C	C	C	C	T	T	C	C	C	C	C	C
AX-111486669	T	T	T	T	T	T	T	T	T	T	T	T	T	T	T	T	T	T	T	T	T	T	T	T	T	T	C	T	T	T	T	T	T	T	T	T	T	T	T	T	T	T	T	T	T	T	T	T	T
AX-111486671	failed	failed	failed	failed	failed	failed	failed	failed	failed	failed	failed	failed	failed	failed	failed	failed	failed	failed	failed	failed	failed	failed	failed	failed	failed	failed	failed	failed	failed	failed	failed	failed	failed	failed	failed	failed	failed	failed	failed	failed	failed	failed	failed	failed	failed	failed	failed	failed	failed
AX-111486697	G	A	G	A	G	G	G	G	A	G	G	G	A	G	G	G	A	G	G	A	A	G	G	G	G	G	A	G	A	G	G	G	A	G	G	G	G	G	A	A	G	G	G	G	A	G	G	G	G
AX-111487180	A	A	A	A	A	A	A	A	A	A	A	G	G	A	G	A	R	A	A	G	G	A	A	A	A	A	A	G	A	G	A	A	A	A	G	A	A	A	A	failed	A	A	G	A	A	A	A	A	A
AX-111487511	T	C	C	C	T	C	T	C	T	T	C	T	T	T	T	C	C	C	T	C	T	C	T	C	T	T	C	C	C	C	T	T	T	C	T	C	T	T	T	T	T	C	C	T	T	C	T	C	T
AX-111488229	G	A	G	A	A	A	A	A	A	G	G	G	G	A	G	G	G	G	G	G	A	G	A	G	A	G	A	G	A	A	A	A	A	A	G	G	A	G	G	G	G	G	A	A	A	A	A	A	A
AX-111488787	failed	failed	failed	failed	failed	failed	failed	failed	failed	failed	failed	failed	failed	failed	failed	failed	failed	failed	failed	failed	failed	failed	failed	failed	failed	failed	failed	failed	failed	failed	failed	failed	failed	failed	failed	failed	failed	failed	failed	failed	failed	failed	failed	failed	failed	failed	failed	failed	failed
AX-111489723	G	G	G	failed	G	G	G	G	G	G	G	G	failed	G	G	G	A	G	G	G	G	A	G	G	G	G	G	G	G	G	A	A	A	G	A	G	G	G	G	G	G	G	G	A	A	A	G	G	G
AX-111490721	A	A	A	G	G	G	G	G	A	G	A	A	A	A	A	G	G	A	A	G	A	A	G	G	A	A	G	G	A	G	A	A	A	A	A	A	A	A	G	A	A	A	A	A	A	A	A	A	G
AX-111490762	A	A	A	A	A	A	A	A	A	G	A	A	A	G	A	A	A	A	A	A	A	A	A	A	G	A	A	A	G	A	A	A	A	A	A	A	A	A	A	A	A	A	A	A	R	A	A	A	A
AX-111491161	A	G	G	A	A	G	G	G	G	A	G	A	G	A	A	A	G	G	A	G	G	G	G	A	G	A	G	G	A	G	G	G	G	G	G	G	G	G	G	G	G	G	G	G	G	A	A	G	A
AX-111492612	T	T	C	T	T	C	T	T	T	T	C	T	T	T	C	C	C	T	T	C	C	T	C	T	C	T	T	C	T	T	T	T	T	T	T	T	T	T	T	T	T	T	T	T	C	T	T	T	T
AX-111493482	C	C	A	C	C	A	C	C	C	C	C	C	C	C	A	C	C	C	C	C	A	C	A	C	C	C	A	C	C	C	A	C	C	A	A	C	C	A	C	C	C	A	A	A	A	C	C	A	C
AX-111494909	T	Y	C	C	C	C	T	C	C	T	T	T	T	T	T	C	C	T	C	T	T	T	C	C	T	T	C	C	T	C	T	T	T	T	T	T	T	T	C	C	T	T	T	T	T	T	T	T	T
AX-111494910	T	T	C	C	T	T	T	T	T	T	C	T	T	C	T	C	T	C	T	T	T	T	T	T	T	T	C	T	C	C	T	T	T	C	C	C	T	T	C	T	T	C	C	T	T	C	C	C	C
AX-111495529	C	C	C	C	C	C	T	C	C	C	C	C	C	T	C	C	C	C	C	C	C	C	C	C	C	C	C	C	C	T	C	C	Y	T	C	C	C	T	C	C	C	C	C	T	T	T	T	T	T
AX-111496247	A	A	G	G	G	A	A	G	A	A	A	A	A	G	G	A	A	A	G	A	A	G	A	G	A	A	A	G	A	G	G	G	R	A	G	A	G	A	G	G	A	A	A	A	A	A	A	A	G
AX-111496316	A	G	A	A	G	A	A	G	A	G	G	G	G	G	A	G	G	G	A	G	A	G	A	A	G	G	A	A	G	A	G	G	G	A	A	G	A	G	A	A	G	G	G	G	G	A	G	A	G
AX-111496365	T	T	C	T	T	T	T	T	T	T	C	T	C	T	C	C	T	C	C	T	T	T	failed	T	T	T	C	C	T	T	T	T	T	T	C	T	T	C	T	T	C	C	T	Y	T	T	C	T	T
AX-111497509	T	T	T	T	T	T	T	T	T	T	T	T	T	T	T	C	T	T	C	T	T	T	C	T	C	C	T	T	T	T	T	T	T	C	T	T	T	T	T	T	T	T	T	T	T	T	C	C	C
AX-111499225	C	T	C	C	C	T	C	C	T	C	C	C	C	T	C	C	T	C	C	T	C	C	C	C	C	C	C	C	C	C	T	C	C	C	C	C	T	T	C	T	C	C	C	C	T	C	C	T	C
AX-111499300	T	T	T	T	C	C	C	T	T	T	C	T	C	T	C	C	C	T	T	T	T	T	T	C	C	T	T	C	C	C	T	C	T	T	T	T	T	T	T	T	T	C	C	T	T	T	T	T	T
AX-111499322	C	T	T	T	C	C	C	T	T	T	C	T	T	T	T	T	C	T	T	C	C	C	C	C	T	T	C	T	T	T	T	T	T	T	C	T	T	T	failed	C	C	T	T	T	T	T	T	T	T
AX-111499659	failed	failed	failed	failed	failed	failed	failed	failed	failed	failed	failed	failed	failed	failed	failed	failed	failed	failed	failed	failed	failed	failed	failed	failed	failed	failed	failed	failed	failed	failed	failed	failed	failed	failed	failed	failed	failed	failed	failed	failed	failed	failed	failed	failed	failed	failed	failed	failed	failed
AX-111501667	A	A	A	A	A	G	G	A	A	A	G	G	A	A	A	A	G	G	A	A	A	A	G	G	A	A	A	A	G	A	A	G	A	A	A	A	A	A	A	A	A	A	A	A	A	A	A	A	A
AX-111502200	T	T	C	C	C	T	T	C	C	T	T	T	C	T	C	C	T	T	T	T	T	C	T	C	T	C	C	C	C	C	C	T	C	C	C	C	C	T	C	T	C	C	T	C	C	Y	C	C	C
AX-111503623	T	T	T	T	T	C	T	C	T	T	T	T	C	C	T	T	C	C	T	T	T	T	C	C	T	T	C	C	T	T	T	C	T	C	T	T	T	T	C	T	T	T	T	T	T	Y	T	C	T
AX-111505687	A	C	C	C	C	C	A	C	C	C	C	C	C	C	A	C	C	C	C	C	A	C	C	C	C	C	C	C	C	C	C	C	C	C	A	C	C	C	C	A	A	C	C	C	C	C	C	C	C
AX-111505946	T	C	T	T	T	C	T	C	T	T	C	C	T	T	T	T	C	T	C	T	T	C	T	T	T	T	T	C	T	T	T	T	Y	T	T	T	T	T	T	T	T	T	T	T	C	C	T	T	C
AX-111506415	G	G	G	G	G	G	G	G	G	A	A	A	G	G	G	G	G	A	G	A	A	G	G	G	G	G	G	G	A	G	G	G	G	G	G	G	G	G	G	G	G	G	G	G	G	G	G	G	A
AX-111506455	T	G	T	G	T	T	G	G	G	T	T	T	T	T	T	T	T	G	T	G	T	G	T	T	T	T	G	G	T	T	T	failed	T	T	T	T	T	T	T	G	T	T	T	T	T	T	T	T	T
AX-111507658	A	A	A	A	G	A	A	A	A	A	A	G	G	G	A	A	A	A	A	A	A	A	A	A	A	G	G	A	A	A	A	G	A	G	A	A	A	A	A	A	A	A	A	A	A	G	A	G	G
AX-111508365	G	T	G	T	G	G	G	T	G	G	T	G	G	G	G	G	G	T	T	G	G	G	G	G	G	G	T	T	T	G	G	G	G	G	G	G	G	G	G	G	G	G	G	G	G	G	G	G	G
AX-111509127	G	A	A	A	A	A	A	A	G	G	G	G	A	A	A	A	A	G	A	A	G	A	A	A	G	G	A	A	G	G	A	A	A	G	A	G	A	A	A	G	A	A	A	A	A	G	A	G	G
AX-111509438	G	G	G	G	G	G	A	G	G	G	G	G	A	A	A	G	G	G	G	A	G	G	A	A	G	G	G	G	G	G	A	G	A	G	G	A	G	G	G	G	G	A	G	A	A	G	A	G	G
AX-111509567	A	A	G	G	A	A	A	A	A	A	G	A	A	A	A	A	A	G	A	A	A	A	A	A	A	A	A	G	A	G	A	G	A	A	A	A	A	A	A	A	A	A	G	A	A	R	A	A	A
AX-111509754	T	T	C	T	T	T	T	T	T	C	T	T	T	T	T	T	C	T	T	T	T	C	T	T	T	T	C	T	T	C	T	T	T	T	T	T	Y	C	T	C	T	T	T	T	C	T	T	T	T
AX-111509857	A	G	A	G	A	A	G	A	G	G	A	G	A	G	G	A	A	G	G	A	A	A	A	A	G	A	G	A	A	G	G	A	A	A	G	G	A	G	A	G	A	G	A	A	G	A	A	G	A
AX-111509952	C	C	C	C	C	C	A	C	C	C	C	C	C	C	C	C	A	A	C	C	C	C	A	C	C	C	C	A	C	C	C	A	C	C	C	C	A	C	C	C	C	C	C	C	C	C	C	C	C
AX-111511418	C	C	C	T	T	C	C	T	C	C	C	C	C	T	T	C	C	C	T	C	C	T	C	T	C	C	C	T	C	T	T	T	Y	C	T	C	C	T	T	C	C	C	C	C	C	C	C	C	T
AX-111512288	failed	failed	failed	failed	failed	failed	failed	failed	failed	failed	failed	failed	failed	failed	failed	failed	failed	failed	failed	failed	failed	failed	failed	failed	failed	failed	failed	failed	failed	failed	failed	failed	failed	failed	failed	failed	failed	failed	failed	failed	failed	failed	failed	failed	failed	failed	failed	failed	failed
AX-111512776	T	T	C	C	C	T	T	T	T	T	C	T	T	T	T	T	T	C	T	T	T	T	T	T	C	T	T	T	T	T	T	T	T	T	T	T	T	T	T	C	T	T	T	T	T	T	T	T	T
AX-111513035	C	T	C	C	C	C	C	C	T	C	T	C	C	C	C	T	T	C	C	C	C	C	T	T	C	C	C	C	T	C	C	T	T	C	T	C	T	T	C	C	C	Y	T	C	C	C	C	C	C
AX-111513048	C	C	C	T	C	C	C	C	T	C	C	C	C	C	C	C	C	C	C	C	C	T	C	C	C	C	C	C	C	C	C	T	C	C	C	C	T	C	T	T	C	C	C	C	C	T	C	C	C
AX-111513066	T	T	G	G	G	T	T	T	T	T	G	T	T	T	T	G	T	G	T	T	T	T	T	T	G	T	T	T	T	T	T	T	T	T	T	T	T	T	T	G	T	T	T	T	T	T	T	T	T
AX-111514230	G	G	A	A	G	G	G	G	G	A	G	G	G	G	G	G	A	G	G	A	G	G	G	G	A	G	G	G	G	G	R	A	A	A	A	G	A	G	A	A	A	G	G	A	A	G	G	G	G
AX-111514779	C	C	T	C	C	T	T	C	C	C	C	T	C	T	T	T	T	C	T	T	C	T	T	T	T	C	C	C	T	T	T	T	T	T	C	C	C	T	T	T	T	Y	Y	T	T	C	T	C	C
AX-111515958	G	A	G	A	G	A	A	A	G	G	G	G	G	G	G	A	A	G	G	G	G	G	G	A	A	G	G	A	G	G	A	A	A	G	G	G	G	G	A	A	G	G	G	A	A	A	G	G	R
AX-111516156	C	T	T	C	C	C	C	C	T	C	C	C	C	C	C	C	C	C	C	C	C	T	C	C	C	C	C	T	C	C	C	T	C	T	C	C	C	C	C	T	C	C	C	C	T	C	C	T	Y
AX-111516283	C	C	T	C	C	T	T	C	C	T	T	T	C	C	C	C	T	T	T	T	C	C	T	C	C	C	C	C	C	C	C	C	C	C	C	C	C	C	T	C	C	C	C	C	C	Y	C	T	C
AX-111516857	A	A	A	A	A	A	A	A	A	A	A	A	A	A	A	G	A	A	G	A	A	G	A	A	A	A	A	A	A	G	A	A	R	A	G	A	A	G	G	A	A	A	G	A	A	G	A	A	A
AX-111517392	T	T	T	T	T	failed	T	failed	T	T	T	T	T	failed	T	T	C	T	T	T	T	T	T	T	T	T	T	T	T	T	T	T	T	T	T	T	T	T	C	T	T	T	T	T	T	T	T	T	C
AX-111519465	T	C	C	C	T	C	C	C	C	C	C	C	C	T	T	C	C	C	T	T	T	C	C	T	T	T	C	C	C	C	T	T	T	C	T	T	T	T	C	C	C	T	T	T	T	T	C	C	T
AX-111519666	C	A	C	A	A	A	C	A	C	C	A	C	C	A	A	C	failed	A	A	C	C	A	A	A	A	C	C	A	C	A	A	C	A	A	C	C	A	C	C	A	C	C	C	A	A	A	A	A	A
AX-111521612	A	A	G	A	G	G	A	A	A	A	A	A	A	G	G	G	A	A	A	G	A	A	A	A	A	A	A	A	A	A	A	A	G	A	A	A	G	A	A	A	A	A	A	A	G	A	A	G	A
AX-111521681	C	C	A	C	C	C	C	C	C	C	A	C	A	A	A	C	A	A	C	C	C	C	C	A	C	C	C	C	C	C	A	A	A	A	A	A	A	A	A	A	A	A	A	A	A	C	A	C	A
AX-111521718	A	A	A	A	A	A	G	G	A	A	A	A	G	A	A	G	failed	A	A	A	A	G	A	G	A	A	A	A	A	A	G	G	G	G	A	G	G	G	A	A	G	G	G	G	G	A	G	A	G
AX-111522571	A	A	G	A	A	A	A	failed	A	A	A	A	A	A	A	A	A	G	A	A	A	A	A	A	A	G	A	G	A	A	A	G	failed	A	G	A	A	A	A	A	A	A	A	A	A	A	A	A	A
AX-111524155	T	T	T	T	T	T	T	T	T	T	T	T	T	T	T	T	T	T	T	C	C	T	T	C	T	T	T	T	T	T	T	T	C	C	T	Y	T	T	T	T	C	T	C	C	C	T	T	T	C
AX-111527996	failed	failed	failed	failed	failed	failed	failed	failed	failed	failed	failed	failed	failed	failed	failed	failed	failed	failed	failed	failed	failed	failed	failed	failed	failed	failed	failed	failed	failed	failed	failed	failed	failed	failed	failed	failed	failed	failed	failed	failed	failed	failed	failed	failed	failed	failed	failed	failed	failed
AX-111531189	T	C	C	C	T	T	C	C	T	C	C	C	C	C	C	C	T	C	T	C	C	T	T	C	C	C	C	C	C	C	C	T	T	C	T	C	C	C	C	C	T	C	T	C	C	C	C	C	C
AX-111531424	T	T	T	T	C	T	C	T	T	T	T	T	T	T	T	T	T	T	T	C	T	T	T	T	T	T	T	T	T	T	T	T	T	T	T	T	T	T	T	T	T	T	T	T	T	T	T	T	T
AX-111536046	C	T	C	C	C	C	C	T	C	C	C	C	C	C	C	C	C	C	C	C	C	C	C	T	C	C	T	C	C	C	T	T	failed	T	C	T	C	C	T	T	C	T	C	T	C	T	T	C	T
AX-111536331	A	A	G	A	A	A	A	G	G	A	A	A	G	A	A	A	A	A	A	A	A	A	A	A	A	A	A	A	A	A	A	A	A	A	A	A	A	A	A	G	A	A	A	A	A	A	A	A	A
AX-111537772	G	T	T	T	T	T	T	T	G	G	G	G	T	T	T	T	G	G	T	G	G	T	T	T	T	G	G	T	T	G	T	G	T	T	T	T	G	T	T	G	T	T	T	T	G	T	T	T	T
AX-111539316	G	A	G	A	G	G	G	A	G	G	G	G	G	G	G	A	G	G	G	G	G	G	G	G	A	G	A	G	G	G	A	G	A	G	G	A	A	A	G	G	G	R	G	A	A	G	G	G	G
AX-111539847	failed	failed	failed	failed	failed	failed	failed	failed	failed	failed	failed	failed	failed	failed	failed	failed	failed	failed	failed	failed	failed	failed	failed	failed	failed	failed	failed	failed	failed	failed	failed	failed	failed	failed	failed	failed	failed	failed	failed	failed	failed	failed	failed	failed	failed	failed	failed	failed	failed
AX-111539931	G	A	A	A	G	A	G	G	A	A	A	A	G	G	G	A	A	A	A	G	G	G	A	G	A	A	G	A	A	A	A	A	A	G	G	A	A	A	A	G	G	R	A	A	A	R	G	G	A
AX-111540033	T	C	T	C	C	T	T	T	T	T	C	T	T	T	T	C	failed	T	T	C	T	T	T	T	C	T	T	C	C	T	T	T	T	T	C	T	T	T	C	C	T	T	T	T	C	T	T	T	T
AX-111543122	T	G	T	G	G	G	T	G	T	T	G	G	T	T	T	G	G	T	G	G	G	G	T	G	G	T	T	G	G	G	G	G	G	T	T	G	G	G	G	G	T	G	G	G	G	G	T	T	T
AX-111543750	A	G	G	G	A	A	A	G	G	G	A	G	G	G	G	G	failed	G	G	A	A	A	A	A	G	G	A	G	G	G	G	G	G	G	A	G	G	G	A	failed	A	G	G	G	G	G	G	G	G
AX-111543866	A	A	G	A	A	G	A	G	A	A	G	A	A	A	G	G	G	A	A	A	A	G	G	A	G	A	G	G	G	A	G	G	G	G	G	G	G	A	G	G	G	G	G	G	G	G	A	A	A
AX-111545468	T	T	C	C	C	C	C	T	T	T	T	T	C	C	C	T	C	T	T	C	T	T	C	C	T	T	T	T	T	T	T	T	T	T	T	T	T	T	T	C	T	T	T	T	T	T	T	T	T
AX-111545483	failed	failed	failed	failed	failed	failed	failed	failed	failed	failed	failed	failed	failed	failed	failed	failed	failed	failed	failed	failed	failed	failed	failed	failed	failed	failed	failed	failed	failed	failed	failed	failed	failed	failed	failed	failed	failed	failed	failed	failed	failed	failed	failed	failed	failed	failed	failed	failed	failed
AX-111545636	T	T	T	T	T	C	T	C	T	C	T	T	C	T	T	C	C	C	T	T	T	T	C	C	T	T	T	T	C	T	C	C	C	T	T	C	C	T	T	C	C	C	C	C	C	T	C	C	C
AX-111546978	T	T	T	C	T	T	T	T	C	C	C	C	T	T	T	T	C	Y	T	C	T	C	T	T	T	T	T	T	C	T	C	C	C	T	C	T	T	T	T	T	T	C	T	Y	T	T	T	T	T
AX-111547582	C	failed	C	C	C	C	C	C	C	C	C	C	C	C	C	T	C	C	C	C	C	C	failed	C	C	C	C	C	C	C	C	C	C	C	C	C	C	C	C	C	C	C	C	C	C	C	C	C	C
AX-111548374	G	G	T	T	G	G	T	G	G	T	G	G	G	T	T	G	G	T	G	T	G	G	G	G	G	G	G	T	G	G	G	G	G	T	G	G	G	G	G	T	G	G	G	G	G	T	T	T	G
AX-111549553	T	T	T	C	T	C	T	T	C	T	C	T	T	T	T	T	T	C	T	C	T	T	T	T	T	T	T	T	Y	T	T	T	T	T	T	C	T	T	T	T	T	T	T	T	T	T	T	T	T
AX-111552047	G	G	G	T	T	G	G	G	G	G	T	G	G	G	G	G	G	T	G	G	G	G	G	G	G	G	G	G	G	G	G	G	G	G	G	G	G	G	G	T	G	G	G	G	G	G	G	G	G
AX-111552398	G	G	G	G	G	G	T	G	G	G	T	G	G	G	G	T	T	T	T	G	T	G	G	T	G	T	G	G	G	T	T	T	G	T	T	T	G	T	G	T	G	T	T	T	T	K	G	T	G
AX-111555364	G	A	G	A	G	A	G	G	G	G	A	G	G	G	G	A	A	G	G	A	G	A	A	G	G	G	G	G	A	G	A	A	G	A	G	A	G	A	G	R	G	A	A	A	A	R	A	A	A
AX-111556733	G	G	A	G	G	G	G	G	G	G	G	G	G	G	G	G	G	G	G	G	G	G	G	G	G	G	G	G	G	G	G	G	G	G	G	G	G	G	G	G	G	G	G	G	G	G	G	G	G
AX-111556997	C	C	T	C	T	T	C	C	C	C	C	C	C	T	T	T	C	C	C	C	C	C	C	C	C	C	C	C	C	C	C	C	T	C	C	C	T	C	C	C	C	C	C	C	T	C	C	T	C
AX-111557205	G	T	T	G	G	G	G	G	G	G	G	G	G	G	G	G	G	G	G	G	G	T	G	G	G	G	G	T	G	G	G	T	G	T	G	G	G	T	G	T	G	G	G	G	T	G	G	G	T
AX-111559927	G	G	A	G	A	A	G	A	G	G	G	G	G	G	G	G	G	G	G	G	G	G	G	A	G	G	G	G	G	G	G	G	A	A	A	G	G	G	A	A	G	G	A	G	G	A	G	A	R
AX-111559965	C	C	C	C	C	C	T	T	T	T	C	C	C	C	C	C	C	T	C	C	C	C	C	C	C	C	C	T	C	C	C	C	C	C	C	C	C	C	C	C	C	C	C	C	C	C	C	C	C
AX-111559990	T	T	T	T	T	C	C	T	T	T	C	T	T	C	C	T	T	T	T	T	T	T	T	C	T	T	T	T	C	T	C	T	T	C	T	T	C	T	T	C	T	T	T	C	C	C	C	C	C
AX-111560786	A	G	A	G	A	G	A	G	G	G	G	A	A	A	A	G	A	A	A	A	A	G	G	G	A	A	A	G	A	G	G	G	G	G	G	G	G	G	A	A	G	G	G	G	G	G	G	A	A
AX-111560806	T	T	C	C	T	T	T	T	T	C	T	T	T	T	T	T	C	T	T	C	T	T	T	T	C	T	T	T	T	T	T	T	T	T	T	T	C	T	C	C	C	T	T	T	T	T	T	T	T
AX-111560841	G	A	A	A	A	G	G	A	A	A	A	A	G	G	G	A	A	A	G	A	A	A	G	G	A	G	A	G	A	G	A	A	A	G	G	A	A	A	G	G	G	R	A	A	A	G	G	G	A
AX-111561162	C	C	T	C	T	T	C	C	C	C	T	T	T	C	C	C	T	C	C	T	C	T	C	T	T	C	T	C	C	T	C	C	T	Y	C	C	T	T	C	C	C	T	C	C	T	T	T	T	C
AX-111562104	G	G	T	G	T	G	G	G	G	G	T	G	G	G	G	T	G	T	G	G	G	T	T	T	G	G	G	G	T	T	T	T	T	T	T	T	G	T	G	T	G	T	G	T	T	G	G	G	G
AX-111564039	C	C	C	C	C	C	C	T	C	C	C	C	C	C	C	C	T	C	C	C	C	T	T	T	C	C	C	T	C	C	C	C	T	C	C	C	T	C	C	C	C	C	C	C	C	C	C	C	C
AX-111564213	T	C	T	C	C	T	C	T	C	C	C	C	C	C	C	C	T	C	T	C	C	T	T	C	C	T	T	T	C	C	C	C	T	C	T	T	C	T	T	C	T	T	C	C	C	T	T	C	T
AX-111564628	G	G	G	G	G	G	G	G	G	G	G	G	A	G	G	G	G	G	G	G	G	G	G	G	G	G	G	G	G	G	G	G	G	G	G	G	G	G	G	G	G	G	G	G	G	G	G	G	G
AX-111565329	G	A	A	A	A	G	A	A	A	G	A	A	A	A	A	A	A	A	A	A	G	A	G	A	A	G	A	A	A	A	G	G	G	G	G	A	G	G	A	A	G	R	R	G	G	G	G	G	G
AX-111565410	T	G	G	G	G	T	G	T	G	T	G	T	G	G	G	T	G	G	G	G	G	T	T	T	G	T	G	T	G	G	T	T	T	T	G	T	G	G	G	G	G	T	T	T	G	T	T	G	G
AX-111567165	G	T	G	T	G	G	G	G	T	T	G	G	T	G	G	G	G	G	G	T	G	G	G	G	T	G	G	T	G	G	G	G	G	G	G	G	G	G	G	G	G	G	G	G	G	G	G	G	G
AX-111568117	G	A	G	G	G	G	G	A	G	G	G	G	A	G	G	G	G	G	G	A	G	A	G	A	G	G	A	A	G	G	G	A	A	A	G	G	A	A	G	A	A	A	A	A	A	A	A	A	A
AX-111569540	C	T	T	T	T	T	C	T	T	C	C	C	T	T	T	C	C	C	C	T	C	T	T	C	T	C	T	T	T	C	C	C	T	C	C	C	T	C	T	C	T	C	C	C	C	C	C	C	C
AX-111569969	G	G	G	G	G	G	A	G	G	G	G	G	A	A	A	A	G	G	A	G	G	G	G	A	A	A	A	A	G	A	G	G	G	A	G	G	G	G	G	G	G	G	G	G	G	G	A	A	G
AX-111574092	R	A	A	A	R	A	A	A	A	R	A	R	A	R	G	A	R	A	A	failed	G	A	A	A	A	A	R	A	R	A	A	A	A	G	A	A	A	A	R	G	A	A	A	A	A	G	G	G	A
AX-111574425	T	T	T	T	T	T	G	T	T	G	G	T	T	T	T	T	T	G	T	T	G	T	T	T	T	T	T	T	G	T	T	T	T	T	T	T	T	T	T	G	T	T	T	T	T	T	T	T	T
AX-111576542	T	T	T	T	T	T	T	T	T	C	T	C	T	T	T	T	T	T	T	C	T	T	T	T	T	T	T	T	T	T	T	T	T	T	T	T	T	T	C	T	T	T	T	T	T	T	T	T	C
AX-111577375	G	G	G	G	G	G	G	G	G	G	G	G	G	A	A	G	G	G	G	G	G	G	G	G	G	G	G	G	G	G	G	G	G	G	A	G	G	G	A	G	A	G	G	G	G	G	G	G	G
AX-111577815	A	A	G	G	A	A	A	A	A	G	A	A	A	A	A	A	G	A	A	G	A	A	A	A	G	A	A	A	A	A	A	G	G	G	G	A	G	A	G	G	G	A	A	G	G	A	A	A	A
AX-111578112	G	G	G	G	G	A	G	G	G	G	G	G	G	G	G	G	G	G	G	G	G	A	A	A	G	G	G	G	G	G	G	G	G	G	G	G	G	G	G	G	A	G	G	G	G	G	G	A	G
AX-111578152	T	T	T	T	T	T	T	C	T	T	T	C	C	C	T	C	C	T	C	T	T	C	T	T	C	T	T	C	T	C	T	C	C	T	C	T	T	T	T	C	T	T	C	T	T	C	T	C	C
AX-111584542	T	T	T	C	C	C	C	T	T	T	C	T	T	C	C	T	C	C	C	failed	T	T	C	T	T	T	T	T	T	C	T	T	T	T	C	T	T	T	C	T	T	T	T	T	T	T	T	T	T
AX-111589160	C	A	A	A	A	A	A	A	A	A	A	A	C	A	A	A	A	A	C	A	C	A	A	A	A	C	A	A	A	A	A	A	A	A	A	A	A	A	A	A	A	A	A	A	A	A	A	A	A
AX-111593746	G	G	G	G	G	G	G	G	T	G	T	G	G	G	G	G	T	G	G	T	G	T	T	G	G	G	G	G	T	G	G	G	G	G	G	G	G	G	G	G	G	G	G	G	G	G	G	G	G
AX-111594149	C	C	C	C	T	C	C	C	C	T	C	C	C	C	C	C	C	C	T	T	C	C	C	T	T	C	C	C	C	T	C	C	C	C	C	C	T	C	C	T	C	C	C	C	T	C	C	C	C
AX-111594209	T	T	C	T	T	T	T	T	T	T	T	T	T	T	T	T	T	T	T	T	T	T	T	T	T	T	T	T	T	T	T	T	T	T	T	T	C	T	T	C	T	T	T	T	T	T	T	T	T
AX-111595979	A	G	G	G	G	G	G	G	A	G	G	A	G	A	A	G	G	G	A	G	A	G	G	G	G	G	G	G	G	G	G	G	G	A	A	G	G	A	A	G	A	G	G	G	G	A	G	G	A
AX-111596716	G	G	G	G	A	A	A	A	G	G	G	G	A	A	G	A	A	G	A	G	G	A	failed	A	G	G	G	G	A	A	A	A	A	A	A	A	A	A	A	A	A	A	A	A	A	A	A	G	A
AX-111598704	G	A	G	A	G	G	A	A	G	failed	A	A	G	failed	G	G	A	G	G	A	A	G	G	G	G	G	G	A	A	A	A	A	A	A	A	A	A	A	G	G	G	A	A	A	A	G	A	G	G
AX-111599736	A	G	A	G	A	G	A	A	G	G	G	G	A	G	G	G	G	G	A	A	A	A	G	G	A	A	A	G	G	A	A	G	G	G	G	A	G	G	A	A	A	R	G	A	A	R	G	G	A
AX-111602485	T	C	C	C	C	T	T	T	C	C	T	T	C	T	C	C	C	T	T	C	C	C	T	C	C	T	T	C	T	T	C	C	C	T	T	C	T	C	C	C	C	C	C	C	C	C	C	T	C
AX-111602660	A	A	A	A	G	G	A	G	A	A	A	A	G	A	G	A	A	A	A	A	A	G	A	A	A	A	A	A	A	A	A	A	A	G	G	A	G	A	G	G	G	A	A	A	A	G	G	A	G
AX-111602889	A	G	A	G	G	G	G	G	G	G	A	A	A	G	A	G	G	G	G	A	A	G	A	A	G	A	G	G	G	A	A	G	A	A	A	G	A	G	G	G	G	G	A	A	R	R	A	A	A
AX-111603368	failed	failed	failed	failed	failed	failed	failed	failed	failed	failed	failed	failed	failed	failed	failed	failed	failed	failed	failed	failed	failed	failed	failed	failed	failed	failed	failed	failed	failed	failed	failed	failed	failed	failed	failed	failed	failed	failed	failed	failed	failed	failed	failed	failed	failed	failed	failed	failed	failed
AX-111606852	C	C	Y	C	T	C	T	T	C	C	T	C	T	C	T	C	C	T	T	C	C	C	C	T	T	Y	T	T	C	C	T	T	T	T	C	T	C	T	C	C	T	T	T	T	T	T	T	T	C
AX-111607045	T	T	G	T	T	T	T	T	T	T	T	T	G	T	T	G	T	T	T	T	T	T	T	T	T	T	T	T	T	T	T	T	T	T	T	T	T	T	T	G	T	T	T	T	T	T	T	T	T
AX-111607064	T	T	T	T	G	G	T	G	G	G	T	T	G	G	G	T	T	T	G	T	T	G	T	G	G	T	G	G	T	T	G	T	G	G	T	G	G	G	G	T	G	G	G	G	T	G	G	G	G
AX-111608058	C	T	C	C	T	T	T	T	C	C	T	C	T	T	T	C	T	C	T	T	C	T	T	T	T	T	C	C	C	T	C	T	T	C	C	T	T	T	C	T	T	T	T	Y	C	C	C	C	C
AX-111611114	G	G	G	G	G	G	A	A	A	G	A	G	G	A	A	G	A	A	G	A	A	A	A	G	A	G	A	A	G	G	G	G	G	A	G	G	G	G	G	G	G	G	G	G	G	G	A	A	A
AX-111611186	A	G	G	G	A	G	G	A	G	G	A	G	A	G	A	G	G	A	G	G	G	G	A	G	A	G	G	A	G	A	A	A	A	A	G	A	G	A	A	A	A	G	G	A	G	R	A	A	A
AX-111611334	A	C	C	C	A	A	A	A	C	A	C	A	A	A	A	C	A	A	A	A	A	C	A	A	C	A	A	C	C	A	C	A	C	A	C	C	A	failed	A	A	A	C	A	C	C	A	C	A	A
AX-111612726	G	G	A	G	A	G	A	A	G	A	A	G	G	G	A	G	A	A	G	G	G	A	A	G	G	G	G	G	G	A	G	A	A	A	G	G	A	A	G	A	G	A	A	A	A	A	A	A	A
AX-111612864	G	G	A	G	A	G	G	G	G	G	A	G	G	G	G	A	G	A	G	G	G	A	A	A	G	G	G	R	A	A	A	A	A	A	A	A	G	A	G	A	G	A	G	A	A	G	G	G	G
AX-111616397	G	G	G	A	G	G	G	G	A	A	A	G	G	G	G	G	G	A	G	G	G	A	G	A	G	A	G	G	A	A	A	A	A	A	G	G	A	G	A	A	A	G	G	A	A	G	G	G	A
AX-111616946	T	T	T	T	T	T	T	T	C	C	T	T	T	T	T	T	T	C	T	T	T	T	T	T	T	T	T	T	T	T	T	T	T	T	T	T	T	T	T	C	T	T	T	T	T	T	T	C	T
AX-111616968	A	C	A	A	C	C	C	C	C	A	A	A	C	C	C	A	C	A	C	A	A	C	C	A	C	A	C	C	C	C	A	C	C	C	C	C	A	C	C	A	C	C	C	A	A	C	A	C	C
AX-111617325	A	A	G	A	A	G	A	A	A	A	G	A	A	G	A	A	G	G	A	A	A	G	G	G	A	A	A	G	G	G	A	A	G	A	A	A	A	A	A	A	G	A	A	A	A	G	G	G	G
AX-111621602	G	G	G	G	G	G	G	G	G	G	G	G	G	G	G	G	G	G	G	G	G	G	G	G	G	G	G	G	G	A	G	G	G	A	G	G	G	G	G	G	G	G	G	G	G	G	A	A	G
AX-111622761	G	A	G	A	G	G	G	A	A	G	A	G	G	A	A	G	G	G	G	G	G	A	G	G	G	G	G	A	G	A	G	G	G	A	G	G	G	G	G	G	G	G	G	G	G	G	G	A	A
AX-111624408	G	G	G	G	G	G	A	G	G	G	G	G	G	A	G	G	G	G	G	G	G	G	G	G	G	G	G	G	G	A	G	G	G	G	G	G	G	A	G	G	G	G	G	G	G	A	A	A	A
AX-111627208	T	T	T	T	T	T	T	T	T	T	T	T	T	T	T	T	T	T	T	T	T	C	T	T	T	T	T	T	T	T	C	T	C	C	T	C	T	C	C	T	C	C	T	C	C	C	C	T	C
AX-111628814	T	T	C	C	T	T	T	T	T	T	T	T	T	T	T	T	T	T	T	T	T	T	T	T	T	T	T	T	T	T	C	C	Y	T	T	C	C	C	T	C	C	C	C	T	T	C	T	T	T
AX-111628991	T	C	T	C	T	T	C	C	T	T	C	T	T	T	T	T	C	T	T	C	C	T	T	T	T	T	T	C	C	T	T	T	T	T	C	C	T	T	T	T	T	T	T	Y	T	T	T	T	T
AX-111629365	G	T	G	T	T	T	G	T	G	G	T	G	G	T	T	G	T	T	G	G	G	T	T	T	T	G	G	T	G	T	T	G	T	T	G	G	G	G	G	G	G	G	G	T	T	T	T	T	T
AX-111632656	C	C	C	C	C	C	C	C	C	C	T	C	C	C	C	C	C	T	C	C	C	C	C	C	C	C	C	C	T	C	C	C	C	C	C	C	C	C	C	C	C	C	C	C	C	T	C	C	T
AX-111633241	C	A	A	A	A	C	C	A	A	A	A	C	A	A	C	A	A	A	A	A	A	A	A	A	A	A	A	A	A	A	A	A	A	C	A	A	A	A	A	A	A	C	A	A	A	A	C	C	A
AX-111634724	A	C	C	C	C	A	C	A	C	C	C	A	A	C	C	A	C	C	C	C	C	A	A	A	C	A	C	A	C	C	C	C	C	C	A	C	C	C	C	C	C	C	C	C	A	C	C	A	C
AX-111634909	G	G	G	G	G	G	G	G	A	A	A	G	G	R	R	A	G	G	A	G	G	G	G	G	A	G	G	G	G	G	G	G	G	G	G	G	G	G	A	G	G	G	G	G	G	G	G	A	G
AX-111636215	G	failed	failed	G	G	G	A	G	G	G	G	G	G	A	G	G	G	G	G	A	A	G	G	G	G	G	G	G	G	G	G	A	failed	G	G	G	G	failed	A	G	G	G	G	G	G	A	A	G	G
AX-111637794	G	G	G	G	A	G	G	G	G	G	A	G	G	A	G	G	G	A	G	G	G	A	G	A	G	G	G	G	G	G	G	G	A	G	G	R	G	A	G	G	G	A	G	G	G	G	G	A	A
AX-111638065	A	A	A	A	A	A	A	A	A	A	A	A	A	A	A	A	A	A	A	A	A	A	A	A	A	A	A	A	A	G	A	A	A	A	A	A	A	A	A	A	A	A	A	A	A	A	A	A	A
AX-111639392	C	T	T	C	T	T	C	T	C	C	C	C	C	T	T	T	C	C	C	C	C	C	C	T	C	C	T	C	C	C	T	T	T	T	C	T	T	C	T	T	C	T	C	T	T	T	T	T	T
AX-111641526	C	C	C	C	C	C	C	C	C	C	C	T	C	C	C	C	C	C	C	C	C	C	C	C	C	C	C	C	C	C	C	C	C	C	C	C	C	C	C	C	T	C	C	C	C	C	C	C	Y
AX-111642243	T	T	C	T	T	C	T	T	C	C	T	T	T	T	T	T	C	T	T	T	T	T	T	T	C	T	T	T	T	T	C	C	C	C	C	C	C	C	C	C	C	C	C	C	C	C	T	T	T
AX-111642433	A	A	A	A	A	A	A	A	A	A	failed	A	A	A	A	A	R	G	A	A	A	A	A	A	A	A	A	A	R	A	A	A	A	A	A	A	A	A	A	A	A	A	A	A	A	A	A	A	A
AX-111642657	G	A	G	A	A	A	A	A	G	G	G	G	A	A	A	A	A	G	A	A	G	A	A	A	G	G	G	A	G	G	A	A	A	A	A	G	A	A	A	G	A	A	A	A	A	A	A	A	A
AX-111642987	C	A	A	A	A	A	C	A	A	A	A	A	A	A	C	A	A	A	A	A	C	A	A	A	A	A	A	A	A	A	A	A	A	C	C	A	A	A	A	C	C	A	A	A	A	A	C	C	A
AX-111643439	G	G	G	G	G	A	A	G	G	G	G	A	G	G	G	G	G	G	G	G	G	A	G	G	G	G	G	G	G	G	A	G	A	G	A	A	A	A	G	A	G	A	A	A	A	A	G	G	A
AX-111643893	A	A	G	A	G	A	A	A	A	A	A	A	A	G	A	A	A	A	A	A	A	A	A	A	A	A	G	A	A	A	G	A	A	G	G	G	A	A	G	G	A	G	G	R	G	G	G	G	G
AX-111645002	C	C	C	C	C	C	C	C	C	C	C	C	C	C	C	C	C	C	C	C	C	G	G	C	C	C	C	C	C	C	C	C	G	G	C	C	C	C	C	S	C	C	C	C	C	G	G	G	G
AX-111649446	A	G	G	G	A	A	A	A	G	A	A	G	A	G	G	G	A	A	G	G	A	A	A	A	G	G	A	G	A	G	A	A	R	A	G	A	A	A	A	A	A	A	A	A	G	A	A	A	A
AX-111651884	G	G	A	G	A	A	A	A	G	A	G	G	G	A	A	A	G	A	A	A	G	G	A	A	G	G	G	A	G	G	A	G	G	A	A	A	A	G	A	G	A	G	A	A	G	A	A	G	A
AX-111654095	C	C	C	C	C	T	T	T	C	C	C	C	T	C	T	T	C	C	T	C	T	C	C	T	C	C	T	T	C	T	C	C	C	C	C	C	C	C	C	C	C	C	C	C	C	C	C	C	C
AX-111654110	A	G	G	A	A	A	A	G	A	A	A	A	A	A	G	G	A	G	A	G	G	G	A	A	A	A	G	G	G	A	G	A	R	G	A	G	A	A	A	G	G	G	G	G	G	A	A	A	A
AX-111654147	T	T	T	T	T	T	T	T	C	C	C	T	T	T	T	T	C	C	T	T	T	T	T	T	T	T	T	T	C	T	T	T	T	T	T	T	T	T	T	T	T	T	T	T	T	T	T	T	T
AX-111654285	C	C	C	C	Y	C	C	C	C	C	C	C	C	C	C	C	C	C	C	C	C	C	C	C	C	C	C	C	C	C	C	C	C	C	T	C	C	C	C	C	C	C	C	C	C	C	C	C	C
AX-111656060	G	A	A	A	G	A	G	A	A	A	G	A	G	A	G	A	A	A	G	A	A	A	G	G	G	G	G	A	A	A	G	G	G	G	G	G	G	G	G	A	A	G	G	G	G	G	G	G	G
AX-111656437	C	C	T	C	T	C	T	C	C	C	T	C	C	T	T	C	T	C	C	C	C	T	T	C	T	C	failed	T	C	C	C	C	C	T	C	C	C	C	C	C	C	C	C	C	C	C	T	T	T
AX-111656814	G	G	G	G	G	G	G	G	T	T	T	G	G	G	G	T	G	T	G	G	G	T	G	G	G	G	T	T	G	G	G	G	G	G	T	G	G	T	G	T	G	T	T	T	T	G	G	T	failed
AX-111656815	A	A	A	A	A	A	G	A	A	A	A	A	A	A	A	A	A	A	A	A	A	A	A	A	A	A	A	A	G	A	A	A	A	A	A	A	A	A	A	G	A	A	A	A	A	A	A	A	A
AX-111657425	G	failed	failed	G	G	G	G	G	G	A	G	A	G	A	G	G	G	G	G	G	G	G	G	G	G	G	G	G	G	G	failed	failed	G	G	G	G	G	failed	G	G	G	G	G	G	G	G	G	G	G
AX-111659836	failed	failed	failed	failed	failed	failed	failed	failed	failed	failed	failed	failed	failed	failed	failed	failed	failed	failed	failed	failed	failed	failed	failed	failed	failed	failed	failed	failed	failed	failed	failed	failed	failed	failed	failed	failed	failed	failed	failed	failed	failed	failed	failed	failed	failed	failed	failed	failed	failed
AX-111664765	failed	failed	failed	failed	failed	failed	failed	failed	failed	failed	failed	failed	failed	failed	failed	failed	failed	failed	failed	failed	failed	failed	failed	failed	failed	failed	failed	failed	failed	failed	failed	failed	failed	failed	failed	failed	failed	failed	failed	failed	failed	failed	failed	failed	failed	failed	failed	failed	failed
AX-111665196	failed	failed	failed	failed	failed	failed	failed	failed	failed	failed	failed	failed	failed	failed	failed	failed	failed	failed	failed	failed	failed	failed	failed	failed	failed	failed	failed	failed	failed	failed	failed	failed	failed	failed	failed	failed	failed	failed	failed	failed	failed	failed	failed	failed	failed	failed	failed	failed	failed
AX-111667077	G	A	A	A	A	A	A	A	A	A	A	G	G	A	A	A	A	G	A	A	A	A	A	A	A	G	A	A	A	A	A	A	A	A	A	A	A	A	A	A	A	A	A	A	A	A	A	A	A
AX-111669197	G	G	G	G	G	G	G	G	G	G	G	A	G	G	G	G	G	G	G	G	G	G	G	G	A	G	A	G	A	A	G	G	G	G	A	G	G	G	G	A	G	G	G	G	G	G	G	G	G
AX-111674402	C	C	C	C	T	C	C	C	C	C	T	C	C	T	C	C	C	C	C	C	C	C	C	C	C	C	C	C	C	C	T	C	C	C	C	T	T	C	C	T	C	T	T	Y	T	C	C	C	C
AX-111674468	C	C	G	C	C	C	C	C	C	C	G	C	C	C	C	C	G	C	C	G	C	G	C	C	G	C	G	C	C	C	C	C	C	C	C	C	C	C	C	C	C	C	C	C	C	C	C	C	C
AX-111682413	G	T	G	T	T	T	G	G	T	T	T	G	T	T	T	T	G	T	T	G	G	T	G	G	G	T	G	T	T	T	G	T	T	G	T	G	G	T	T	G	T	G	T	G	T	T	T	T	G
AX-111683063	T	T	T	T	C	T	T	C	T	C	T	T	T	T	T	T	T	C	T	T	T	T	C	T	T	T	T	T	T	C	T	C	C	T	T	T	C	T	T	T	T	T	T	T	T	C	T	C	C
AX-111686258	T	T	C	T	T	T	T	T	T	T	C	T	T	T	T	T	T	C	T	T	T	T	T	T	T	T	T	T	T	T	T	T	T	T	T	T	T	T	T	T	T	T	T	T	T	T	T	T	T
AX-111686377	A	A	G	A	G	A	A	A	A	A	A	A	A	A	G	G	A	A	G	A	A	G	G	G	G	A	A	A	A	A	A	A	A	A	A	A	A	A	G	A	G	A	A	A	A	G	A	G	G
AX-111686851	A	A	G	A	G	A	A	G	A	G	G	A	A	A	A	A	A	G	A	A	A	A	A	G	A	A	A	G	A	A	A	G	G	A	G	A	G	A	A	G	A	A	A	A	G	A	A	A	A
AX-111686860	C	T	C	T	C	T	C	T	C	C	T	C	C	T	T	C	T	T	T	C	C	C	T	T	C	C	C	C	C	T	T	C	T	T	C	C	T	C	C	T	C	C	C	T	T	T	T	T	T
AX-111688139	failed	failed	failed	failed	failed	failed	failed	failed	failed	failed	failed	failed	failed	failed	failed	failed	failed	failed	failed	failed	failed	failed	failed	failed	failed	failed	failed	failed	failed	failed	failed	failed	failed	failed	failed	failed	failed	failed	failed	failed	failed	failed	failed	failed	failed	failed	failed	failed	failed
AX-111688791	T	T	G	T	T	G	G	G	G	G	G	G	G	G	G	T	G	G	G	T	T	G	G	G	T	T	G	G	T	G	G	T	G	G	G	G	G	T	T	T	T	T	G	K	T	T	T	T	G
AX-111691535	T	C	T	C	T	T	T	T	T	T	T	T	C	T	T	T	C	T	C	T	T	C	T	T	T	T	T	T	T	T	C	C	C	T	C	T	T	T	T	T	T	T	T	Y	C	C	T	T	T
AX-111694590	T	T	T	T	T	T	G	T	T	T	T	T	G	G	T	G	T	T	T	T	T	G	T	T	T	T	G	G	T	G	G	G	G	G	G	G	T	T	T	G	G	G	T	G	T	G	G	G	T
AX-111696330	C	C	T	C	T	T	C	T	C	C	T	C	T	C	C	T	C	C	C	T	T	C	C	T	C	C	T	T	C	C	C	T	Y	T	C	C	C	C	C	C	C	T	T	C	C	T	T	T	T
AX-111698963	C	A	A	A	A	A	A	A	A	C	A	A	A	C	A	A	A	A	A	A	A	A	A	A	A	C	A	C	A	A	A	A	C	A	C	A	A	C	C	A	A	A	A	A	A	C	C	A	C
AX-111700830	G	G	G	G	G	G	G	G	G	G	G	G	G	G	G	G	G	G	G	G	G	G	G	G	G	G	G	G	G	G	G	G	G	G	G	G	G	G	G	G	G	G	G	G	G	G	G	G	G
AX-111701850	G	G	G	G	G	G	G	G	G	G	G	G	G	G	G	G	G	G	G	G	G	G	G	G	G	G	failed	G	G	G	G	G	G	G	G	G	G	G	G	G	G	G	G	G	G	G	G	G	G
AX-111702691	C	C	C	C	C	C	T	C	C	C	C	C	C	C	C	T	T	C	T	C	T	C	C	T	C	T	C	C	C	C	T	C	C	T	T	T	C	T	C	C	C	T	T	T	T	T	T	T	T
AX-111702943	T	T	C	T	C	T	C	T	C	C	C	T	C	C	C	C	C	C	T	C	T	C	C	C	C	T	C	C	C	C	C	C	C	C	C	C	C	C	C	C	C	C	C	C	C	C	C	C	Y
AX-111705921	G	G	G	G	G	G	G	G	G	G	G	G	T	G	T	G	G	G	T	T	T	G	G	G	G	G	T	G	G	T	G	G	G	T	T	K	G	T	T	G	T	T	T	T	T	T	T	G	T
AX-111707392	C	C	T	C	C	C	C	C	C	C	C	C	C	C	C	C	C	C	C	C	T	T	C	C	C	C	C	T	C	C	C	C	C	C	C	C	T	C	T	C	T	C	C	C	C	Y	C	T	C
AX-111709931	C	C	T	C	C	C	C	T	C	C	T	C	C	C	T	C	C	C	C	C	C	C	T	C	C	C	C	C	T	C	C	C	C	C	T	C	T	C	C	C	C	C	T	C	C	failed	C	C	C
AX-111757602	T	T	T	T	T	T	G	T	T	T	G	T	T	T	T	G	G	G	G	T	G	T	T	G	T	G	T	T	T	G	G	G	T	G	G	G	T	G	T	G	T	G	G	G	G	K	T	G	T
AX-111868806	T	T	C	T	C	C	T	T	C	C	C	C	T	T	T	C	C	C	T	C	T	C	C	C	T	T	T	T	C	T	T	failed	T	T	T	C	C	C	C	T	C	C	C	T	T	C	T	T	C
AX-111916790	T	T	G	T	G	G	T	failed	T	T	G	T	T	G	T	G	G	T	G	G	G	G	G	T	G	T	G	T	G	G	G	G	T	T	G	G	G	G	T	G	G	G	G	G	T	T	T	T	T
AX-111993689	A	A	G	A	A	A	A	A	A	G	G	A	A	G	A	A	G	G	A	A	A	A	G	A	A	A	G	A	G	A	G	A	G	G	A	G	G	G	A	G	G	G	G	G	G	G	G	A	G
AX-112287473	C	T	C	C	C	T	C	C	C	T	T	T	T	T	T	C	C	C	T	C	C	T	T	T	C	T	T	T	C	T	T	T	T	C	T	C	C	C	C	T	C	T	C	T	C	T	T	C	C
AX-112287529	T	T	C	T	T	T	T	T	C	C	T	C	T	T	T	T	T	C	T	T	T	C	C	T	T	T	T	T	T	T	T	T	T	T	T	T	C	T	T	T	T	T	T	T	T	T	T	T	C
AX-112289571	C	T	T	C	T	C	C	C	C	C	C	C	C	C	C	C	C	C	C	C	C	C	C	C	C	C	C	C	C	C	C	C	C	C	T	T	C	T	C	C	C	T	T	C	C	C	C	C	C
AX-158520903	G	G	G	G	A	G	G	A	G	G	G	G	A	G	G	G	G	G	G	G	G	G	G	G	G	G	A	A	G	G	G	G	G	G	G	A	G	G	G	G	G	R	R	G	G	G	G	G	G
AX-158520938	G	G	G	G	G	G	G	G	G	G	G	G	G	G	G	G	G	G	G	G	G	G	G	G	G	G	G	G	G	G	G	G	G	G	G	G	T	G	G	G	G	G	G	G	T	G	G	G	G
AX-158520943	C	C	C	C	C	C	C	C	C	C	C	C	C	C	C	C	C	C	C	C	C	C	C	C	C	C	C	C	C	C	C	C	C	C	C	C	T	C	C	C	C	C	C	C	T	C	C	C	C
AX-158520948	C	C	C	C	T	C	C	T	C	C	C	C	T	C	C	C	C	C	C	C	C	C	C	C	C	C	T	C	C	C	C	C	C	C	C	T	C	C	C	C	C	C	C	C	C	C	C	C	C
AX-158520962	G	G	A	A	A	G	G	A	G	G	G	G	A	G	G	A	A	G	G	A	A	A	G	A	G	G	G	A	G	G	A	G	A	G	G	A	G	A	A	G	A	A	A	A	A	A	A	G	A
AX-158520963	A	A	G	G	G	A	A	G	G	G	A	A	G	A	A	G	G	A	A	G	G	G	A	G	A	A	A	G	A	A	G	G	G	A	A	G	A	G	G	G	G	G	G	G	G	G	G	A	G
AX-158521030	G	G	G	G	G	G	G	G	G	G	G	G	G	G	G	G	G	G	G	G	G	G	G	G	G	G	G	G	G	G	G	G	G	G	G	G	G	G	G	G	G	G	G	G	G	G	G	G	G
AX-158521033	A	A	A	A	A	A	A	A	A	A	A	A	A	A	A	A	A	A	A	A	A	A	A	A	A	A	A	A	A	A	A	A	A	A	A	A	A	A	A	G	A	A	A	A	A	A	A	A	A
AX-158521040	G	A	G	A	G	G	G	G	A	A	G	G	A	G	G	G	G	G	G	A	G	G	G	G	A	G	G	A	G	G	G	G	G	G	G	G	G	G	G	G	G	G	G	G	G	G	G	G	G
AX-158521045	T	G	T	G	T	T	T	T	T	T	T	T	G	T	T	T	T	T	T	G	T	T	T	T	G	T	T	G	T	T	K	T	G	T	T	G	T	G	K	T	G	G	G	G	G	T	G	T	G
AX-158521058	T	T	C	T	C	T	C	C	C	C	C	T	C	C	T	failed	C	C	C	C	T	C	C	C	C	T	C	T	T	C	C	C	C	C	C	C	C	C	T	C	C	C	C	C	C	T	C	C	C
AX-158521067	T	T	T	T	T	T	T	T	T	T	T	T	T	T	T	T	T	T	T	T	T	T	T	T	T	T	C	T	T	T	T	T	T	T	T	T	T	T	T	C	T	T	T	T	T	T	T	T	T
AX-158521124	C	C	C	C	C	C	C	C	C	C	C	C	C	C	C	C	C	C	C	C	C	C	C	C	C	C	G	C	C	C	C	C	C	C	C	C	C	C	C	C	C	C	C	C	C	C	C	C	C
AX-158521142	C	C	C	C	C	C	C	C	C	C	C	C	C	C	C	C	C	C	C	C	C	C	C	C	C	C	C	C	C	C	C	C	C	C	C	C	C	C	C	C	C	C	C	C	C	C	C	C	C
AX-158521147	G	G	G	G	G	G	T	G	G	G	G	G	T	G	G	T	G	G	G	G	G	G	G	G	G	G	G	T	G	G	G	G	G	G	G	G	G	G	G	G	G	G	G	G	G	G	G	G	G
AX-158521149	A	A	A	A	A	A	T	A	A	A	A	A	T	A	A	T	A	A	A	A	A	A	A	A	A	A	A	T	A	A	A	A	A	A	A	A	A	A	A	A	A	A	A	A	A	A	A	A	A
AX-158521150	C	C	C	C	C	C	T	C	T	T	C	C	C	C	C	T	C	C	C	C	C	C	C	C	C	C	T	C	C	C	C	C	C	C	C	C	C	C	C	T	C	C	C	C	C	C	C	C	C
AX-158521152	G	G	G	G	G	G	A	G	A	A	G	G	G	G	G	G	G	G	G	G	G	G	G	G	G	G	A	G	G	G	G	A	G	G	G	G	G	G	G	A	G	G	G	G	G	G	G	G	G
AX-158521153	T	T	T	T	T	T	C	C	T	T	Y	T	T	T	T	C	Y	C	C	T	T	C	C	C	C	T	T	T	T	C	T	C	T	C	C	T	C	T	T	T	T	T	C	C	C	T	C	T	T
AX-158521157	C	C	failed	C	C	C	T	T	C	C	T	C	C	C	C	T	T	T	T	C	C	T	T	T	T	C	C	C	C	T	C	T	C	T	T	C	T	C	C	failed	C	C	T	T	T	C	T	C	C
AX-158521163	G	G	G	G	G	G	T	T	G	G	G	G	T	G	G	T	T	G	T	G	G	G	T	T	T	T	G	G	G	T	T	G	G	G	G	K	T	G	G	G	G	G	G	G	G	G	G	G	G
AX-158521164	failed	failed	failed	failed	failed	failed	failed	failed	failed	failed	failed	failed	failed	failed	failed	failed	failed	failed	failed	failed	failed	failed	failed	failed	failed	failed	failed	failed	failed	failed	failed	failed	failed	failed	failed	failed	failed	failed	failed	failed	failed	failed	failed	failed	failed	failed	failed	failed	failed
AX-158521170	C	T	T	C	T	C	T	T	T	T	T	T	T	C	C	C	C	T	T	T	C	C	C	C	T	T	T	C	C	T	T	T	T	T	T	T	T	T	C	T	T	T	T	T	T	C	T	T	T
AX-158521172	C	C	A	C	C	A	C	C	C	C	C	C	C	A	A	A	failed	C	C	C	C	A	A	A	C	C	C	A	C	C	C	C	C	C	C	C	C	C	A	A	C	C	A	C	C	A	C	C	C
AX-158521173	T	T	C	T	T	C	T	T	T	T	C	T	T	C	C	C	C	C	T	T	T	C	C	C	T	T	T	C	T	T	T	T	T	T	T	T	T	T	C	C	T	T	T	T	T	C	T	T	T
AX-158521177	A	C	A	A	C	A	C	C	C	C	C	C	C	A	A	A	A	C	C	A	C	A	A	A	C	C	C	A	C	C	C	C	C	C	C	C	A	C	A	A	C	C	C	C	C	A	C	C	C
AX-158521178	A	A	A	A	A	A	G	A	A	A	A	A	G	A	A	G	A	A	A	A	A	A	A	A	A	A	A	G	A	A	A	A	A	A	A	A	A	A	A	A	A	A	A	A	A	A	A	A	A
AX-158521181	C	C	C	C	C	C	T	C	C	C	C	C	T	C	C	T	C	C	C	C	C	C	C	C	C	C	C	T	C	C	C	C	C	C	C	C	C	C	C	T	C	C	C	C	C	C	C	C	C
AX-158521182	T	G	T	G	T	T	G	T	G	G	T	T	G	T	T	G	T	T	T	G	G	T	T	T	T	T	T	G	G	T	G	G	G	T	T	T	T	G	T	T	G	G	G	G	G	T	G	G	G
AX-158521186	G	G	G	G	C	G	C	G	G	G	G	G	G	G	G	G	C	G	C	G	G	G	C	G	G	G	G	C	G	C	G	G	G	G	G	G	C	G	C	G	C	G	G	G	G	C	G	G	G
AX-158521187	C	C	T	C	T	C	C	C	T	T	T	C	C	T	C	C	C	T	C	C	C	T	C	C	C	T	T	C	C	C	T	C	T	C	C	T	C	T	T	T	T	T	C	C	C	C	C	T	T
AX-158521190	C	C	T	C	T	C	C	C	T	T	Y	C	C	T	C	C	Y	C	C	C	C	C	C	C	C	T	T	C	C	C	T	C	T	C	C	T	C	T	T	T	T	T	C	C	C	C	C	T	T
AX-158521195	G	T	T	T	T	G	T	T	G	G	T	T	T	G	G	G	G	T	T	G	T	G	G	G	T	T	T	G	T	T	T	T	T	T	T	T	G	T	T	T	T	T	T	T	T	G	T	T	T
AX-158521219	T	T	T	T	T	T	T	T	T	T	T	T	T	T	T	T	T	T	T	T	T	T	T	T	T	T	T	T	T	T	T	T	T	T	T	T	T	T	T	C	T	T	T	T	T	T	T	T	T
AX-158521228	failed	failed	failed	failed	failed	failed	failed	failed	failed	failed	failed	failed	failed	failed	failed	failed	failed	failed	failed	failed	failed	failed	failed	failed	failed	failed	failed	failed	failed	failed	failed	failed	failed	failed	failed	failed	failed	failed	failed	failed	failed	failed	failed	failed	failed	failed	failed	failed	failed
AX-158521229	A	C	C	A	C	C	C	A	C	C	C	C	C	C	C	A	C	C	C	A	A	C	C	C	A	A	C	C	A	C	C	A	C	C	C	C	C	A	A	A	A	A	C	M	A	A	A	A	C
AX-158521247	A	A	A	A	T	A	A	A	T	T	T	A	A	T	A	A	A	T	A	A	A	T	A	A	A	T	T	T	A	A	T	T	T	T	T	T	A	T	T	A	T	T	T	T	T	T	T	T	T
AX-158521252	A	A	G	A	G	A	G	G	A	A	A	A	G	A	A	G	G	A	G	A	A	A	G	A	A	A	A	A	A	G	A	G	A	G	G	A	G	A	A	G	G	A	G	G	G	A	G	A	A
AX-158521257	A	G	G	G	A	G	G	A	A	G	G	A	A	G	G	G	G	G	G	G	G	G	G	G	G	A	A	A	A	G	failed	G	G	G	G	A	G	G	G	A	G	G	G	G	G	A	G	A	A
AX-158521268	A	A	A	A	A	A	G	G	A	A	G	A	A	G	G	G	A	G	A	G	A	G	A	A	A	A	A	G	G	G	G	A	G	A	A	G	A	A	A	A	G	failed	G	G	A	G	A	A	G
AX-158521339	T	T	T	T	T	T	T	C	T	T	T	T	C	T	T	T	T	T	C	T	C	T	T	T	T	C	T	T	T	T	T	C	T	C	C	T	T	C	T	T	C	C	C	Y	T	T	C	C	T
AX-158521345	A	A	A	A	A	A	A	G	A	A	A	A	G	A	A	A	G	A	A	A	A	G	A	G	A	A	A	A	A	A	A	A	A	A	A	A	A	G	A	A	G	G	A	failed	A	A	G	A	A
AX-158521360	A	A	C	A	C	C	C	C	A	A	A	C	A	C	C	C	C	A	A	A	A	C	C	C	A	A	C	A	C	C	C	C	C	A	A	C	C	C	C	C	C	C	C	C	C	C	C	C	C
AX-158521377	A	C	A	A	C	A	C	C	C	C	C	C	C	A	A	A	A	C	C	A	C	A	A	A	C	C	A	A	A	C	C	C	C	C	C	C	A	C	A	A	C	C	A	C	C	A	C	C	C
AX-158521378	G	G	A	G	G	A	G	G	G	G	G	G	G	A	A	A	failed	G	G	G	G	A	A	A	G	G	A	A	A	G	G	G	G	G	G	G	G	G	A	A	G	G	A	G	G	A	G	G	G
AX-158521385	failed	failed	failed	failed	failed	failed	failed	failed	failed	failed	failed	failed	failed	failed	failed	failed	failed	failed	failed	failed	failed	failed	failed	failed	failed	failed	failed	failed	failed	failed	failed	failed	failed	failed	failed	failed	failed	failed	failed	failed	failed	failed	failed	failed	failed	failed	failed	failed	failed
AX-158521390	C	C	C	C	C	C	C	C	C	C	C	C	C	C	C	C	C	C	C	C	C	C	C	C	T	C	C	T	C	C	C	C	C	C	C	C	C	C	C	T	C	C	C	C	C	C	C	C	C
AX-158521393	C	C	C	C	C	T	C	C	T	T	C	T	C	T	C	C	C	C	C	C	T	C	C	C	C	C	T	C	C	C	C	T	T	C	C	C	C	C	T	T	C	C	C	Y	C	T	T	T	Y
AX-158521397	A	A	G	A	A	A	A	G	G	G	A	G	G	G	G	A	A	A	A	G	G	A	A	G	A	A	G	G	G	A	G	G	A	G	G	G	A	G	G	G	G	G	G	R	G	G	G	G	G
AX-158521399	G	A	G	A	G	G	G	G	G	G	G	G	A	G	G	G	G	G	G	A	G	G	G	G	A	G	G	A	G	G	A	G	A	G	G	A	G	A	A	A	A	A	A	A	A	G	A	G	A
AX-158521402	A	A	G	A	G	G	A	A	G	G	G	G	A	G	G	G	G	G	G	A	A	G	G	G	G	A	G	G	G	G	G	A	G	A	G	G	G	G	G	G	G	G	G	R	G	G	A	G	G
AX-158521426	G	G	G	G	G	G	G	G	G	G	G	G	G	G	G	G	G	G	G	G	G	G	G	G	G	G	G	G	G	G	G	G	G	G	G	G	G	G	G	C	G	G	G	G	G	G	G	G	G
AX-158521438	C	C	G	C	C	C	C	G	C	C	C	C	G	C	C	C	C	C	C	C	C	C	C	C	G	C	C	G	C	C	C	G	C	C	G	C	C	G	C	C	C	G	C	S	G	C	G	C	C
AX-158521473	T	T	G	T	G	failed	T	G	T	T	failed	T	G	T	T	T	T	failed	failed	T	T	T	failed	T	T	T	G	T	T	T	T	T	T	T	T	K	T	T	T	T	T	T	K	T	T	T	T	T	T
AX-158521482	C	C	C	C	T	failed	C	T	C	C	failed	C	T	C	C	T	C	failed	failed	T	C	C	C	C	C	C	C	C	T	C	C	C	C	C	C	Y	T	C	C	C	C	C	T	C	C	C	C	C	C
AX-158521483	C	C	C	C	T	C	C	T	C	C	C	C	T	C	C	T	C	C	C	T	C	C	C	C	C	C	C	C	T	C	C	C	C	C	C	Y	T	C	C	C	C	C	T	C	C	C	C	C	C
AX-158521490	G	G	G	G	C	C	G	C	G	G	C	G	C	G	G	C	G	C	C	C	G	G	C	G	G	G	G	G	C	G	G	G	G	G	G	S	C	G	G	G	G	G	C	G	G	G	G	G	G
AX-158521543	failed	failed	failed	failed	failed	failed	failed	failed	failed	failed	failed	failed	failed	failed	failed	failed	failed	failed	failed	failed	failed	failed	failed	failed	failed	failed	failed	failed	failed	failed	failed	failed	failed	failed	failed	failed	failed	failed	failed	failed	failed	failed	failed	failed	failed	failed	failed	failed	failed
AX-158521551	G	G	G	G	A	G	G	A	G	G	G	G	A	G	G	A	G	G	G	A	A	G	G	G	A	G	G	G	A	G	G	G	G	G	G	R	A	G	A	G	G	G	A	G	G	G	G	G	G
AX-158521555	G	G	G	G	T	G	G	T	G	G	G	G	T	G	G	T	G	G	G	T	G	G	G	G	G	G	G	G	T	G	G	G	G	G	G	K	T	G	G	G	G	G	T	G	G	G	G	G	G
AX-158521560	G	G	G	G	A	A	G	A	G	G	A	G	A	G	G	A	G	A	A	A	G	G	A	G	G	G	A	G	A	G	G	G	G	G	G	R	A	G	G	G	G	G	A	G	G	G	G	G	G
AX-158521564	failed	failed	failed	failed	failed	failed	failed	failed	failed	failed	failed	failed	failed	failed	failed	failed	failed	failed	failed	failed	failed	failed	failed	failed	failed	failed	failed	failed	failed	failed	failed	failed	failed	failed	failed	failed	failed	failed	failed	failed	failed	failed	failed	failed	failed	failed	failed	failed	failed
AX-158521565	G	G	G	G	A	G	G	A	G	G	G	G	A	G	G	A	G	G	G	A	A	G	G	G	A	G	G	G	A	G	G	G	G	G	G	R	A	G	A	G	G	G	A	G	G	G	G	G	G
AX-158521626	failed	failed	failed	failed	failed	failed	failed	failed	failed	failed	failed	failed	failed	failed	failed	failed	failed	failed	failed	failed	failed	failed	failed	failed	failed	failed	failed	failed	failed	failed	failed	failed	failed	failed	failed	failed	failed	failed	failed	failed	failed	failed	failed	failed	failed	failed	failed	failed	failed
AX-158521638	C	T	T	T	C	failed	T	Y	C	C	failed	C	C	C	C	T	T	failed	failed	C	C	T	failed	C	C	C	T	C	C	C	C	Y	T	C	T	C	T	C	T	C	T	C	T	T	T	C	T	T	C
AX-158521757	G	G	G	G	A	G	G	G	G	G	G	G	G	A	G	G	G	G	G	G	G	G	G	G	G	G	G	G	G	G	G	G	G	G	G	G	G	G	G	G	G	G	G	G	G	G	G	G	G
AX-158521760	T	T	T	T	T	T	T	T	T	T	T	T	T	A	T	T	T	T	T	T	T	T	T	T	T	T	T	T	T	T	T	T	T	T	T	T	T	T	T	T	T	T	T	T	T	T	T	T	T
AX-158521860	G	failed	G	G	G	G	G	failed	G	G	G	G	A	G	G	G	G	G	G	G	G	A	A	G	G	G	G	A	A	G	G	G	A	G	G	G	G	G	G	G	G	G	G	G	G	A	G	A	A
AX-158521882	T	T	T	T	T	T	T	T	T	T	T	T	G	T	T	G	T	T	T	T	G	T	T	T	T	T	T	T	G	T	T	G	T	T	T	G	T	G	G	T	G	G	G	T	T	T	T	T	T
AX-158521902	T	T	T	T	T	T	T	T	T	T	T	T	T	T	T	T	T	T	T	T	C	T	T	T	T	T	T	T	T	T	T	T	T	T	T	T	T	T	T	T	T	T	T	T	T	T	T	T	T
AX-158521911	C	C	C	T	C	C	T	C	C	C	T	C	C	C	C	T	T	T	C	C	C	C	C	C	T	C	T	T	C	T	T	T	C	C	C	T	T	C	T	T	C	C	C	C	C	T	T	T	T
AX-158522028	G	G	G	G	A	G	G	G	G	G	G	G	A	G	G	G	A	G	G	G	G	G	G	G	G	G	G	A	G	G	G	G	G	G	G	G	G	G	A	G	A	G	G	G	G	G	G	G	G
AX-158522029	C	C	C	C	C	C	C	C	C	C	C	C	C	C	C	C	C	C	C	C	C	C	C	C	C	C	C	C	C	C	C	C	C	C	C	C	C	C	G	C	C	C	C	C	C	C	C	C	C
AX-158522037	G	G	T	G	T	G	G	G	G	G	G	G	G	G	G	G	G	G	G	G	G	G	G	G	T	G	G	G	G	G	G	G	G	G	G	G	T	G	T	G	G	G	G	G	G	G	G	G	G
AX-158522042	T	T	failed	T	C	T	T	C	T	T	T	T	C	T	T	T	T	T	T	failed	T	T	C	T	T	T	T	T	T	T	Y	C	C	T	C	T	T	T	C	C	T	T	C	C	C	C	C	T	T
AX-158522066	T	T	T	T	C	T	T	C	T	T	T	T	T	T	T	T	T	T	T	T	T	T	C	T	C	T	T	C	T	T	C	C	C	C	T	C	T	C	C	C	C	T	T	C	T	Y	C	C	C
AX-158522085	A	A	G	A	G	A	A	A	A	A	A	A	G	A	A	A	G	A	A	A	A	G	A	G	A	A	A	G	A	A	A	A	A	A	A	A	A	A	G	A	G	A	A	A	A	A	A	A	A
AX-158522105	failed	failed	failed	failed	failed	failed	failed	failed	failed	failed	failed	failed	failed	failed	failed	failed	failed	failed	failed	failed	failed	failed	failed	failed	failed	failed	failed	failed	failed	failed	failed	failed	failed	failed	failed	failed	failed	failed	failed	failed	failed	failed	failed	failed	failed	failed	failed	failed	failed
AX-158522235	A	A	A	A	A	A	G	A	A	G	A	A	G	A	A	G	R	G	A	A	A	A	A	A	A	A	G	A	A	A	A	G	A	A	G	G	A	G	G	G	G	A	G	A	A	G	A	A	A
AX-158522248	C	C	C	C	C	C	T	T	C	T	C	C	T	C	C	T	T	T	C	C	C	T	C	C	C	C	C	T	C	C	C	C	C	C	C	C	C	C	C	T	C	C	C	C	C	T	T	T	Y
AX-158522249	A	A	A	A	A	A	A	A	A	A	A	A	A	A	A	A	A	A	A	A	T	A	A	A	A	A	A	A	A	A	A	A	A	A	A	A	A	A	A	A	A	A	A	A	A	T	T	T	W
AX-158522282	A	R	A	G	A	A	A	A	G	A	A	A	A	A	A	A	A	A	G	A	A	A	A	A	A	A	G	G	G	G	A	A	A	A	A	A	A	A	G	A	A	A	A	A	A	G	A	A	A
AX-158522285	G	A	G	A	G	G	G	G	A	G	A	G	G	G	A	A	G	G	A	G	G	A	A	G	G	G	A	A	G	A	G	G	G	G	G	G	A	G	A	G	G	G	G	G	G	A	G	G	G
AX-158522328	G	G	G	C	G	G	G	G	C	C	G	G	G	C	C	G	G	C	G	G	G	C	G	G	G	G	G	G	G	G	G	G	G	G	G	G	G	G	G	G	G	G	G	G	G	G	G	G	G
AX-158522460	A	A	A	A	A	A	A	G	A	A	G	A	A	A	A	G	G	A	A	G	G	A	A	G	A	A	A	G	A	A	G	A	G	G	G	A	A	A	G	A	G	A	G	G	A	A	G	G	G
AX-158522462	C	C	C	C	C	C	C	A	C	C	A	C	C	C	C	A	A	C	C	A	A	C	C	C	C	C	C	A	C	C	A	C	A	A	A	C	C	C	A	C	A	C	A	A	C	C	A	A	A
AX-158522480	C	T	C	C	T	C	T	T	T	C	T	C	T	T	T	T	T	T	T	T	C	T	C	T	T	C	T	T	T	T	T	T	C	C	T	T	T	T	T	Y	T	T	T	T	T	C	C	T	C
AX-158522481	G	A	G	G	A	G	G	A	A	G	A	G	A	A	A	A	A	A	A	A	G	A	G	A	A	G	A	A	A	A	A	A	G	G	A	A	A	A	A	failed	A	A	A	A	A	G	G	A	G
AX-158522482	G	A	G	G	A	G	A	A	A	G	A	G	A	A	A	A	A	A	A	A	G	A	G	A	A	G	A	A	A	A	A	A	G	G	A	A	A	A	A	G	A	A	A	A	A	G	G	A	G
AX-158522483	T	C	T	T	C	T	T	C	C	T	C	T	C	C	C	C	failed	C	C	C	T	C	T	C	C	T	C	C	C	C	C	failed	T	T	C	C	C	C	C	failed	C	C	C	C	C	T	T	C	T
AX-158522494	A	C	A	A	A	A	C	A	C	C	C	A	A	C	C	C	A	C	C	C	A	A	A	C	C	A	A	A	C	C	C	C	A	A	C	C	C	C	A	failed	A	C	C	C	C	A	A	A	A
AX-158522505	G	T	G	G	T	G	T	T	T	T	T	G	G	T	T	T	G	T	T	T	G	G	G	T	T	G	T	G	T	T	T	T	G	G	T	T	T	T	T	G	T	T	T	T	T	G	G	G	G
AX-158522542	C	Y	failed	C	C	T	T	T	C	T	C	T	T	C	T	C	T	C	T	T	T	T	C	T	C	T	T	T	C	C	T	T	T	T	T	T	T	T	T	T	T	T	T	T	T	T	T	T	T
AX-158522550	T	G	G	T	G	G	T	G	G	G	T	G	G	G	G	G	G	T	G	G	G	G	G	G	G	T	G	G	T	G	failed	G	T	G	T	G	G	G	G	T	G	G	G	G	G	G	G	G	G
AX-158522580	C	C	A	C	C	C	A	C	C	A	C	C	C	C	C	C	C	C	C	C	C	C	C	C	C	C	C	C	C	C	A	A	A	C	C	A	C	A	C	C	C	A	A	A	C	C	C	C	C
AX-158522585	G	G	G	A	G	G	G	G	G	G	G	G	G	G	A	A	G	G	G	G	G	G	G	G	G	G	G	G	G	G	G	G	A	G	A	G	G	G	G	G	G	G	G	G	G	G	G	G	G
AX-158522607	A	A	A	A	G	A	A	G	G	G	G	A	A	G	A	G	A	G	A	A	A	A	A	G	A	A	A	A	A	G	A	G	G	A	G	A	G	G	A	R	A	G	G	A	A	A	A	A	A
AX-158522610	failed	failed	failed	failed	failed	failed	failed	failed	failed	failed	failed	failed	failed	failed	failed	failed	failed	failed	failed	failed	failed	failed	failed	failed	failed	failed	failed	failed	failed	failed	failed	failed	failed	failed	failed	failed	failed	failed	failed	failed	failed	failed	failed	failed	failed	failed	failed	failed	failed
AX-158522619	C	C	C	C	T	C	T	T	T	T	T	C	C	T	C	T	C	T	C	C	C	C	C	T	C	C	C	T	C	T	C	T	T	C	T	C	T	T	C	Y	C	T	T	C	T	C	C	C	C
AX-158522631	T	T	T	T	C	T	C	T	T	T	T	T	C	T	C	C	T	T	T	C	T	T	C	T	C	T	T	T	failed	T	T	T	T	T	C	T	T	T	T	T	T	T	T	T	C	T	C	T	T
AX-158522671	G	G	G	G	G	A	G	A	G	G	A	G	A	G	A	G	G	G	G	G	G	A	A	A	G	G	A	A	G	G	G	G	G	G	A	G	G	G	A	G	A	G	G	G	G	G	G	G	G
AX-158522676	T	C	T	C	C	T	T	T	T	T	T	T	T	C	failed	T	T	T	T	C	T	T	T	failed	T	T	T	T	T	C	T	T	T	T	T	C	T	C	T	T	T	T	T	T	T	T	T	T	C
AX-158522710	T	T	T	T	C	T	T	T	T	T	T	T	C	C	T	T	T	T	T	T	T	T	T	T	C	T	T	T	T	T	C	T	C	C	T	C	T	C	T	T	T	C	C	C	C	T	T	T	Y
AX-158522711	T	C	C	C	T	C	C	C	C	C	C	T	T	T	C	C	C	C	C	C	C	C	C	C	T	T	C	C	C	C	T	C	T	T	C	T	C	T	C	C	C	T	T	T	T	C	C	C	failed
AX-158522714	G	G	T	G	T	T	T	G	G	T	T	G	T	G	G	G	T	T	G	G	G	T	T	T	G	G	T	T	G	G	T	T	T	T	G	T	G	T	T	T	T	T	T	T	T	G	G	G	failed
AX-158522715	A	A	A	A	A	A	A	A	A	A	A	A	A	A	A	A	A	A	A	A	G	A	A	A	A	A	A	A	A	A	A	A	A	A	A	A	A	A	A	A	A	A	A	A	A	A	A	A	A
AX-158522720	C	C	C	C	C	C	C	C	C	C	C	C	C	C	C	C	C	C	C	C	C	C	C	C	C	C	C	C	C	C	C	C	C	C	C	C	C	C	C	C	C	C	C	C	C	C	C	C	C
AX-158522722	T	C	T	T	C	T	C	C	C	C	T	T	T	C	C	C	T	C	C	C	T	T	T	C	C	T	C	T	C	C	T	C	C	T	C	T	C	C	C	T	C	C	C	T	C	T	T	T	T
AX-158522725	T	T	T	T	T	T	T	T	T	T	T	T	C	T	T	T	T	T	T	T	T	T	T	T	T	T	T	T	T	C	T	T	T	T	T	T	T	T	T	C	T	T	T	T	T	T	T	T	T
AX-158522902	A	A	A	A	A	A	A	A	A	A	A	A	A	A	A	G	A	A	A	A	A	A	A	A	A	A	A	A	A	A	A	A	A	A	A	A	A	A	A	A	A	A	A	A	A	G	G	G	R
AX-158522984	G	A	G	A	G	G	G	G	G	G	A	G	G	G	G	G	failed	G	G	failed	A	G	G	G	G	G	G	G	A	G	G	G	G	G	A	A	G	G	G	G	G	G	G	R	G	G	G	G	G
AX-158522995	C	C	C	C	C	C	C	C	C	C	C	C	C	C	C	C	C	C	C	T	T	C	C	C	C	C	C	C	C	C	C	C	C	C	T	T	C	C	C	C	C	C	C	Y	C	C	C	C	C
AX-158523018	T	T	C	T	T	T	T	T	T	T	T	T	T	T	T	T	T	T	T	C	C	T	T	T	T	T	T	T	T	T	T	T	T	T	T	T	T	T	T	T	T	T	T	T	T	T	T	T	T
AX-158523046	G	G	G	G	G	G	G	G	G	R	G	A	G	G	G	G	G	A	G	A	A	G	G	G	G	G	G	G	A	G	G	G	G	G	A	A	G	G	G	G	A	A	G	G	G	G	G	G	G
AX-158523070	G	G	G	G	G	G	G	G	G	A	G	A	G	G	G	G	G	A	G	failed	A	G	G	G	A	G	G	G	A	G	A	G	A	A	A	A	G	G	G	G	A	A	A	A	A	G	A	G	G
AX-158523071	T	T	C	T	T	T	T	T	T	C	T	T	T	T	T	T	T	C	T	C	C	T	T	T	T	T	T	T	C	T	T	T	T	T	C	C	T	T	T	T	C	C	T	T	T	T	T	T	T
AX-158523079	C	C	G	C	C	C	C	C	C	C	C	G	C	C	C	C	G	C	C	G	G	C	C	C	C	C	C	C	C	C	G	C	G	G	C	C	G	C	C	G	C	C	G	G	G	C	G	C	C
AX-158523082	G	G	G	G	G	G	G	G	G	G	G	G	G	G	G	G	G	G	G	A	A	G	G	G	G	G	G	G	G	G	G	G	G	G	A	A	G	G	G	G	G	G	G	R	G	G	G	G	G
AX-158523139	A	A	A	A	A	A	A	A	G	A	G	A	A	A	A	G	A	A	A	A	A	A	A	A	A	A	A	A	G	G	A	A	R	A	G	A	A	A	A	A	A	A	A	A	G	A	A	A	A
AX-158523146	G	G	G	G	G	G	G	G	T	G	T	G	G	G	G	T	G	G	G	G	G	G	G	G	G	G	G	G	T	T	T	G	K	G	T	G	G	G	G	G	G	G	G	G	T	G	G	G	G
AX-158523150	A	G	A	G	G	G	G	G	A	A	A	A	A	A	G	G	A	A	A	G	G	G	A	G	G	A	G	G	G	G	G	G	G	G	A	R	G	G	G	G	A	A	A	G	G	G	G	G	A
AX-158523192	G	C	C	C	C	G	G	C	G	G	C	C	G	G	C	C	G	G	C	G	G	C	C	C	C	G	C	G	C	C	C	G	C	C	G	G	C	G	C	C	C	G	C	C	C	C	C	G	C
AX-158523193	G	G	A	G	G	G	A	G	A	A	G	A	G	G	G	G	A	A	G	A	A	G	G	G	G	G	G	A	G	A	A	G	A	A	A	A	A	A	G	A	G	A	A	A	A	G	A	G	G
AX-158523195	C	C	C	C	C	C	T	C	T	T	C	C	C	C	C	C	T	T	C	T	T	C	C	C	C	C	C	T	C	C	T	C	T	T	T	T	T	T	C	C	C	T	T	T	T	C	T	C	C
AX-158523212	A	C	A	C	C	C	C	C	C	C	A	A	A	C	C	A	C	C	C	C	C	A	A	C	C	A	C	A	C	A	C	A	C	C	C	A	A	A	C	A	A	C	C	C	C	C	C	A	C
AX-158523217	T	C	T	C	C	C	C	failed	C	T	T	T	T	C	C	T	failed	C	C	C	C	C	C	C	C	T	C	T	C	T	C	C	C	C	T	T	T	T	C	T	T	C	C	C	C	C	C	C	C
AX-158523228	G	A	G	A	G	A	G	G	G	G	G	G	A	G	G	G	A	G	G	G	G	A	A	A	G	G	G	G	A	G	G	A	G	G	G	A	G	A	G	G	A	G	A	G	G	G	G	G	G
AX-158523233	G	A	A	G	G	A	A	A	A	A	A	A	A	A	A	G	A	A	A	A	A	A	A	A	A	G	A	A	A	G	G	G	R	A	G	A	G	G	A	A	G	A	G	R	G	G	A	A	A
AX-158523234	A	G	G	A	A	G	G	G	G	G	G	G	G	G	G	A	G	G	G	G	G	G	G	G	G	A	G	G	G	A	A	A	R	G	A	G	A	A	G	G	A	G	A	R	A	A	G	G	G
AX-158523240	G	G	G	G	G	G	A	G	G	G	G	G	G	G	G	G	G	G	G	G	G	G	G	G	G	G	A	G	G	G	G	G	G	G	G	G	G	G	G	G	G	G	G	G	G	G	G	G	G
AX-158523254	C	G	G	C	C	G	G	G	G	G	G	G	G	G	G	C	G	G	G	G	G	C	G	G	G	C	G	G	C	C	G	G	G	G	G	G	G	G	G	G	G	G	G	G	G	G	G	C	G
AX-158523255	C	C	C	C	C	C	T	C	C	C	C	C	C	C	C	C	C	C	C	C	C	C	C	C	C	C	T	C	C	C	C	C	C	C	C	C	C	C	C	C	C	C	C	C	C	C	C	C	C
AX-158523263	G	T	T	T	T	G	G	G	T	T	T	T	G	T	T	T	G	T	G	G	G	T	T	T	G	G	T	T	T	T	T	G	T	T	T	T	T	T	G	T	G	T	T	T	T	T	T	T	T
AX-158523268	C	C	C	G	C	G	G	G	C	C	G	C	C	C	C	G	C	C	G	C	C	C	C	C	C	C	G	G	G	G	C	G	G	G	C	C	G	C	G	C	G	C	G	S	G	C	C	C	C
AX-158523271	T	A	A	A	A	T	T	T	A	A	A	A	T	A	A	A	T	A	T	T	T	A	A	A	T	T	T	A	A	A	A	T	A	A	A	A	A	A	T	A	T	A	A	A	A	A	A	A	A
AX-158523273	G	A	G	A	A	A	A	A	A	A	G	G	G	A	A	G	A	A	A	A	A	A	A	A	A	G	A	G	A	G	A	A	A	A	A	G	G	G	A	G	G	A	A	A	A	A	A	A	A
AX-158523275	C	T	C	T	T	T	T	T	T	T	C	C	C	T	T	C	T	T	T	T	T	T	T	T	T	C	T	C	T	C	T	T	T	T	T	C	C	C	T	C	C	T	T	T	T	T	T	T	T
AX-158523301	C	T	C	C	C	T	T	C	C	C	T	C	C	C	C	C	T	C	C	T	T	C	T	C	C	C	T	T	C	C	C	T	C	T	T	T	C	T	C	C	C	C	C	Y	C	C	C	C	C
AX-158523303	C	G	G	G	C	C	G	G	G	C	G	C	G	C	C	G	G	C	G	C	C	C	C	C	G	C	C	G	G	G	C	G	G	G	G	G	C	C	C	C	G	G	C	G	G	G	G	C	G
AX-158523304	C	T	T	T	C	C	T	T	T	T	T	C	T	C	C	T	T	C	T	T	C	C	C	C	T	C	T	T	T	T	C	T	T	T	T	T	C	C	C	T	T	T	C	T	T	T	T	C	T
AX-158523305	C	G	G	G	C	C	G	G	G	G	G	C	G	C	C	G	G	C	G	C	C	C	C	C	G	C	C	G	G	G	C	G	G	G	G	G	C	C	C	G	G	G	C	G	G	G	G	C	G
AX-158523308	A	A	A	G	G	A	A	A	A	A	A	A	A	A	G	G	A	A	G	A	A	G	G	G	G	A	A	A	A	A	A	A	A	A	A	A	A	A	G	A	G	A	A	A	A	A	A	A	A
AX-158523309	G	G	G	T	T	G	G	G	G	G	G	G	G	G	T	T	G	G	T	G	G	T	T	T	T	G	G	G	G	G	G	G	G	G	G	G	G	G	T	G	T	G	G	G	G	G	G	G	G
AX-158523310	G	G	G	G	A	G	G	G	G	G	G	G	G	G	A	A	G	G	A	G	G	A	A	A	A	G	G	G	G	G	G	G	G	G	G	G	G	G	A	G	A	G	G	G	G	G	G	G	G
AX-158523313	T	C	T	C	T	C	C	C	C	T	C	C	C	T	C	T	T	T	T	C	C	C	T	C	C	T	T	C	C	C	C	C	C	C	C	C	C	C	C	C	C	C	C	C	C	C	C	C	C
AX-158523315	C	G	C	C	C	G	G	G	C	C	G	G	C	C	G	C	C	C	C	G	G	G	C	G	G	C	G	G	C	G	G	G	G	G	G	G	G	G	C	G	G	G	G	G	G	G	G	G	G
AX-158523330	T	C	T	T	T	C	C	C	T	T	T	C	T	T	C	T	T	T	T	C	C	C	T	C	C	T	C	C	T	C	C	C	C	C	C	C	C	C	T	C	C	C	C	C	C	C	C	C	C
AX-158523331	C	T	C	C	C	T	T	T	C	C	C	T	C	C	T	C	C	C	C	T	T	T	C	T	T	C	T	T	C	T	T	T	T	T	T	T	T	T	C	T	T	T	T	T	T	T	T	T	T
AX-158523405	T	T	C	T	T	T	T	C	T	T	T	T	T	T	T	T	T	T	T	C	C	T	T	T	T	T	T	T	T	T	C	T	C	C	T	T	C	T	T	C	T	T	C	C	C	T	C	T	T
AX-158523431	G	T	T	T	G	T	G	G	T	T	G	T	G	T	T	G	G	T	T	G	G	T	T	T	T	G	T	G	G	T	G	T	G	G	G	G	G	G	G	G	G	G	G	G	G	G	T	T	T
AX-158523448	G	G	A	G	G	G	G	G	A	A	A	A	G	A	A	G	A	A	A	G	G	G	G	A	A	G	G	G	G	G	A	G	A	G	G	A	A	G	A	A	A	A	A	R	A	A	G	G	G
AX-158523464	A	A	G	A	G	G	G	G	A	G	G	A	G	G	A	G	G	G	A	A	A	A	A	G	A	A	G	A	G	G	G	G	G	G	G	G	G	G	G	G	G	G	G	G	G	G	G	A	G
AX-158523473	C	T	C	C	C	T	T	T	C	C	T	T	C	C	T	C	C	C	C	T	T	T	C	T	T	C	T	T	C	C	T	C	T	T	T	T	T	T	C	T	T	T	T	T	T	T	T	T	T
AX-158523478	G	G	C	G	G	G	C	G	G	C	G	G	G	G	C	G	G	C	C	G	C	G	G	G	C	G	C	G	G	G	G	G	G	G	G	G	C	G	G	C	G	G	G	G	G	C	C	G	C
AX-158523514	C	C	C	C	C	C	C	C	C	C	C	C	C	C	C	C	C	C	C	C	C	C	C	C	C	C	C	C	C	C	C	C	C	C	C	C	C	C	C	C	C	C	C	C	C	C	C	C	C
AX-158523608	A	A	A	A	A	A	A	A	A	A	A	A	A	A	A	A	A	A	A	A	A	A	A	A	A	A	A	A	A	A	A	A	A	A	A	A	A	A	A	A	A	A	A	A	A	A	A	A	G
AX-158523624	G	failed	failed	failed	G	G	G	G	failed	failed	G	G	G	G	G	G	G	failed	G	G	G	G	G	G	C	G	failed	G	G	G	G	G	G	G	G	G	C	G	G	failed	G	G	G	G	G	C	C	G	C
AX-158523625	G	T	T	T	G	G	G	G	T	T	G	G	G	T	G	G	T	T	G	G	G	G	G	G	T	G	T	G	G	G	G	G	G	G	G	G	T	G	G	T	G	G	G	G	G	T	T	G	T
AX-158523628	C	A	C	A	A	A	A	A	A	A	A	C	A	A	C	A	A	A	C	A	A	A	A	A	C	C	A	A	A	A	A	A	A	A	A	A	C	A	A	C	A	A	A	A	A	C	C	A	C
AX-158523630	T	T	T	T	C	C	C	C	T	T	C	T	C	T	C	C	T	T	C	C	C	C	C	C	T	T	T	C	C	C	Y	C	C	C	C	C	T	C	C	T	C	C	C	C	C	T	T	C	T
AX-158523631	T	C	T	C	C	C	T	C	C	T	T	T	T	C	C	T	C	T	C	C	C	C	C	C	T	T	T	C	T	C	T	T	T	T	T	T	T	T	T	T	T	T	T	T	T	T	T	C	T
AX-158523632	T	T	A	T	T	T	A	A	T	T	A	T	A	T	T	A	T	A	A	A	A	A	T	A	A	T	A	T	A	T	A	T	A	A	A	T	A	A	T	A	T	A	A	A	A	A	A	A	A
AX-158523635	C	G	C	G	G	G	G	G	C	C	C	C	C	C	C	G	C	C	C	G	G	C	C	G	C	C	C	G	G	G	G	G	G	G	C	S	C	G	G	C	C	C	C	G	G	C	G	G	C
AX-158523646	T	T	T	T	T	T	T	T	T	T	A	T	T	T	A	T	T	T	T	T	T	A	T	T	A	T	A	T	T	T	T	A	T	T	A	T	T	T	T	T	A	A	A	T	T	A	T	T	A
AX-158523648	G	G	G	G	G	A	G	A	G	G	G	G	G	G	G	G	G	G	G	G	G	G	G	A	G	G	A	G	A	A	R	R	G	G	G	G	R	G	A	G	G	A	A	G	G	A	A	G	A
AX-158523655	A	A	A	G	A	A	G	G	G	A	G	G	G	A	A	A	A	A	A	G	G	A	A	A	G	A	A	G	G	G	G	G	G	G	A	G	A	G	G	A	A	A	G	G	G	A	G	G	A
AX-158523657	T	C	T	C	T	C	C	C	T	T	C	C	C	C	T	T	C	T	T	C	C	T	T	T	T	T	C	T	C	C	C	T	C	C	C	C	C	C	T	T	T	C	C	C	C	T	C	T	T
AX-158523658	C	T	C	T	C	C	T	T	T	T	T	T	C	T	C	C	T	T	T	T	T	C	C	C	C	C	T	T	T	C	C	C	C	C	T	T	C	C	C	C	C	C	C	failed	C	C	C	C	C
AX-158523659	T	C	T	C	T	T	C	C	T	T	C	C	T	C	T	T	C	T	C	C	C	T	T	T	T	T	C	C	C	T	T	T	T	T	C	C	T	T	T	T	T	T	T	Y	T	T	T	T	T
AX-158523665	G	G	G	C	C	C	G	C	G	G	C	G	C	C	C	C	C	C	C	G	C	C	C	C	C	G	C	G	C	G	C	C	C	C	C	C	G	C	G	G	C	C	C	C	C	G	G	C	G
AX-158523670	G	G	A	G	G	G	G	A	G	G	G	G	G	A	A	G	G	G	G	G	G	A	A	G	G	G	G	G	G	A	G	G	G	G	G	G	G	A	G	G	A	G	G	G	G	failed	A	A	A
AX-158523672	A	A	G	A	A	A	A	G	A	G	A	G	A	A	A	A	A	G	A	G	G	A	A	A	A	A	A	A	G	A	G	A	G	G	G	G	G	A	A	G	G	G	G	G	G	A	G	A	A
AX-158523675	G	C	G	G	G	C	C	C	G	G	G	C	G	G	G	G	G	G	G	C	C	G	G	C	G	G	G	C	G	C	C	C	C	C	G	S	G	C	G	G	G	G	G	C	C	G	C	C	G
AX-158523686	A	C	A	C	A	A	A	C	A	A	C	A	A	A	A	A	C	A	A	C	C	A	A	A	A	A	C	A	C	A	A	A	A	A	C	C	A	A	A	A	A	A	A	M	A	A	A	A	A
AX-158523697	C	C	C	C	C	T	T	T	T	C	T	C	T	C	C	T	C	T	T	C	T	T	T	T	T	C	T	C	T	T	T	C	T	T	T	C	C	T	C	C	C	T	T	T	T	T	T	T	T
AX-158523700	A	A	A	A	A	A	A	A	A	A	G	A	G	A	G	A	A	A	A	G	G	G	A	A	G	A	A	A	A	A	G	G	G	G	G	G	G	G	A	G	G	G	G	G	G	G	G	A	G
AX-158523702	G	G	G	G	G	G	G	G	C	G	C	G	C	G	C	G	G	G	G	C	C	G	G	G	G	G	G	G	G	C	G	C	C	G	G	G	C	G	G	C	G	G	G	G	G	C	G	C	C
AX-158523708	C	T	T	T	C	C	T	T	T	C	T	C	T	C	C	T	T	C	T	C	C	C	C	C	T	C	C	T	T	T	C	C	T	T	T	C	C	C	C	C	C	T	C	T	T	T	T	C	T
AX-158523710	C	T	T	T	C	C	T	T	T	C	T	C	T	C	C	T	T	C	T	C	C	C	C	C	T	C	C	T	T	T	C	C	T	T	T	C	C	C	C	C	C	T	C	T	T	T	T	C	T
AX-158523718	A	A	G	A	G	A	A	A	A	A	A	A	A	A	G	G	A	A	G	A	A	G	G	G	G	A	A	A	A	A	A	A	A	A	A	A	A	A	G	A	G	A	A	A	A	G	A	G	G
AX-158523730	C	C	T	C	C	C	C	C	C	T	C	T	C	C	C	C	C	T	C	T	T	C	C	C	C	C	C	C	T	C	T	C	T	T	T	T	T	C	C	T	T	T	T	T	T	C	T	C	C
AX-158523747	A	R	A	G	A	A	A	A	G	G	A	G	A	A	A	A	A	G	G	A	A	A	A	A	G	A	A	A	A	G	A	R	A	A	A	A	A	A	A	A	A	A	A	A	A	A	A	A	A
AX-158523748	G	G	A	G	G	G	G	G	G	G	G	G	G	G	G	G	G	G	G	A	A	G	G	G	G	G	G	G	G	G	G	G	G	G	G	G	G	G	G	G	G	G	G	G	G	G	G	G	G
AX-158523809	C	C	C	C	C	C	C	T	C	C	C	C	T	C	C	C	C	C	C	T	T	C	C	C	C	C	C	T	C	C	C	C	C	C	C	C	C	C	C	C	C	C	C	C	C	C	C	C	C
AX-158523857	C	C	C	C	C	C	C	C	C	C	C	C	C	C	C	C	C	C	C	C	C	C	C	C	C	C	C	C	C	C	C	C	C	C	C	C	C	C	C	C	C	C	C	C	C	C	C	C	C
AX-158523895	T	C	C	C	C	C	T	C	C	C	C	T	T	T	T	T	T	C	C	T	T	C	T	T	C	T	T	C	C	C	T	C	C	C	C	T	T	C	C	C	C	T	C	T	T	C	T	C	C
AX-158523900	C	C	C	C	C	C	C	C	G	C	C	C	G	C	C	C	C	C	C	G	G	G	C	C	G	C	C	C	C	C	C	C	C	C	C	C	G	C	C	G	C	C	C	C	C	C	C	C	G
AX-158523905	C	C	C	C	C	C	C	C	C	C	C	G	C	G	C	G	C	C	C	C	C	C	C	C	C	C	C	G	C	C	C	C	C	G	G	G	C	G	C	C	G	G	G	G	G	C	G	C	C
AX-158523906	G	S	S	failed	G	S	C	G	G	G	G	C	G	C	G	C	S	G	G	G	G	G	failed	G	G	G	G	C	G	failed	G	G	G	C	C	C	G	C	G	G	C	C	C	C	C	G	C	G	G
AX-158523908	failed	failed	failed	failed	failed	failed	failed	failed	failed	failed	failed	failed	failed	failed	failed	failed	failed	failed	failed	failed	failed	failed	failed	failed	failed	failed	failed	failed	failed	failed	failed	failed	failed	failed	failed	failed	failed	failed	failed	failed	failed	failed	failed	failed	failed	failed	failed	failed	failed
AX-158523935	C	C	C	G	C	C	C	C	C	C	C	C	C	C	C	C	C	C	C	C	C	G	C	C	C	C	G	C	G	C	C	C	C	C	C	C	C	C	G	C	C	C	C	C	C	C	C	C	C
AX-158523948	A	A	A	G	A	A	A	A	A	A	A	A	A	A	A	A	A	A	A	A	A	G	A	A	A	A	G	G	G	A	A	A	A	A	A	A	A	A	G	A	A	A	A	A	A	A	A	A	A
AX-158523970	T	T	C	C	T	T	T	T	T	T	C	T	T	T	C	C	T	T	T	T	C	C	T	T	T	T	C	T	C	T	C	C	C	C	C	C	C	C	C	C	C	C	C	C	C	C	C	C	C
AX-158523972	A	A	A	A	A	A	A	C	C	A	C	A	C	A	C	A	A	A	A	C	C	A	C	A	A	A	A	C	A	C	A	C	A	A	A	A	C	A	A	C	A	A	A	A	A	C	A	A	C
AX-158523974	C	C	C	T	C	C	T	T	T	C	T	T	T	C	T	C	C	C	C	T	T	C	C	C	C	C	C	T	T	T	T	T	T	T	T	T	T	T	T	T	T	T	T	T	T	T	T	C	T
AX-158523975	A	A	A	C	A	A	C	A	C	A	C	C	C	A	C	A	A	A	A	C	C	A	C	A	A	A	A	A	C	C	C	C	C	C	C	C	C	C	C	C	C	C	C	C	C	C	C	A	C
AX-158523979	C	T	C	T	C	C	C	T	T	C	C	T	T	C	C	T	C	T	T	T	T	T	T	C	T	C	C	T	T	T	T	C	T	T	T	T	T	T	T	T	T	T	T	T	T	C	T	C	T
AX-158523996	G	G	G	G	G	G	G	G	G	G	G	A	G	G	G	G	A	G	G	G	G	G	G	A	G	G	A	G	A	G	G	A	G	G	G	G	G	G	G	G	G	G	G	G	G	G	G	G	G
AX-158524009	T	T	C	T	T	C	C	T	T	T	T	T	C	T	T	T	T	T	C	C	C	T	C	C	C	C	C	T	T	T	T	T	T	T	T	T	T	C	C	T	C	T	T	T	T	T	T	T	T
AX-158524010	failed	failed	failed	failed	failed	failed	failed	failed	failed	failed	failed	failed	failed	failed	failed	failed	failed	failed	failed	failed	failed	failed	failed	failed	failed	failed	failed	failed	failed	failed	failed	failed	failed	failed	failed	failed	failed	failed	failed	failed	failed	failed	failed	failed	failed	failed	failed	failed	failed
AX-158524066	A	A	A	G	A	A	G	G	G	A	A	A	A	A	A	G	A	A	A	A	A	A	A	A	G	A	G	A	A	A	G	G	A	A	G	G	G	A	G	G	G	G	G	A	A	A	A	A	A
AX-158524067	C	C	C	A	C	C	A	A	A	C	C	A	C	C	C	A	C	C	C	C	C	C	C	C	A	C	A	C	C	C	A	A	C	C	A	A	A	C	A	A	A	A	A	C	C	C	C	C	C
AX-158524099	A	A	G	A	A	G	A	G	A	A	A	G	G	G	A	G	G	A	A	A	A	A	A	G	G	G	G	A	A	A	A	G	failed	A	A	A	A	A	A	A	A	A	A	A	A	A	A	A	A
AX-158524104	A	G	A	A	A	A	A	A	G	G	A	G	G	A	A	A	A	G	G	A	G	A	A	A	A	G	A	A	A	G	G	G	G	G	G	G	G	G	A	A	A	A	G	G	G	A	G	A	R
AX-158524105	G	G	G	G	G	G	G	G	G	G	G	G	A	G	G	G	G	G	G	G	A	G	G	G	G	G	G	A	G	G	A	A	A	A	G	G	A	A	G	A	G	G	G	A	A	G	A	G	G
AX-158524110	C	C	C	T	C	C	C	T	C	C	C	T	C	T	T	T	T	C	C	C	T	T	C	C	T	C	C	C	T	T	T	T	C	T	T	T	T	T	T	T	T	T	T	T	T	C	T	C	C
AX-158524113	C	C	C	C	A	A	A	A	A	A	A	C	A	C	C	C	A	C	C	A	A	A	C	A	A	C	A	A	C	A	C	C	C	C	C	C	A	C	C	A	C	C	C	C	C	C	C	A	A
AX-158524144	C	C	C	G	C	C	C	C	C	C	C	C	C	C	C	C	C	C	C	C	C	G	C	C	C	C	G	C	G	C	G	C	G	G	C	C	G	G	G	C	C	C	C	G	G	C	G	C	C
AX-158524184	T	T	T	T	T	T	T	T	T	T	T	T	T	C	C	T	T	T	T	T	C	T	T	T	T	T	T	T	T	T	T	T	T	T	C	T	T	C	C	T	C	T	T	C	C	T	T	T	T
AX-158524197	T	T	C	T	T	T	T	C	T	C	T	T	T	T	T	T	T	T	C	T	T	T	T	T	T	T	T	T	T	T	T	T	T	T	C	T	C	T	C	T	C	T	T	T	T	C	T	C	T
AX-158524200	G	G	G	G	G	G	G	A	G	A	G	G	G	G	G	G	G	G	A	G	G	G	G	G	G	G	G	G	G	G	G	G	G	G	G	G	G	G	A	G	A	G	G	G	G	A	G	A	G
AX-158524206	A	G	A	G	G	G	G	G	G	G	A	A	A	G	A	A	A	G	G	A	A	A	A	A	A	A	A	G	A	A	A	G	A	A	A	G	A	G	G	A	G	G	A	A	A	R	A	A	A
AX-158524224	G	G	G	G	G	G	G	G	G	G	C	failed	G	G	G	C	G	G	G	G	G	C	G	G	C	G	C	G	G	C	G	G	G	G	G	G	G	G	C	C	C	G	G	G	C	G	G	G	G
AX-158524318	failed	failed	failed	failed	failed	failed	failed	failed	failed	failed	failed	failed	failed	failed	failed	failed	failed	failed	failed	failed	failed	failed	failed	failed	failed	failed	failed	failed	failed	failed	failed	failed	failed	failed	failed	failed	failed	failed	failed	failed	failed	failed	failed	failed	failed	failed	failed	failed	failed
AX-158524319	A	A	A	A	A	A	A	A	A	A	A	A	A	A	A	A	A	A	A	A	C	A	C	A	A	A	A	A	A	A	A	M	A	A	A	A	A	C	A	A	A	A	A	A	A	A	A	A	A
AX-158524337	G	G	G	G	G	G	G	G	G	A	G	G	G	A	G	G	G	G	G	G	G	G	G	G	A	G	G	G	A	G	G	G	G	G	A	G	G	G	G	G	G	G	G	G	R	G	G	G	G
AX-158524342	C	C	C	C	C	C	C	C	C	T	C	C	C	T	C	C	C	C	C	C	C	C	C	C	T	C	C	C	T	C	C	C	C	C	T	C	C	C	C	C	C	C	C	C	Y	C	C	C	C
AX-158524347	G	G	G	G	G	G	G	G	G	G	G	G	C	G	G	C	C	G	G	G	G	C	G	G	G	G	G	G	C	G	G	G	G	G	G	G	G	G	G	C	G	G	G	G	G	G	G	G	G
AX-158524348	T	T	T	T	T	T	T	T	T	T	T	T	T	T	T	C	C	T	T	T	T	C	T	T	C	T	T	T	C	T	T	T	T	T	T	T	T	T	T	C	T	T	T	T	T	T	T	T	T
AX-158524350	C	C	C	C	C	C	C	T	C	C	T	C	C	C	C	C	C	T	C	C	C	C	C	C	T	C	C	C	T	C	T	C	T	T	C	T	C	T	C	C	C	T	C	T	Y	C	T	C	T
AX-158524359	G	G	G	G	G	A	G	G	G	G	G	G	A	G	G	A	A	G	G	G	G	A	G	G	G	G	G	G	A	G	G	G	G	G	G	G	G	G	G	A	G	G	G	G	G	G	G	G	G
AX-158524375	T	T	T	T	C	T	T	T	T	T	T	T	T	T	T	T	T	T	T	T	T	C	T	T	T	T	C	C	T	C	T	T	T	T	C	T	T	T	T	C	T	T	T	T	T	T	T	T	T
AX-158524394	T	T	T	T	T	T	T	T	T	T	C	T	T	T	T	C	T	T	T	T	T	C	T	T	C	T	T	T	T	T	T	T	T	T	T	T	T	T	C	T	C	T	T	T	T	T	T	T	T
AX-158524403	A	A	G	A	G	A	A	A	A	R	A	A	A	A	A	A	A	G	A	A	A	G	A	A	A	A	G	G	A	G	G	G	G	G	G	G	A	G	A	G	G	G	G	G	G	R	G	A	G
AX-158524409	C	failed	failed	failed	failed	C	C	failed	C	T	C	failed	C	T	C	C	failed	failed	C	C	C	T	failed	C	T	C	T	C	T	T	failed	failed	failed	C	T	C	C	C	failed	T	C	C	C	C	C	C	C	C	C
AX-158524411	G	G	G	G	G	G	G	G	G	C	G	G	G	C	G	G	G	G	G	G	G	C	G	G	C	G	C	G	C	C	G	G	G	G	C	G	G	G	G	C	G	G	G	G	G	G	G	G	G
AX-158524414	C	C	C	C	C	C	C	C	C	T	C	C	C	T	C	C	C	C	C	C	C	T	C	C	T	C	T	C	T	T	C	C	C	C	T	C	C	C	C	T	C	C	C	C	C	C	C	C	C
AX-158524418	G	G	A	G	A	G	G	A	G	G	A	G	A	G	G	G	A	G	G	A	A	A	G	G	G	G	G	G	failed	A	G	A	G	G	A	G	A	A	G	G	G	A	G	G	G	G	G	A	G
AX-158524430	C	C	C	C	G	C	C	C	C	G	C	C	C	C	C	C	C	G	C	C	C	G	C	C	C	C	G	G	C	G	C	C	C	C	G	C	C	C	C	G	C	C	C	C	C	C	C	C	C
AX-158524431	G	G	G	G	A	G	A	G	G	G	G	G	G	A	A	A	G	G	G	G	A	A	A	G	G	G	A	A	G	G	A	G	G	G	G	A	G	G	A	A	A	A	A	A	A	G	G	G	G
AX-158524437	G	G	G	G	G	G	G	G	G	G	G	G	G	G	G	G	G	G	G	G	G	G	G	G	G	G	G	G	G	G	G	G	G	G	G	G	G	G	G	G	G	G	G	G	G	G	G	G	G
AX-158524444	G	A	G	A	G	G	A	G	G	G	G	G	G	G	G	G	A	G	G	G	G	G	G	G	G	G	G	G	G	G	A	G	G	G	G	G	G	G	G	A	G	G	G	G	G	G	G	G	G
AX-158524473	G	G	G	G	G	G	G	G	G	G	G	G	G	G	G	G	G	G	G	G	G	G	G	G	A	G	G	G	A	G	G	G	G	G	G	G	G	G	G	G	G	G	G	G	G	G	G	G	G
AX-158524491	T	T	T	T	T	C	Y	T	Y	Y	T	T	C	C	T	C	C	Y	T	T	T	C	T	T	Y	T	C	C	C	T	C	T	C	C	C	T	T	T	T	C	T	T	C	C	C	Y	C	T	C
AX-158524504	failed	failed	failed	failed	failed	failed	failed	failed	failed	failed	failed	failed	failed	failed	failed	failed	failed	failed	failed	failed	failed	failed	failed	failed	failed	failed	failed	failed	failed	failed	failed	failed	failed	failed	failed	failed	failed	failed	failed	failed	failed	failed	failed	failed	failed	failed	failed	failed	failed
AX-158524547	A	A	A	A	A	A	A	G	A	G	G	G	A	A	A	G	G	G	A	A	G	G	A	A	failed	A	A	A	A	A	A	A	A	A	A	A	G	A	G	G	G	A	A	A	A	A	A	A	A
AX-158524617	A	A	A	A	A	G	A	A	A	A	A	A	A	G	G	A	A	A	A	A	A	A	G	A	G	A	A	A	A	A	G	A	G	G	A	G	A	A	G	G	G	A	A	G	G	G	G	G	G
AX-158524624	A	A	A	A	A	A	A	G	A	G	G	A	A	G	A	A	A	G	A	A	A	A	A	A	G	A	A	A	G	A	G	A	G	G	G	G	A	G	A	A	A	G	A	G	R	R	G	G	G
AX-158524628	A	A	A	A	A	A	A	C	A	A	C	A	A	C	A	A	A	C	A	A	A	A	A	A	C	A	A	A	C	A	C	A	C	C	C	C	A	C	A	A	A	C	A	C	M	M	C	C	C
AX-158524633	A	G	G	G	G	A	G	A	G	G	G	G	G	A	A	A	G	G	A	G	A	G	A	A	A	A	G	G	A	G	G	G	G	G	G	G	G	G	G	G	G	G	G	G	G	R	G	A	G
AX-158524634	C	A	C	A	A	C	C	C	A	C	C	C	C	C	C	C	C	C	C	A	C	A	C	C	C	C	A	A	C	A	A	A	A	A	A	A	A	A	A	A	A	A	A	A	A	M	A	C	A
AX-158524640	C	A	A	failed	C	C	C	C	C	C	A	C	failed	C	failed	A	failed	C	A	failed	C	A	A	failed	failed	C	A	C	failed	C	A	A	A	A	C	A	A	A	C	failed	C	A	A	A	A	M	A	A	A
AX-158524643	G	A	G	A	G	A	A	G	G	G	G	G	G	G	G	G	G	G	G	A	G	G	G	G	A	G	G	G	A	G	G	A	G	G	G	A	G	A	A	G	G	A	G	G	R	G	G	G	G
AX-158524646	T	T	T	T	T	T	T	T	T	T	T	T	T	T	T	T	T	T	T	T	T	T	T	T	T	T	T	T	T	T	T	T	T	T	C	T	T	C	T	T	T	T	T	T	T	T	T	T	T
AX-158524654	A	A	G	A	A	G	A	A	A	A	A	A	G	G	A	A	A	A	A	G	A	A	A	A	A	A	G	A	A	G	G	A	G	G	G	A	G	G	A	A	A	A	G	G	G	R	G	A	G
AX-158524656	T	G	T	G	G	G	G	G	G	G	T	T	T	G	T	T	T	G	G	T	T	T	T	T	G	T	T	G	T	T	T	G	T	T	T	G	T	G	G	T	G	G	T	T	K	K	T	T	T
AX-158524657	C	T	C	T	T	T	T	T	C	C	C	C	C	T	C	C	C	C	T	C	C	C	C	C	T	C	C	T	C	C	C	T	C	C	C	T	C	T	T	C	T	T	C	C	C	Y	C	C	C
AX-158524671	C	C	T	T	T	T	T	T	C	T	T	C	T	T	T	T	C	C	C	C	C	C	T	T	T	C	C	T	C	C	T	C	T	T	T	C	T	C	T	C	T	C	T	T	T	T	T	T	T
AX-158524672	G	T	G	G	G	T	G	T	G	G	T	T	T	G	G	G	T	T	G	G	G	T	G	G	T	G	T	G	T	T	T	G	T	T	T	T	G	T	G	G	G	T	G	T	K	K	T	G	T
AX-158524673	T	C	C	T	T	T	C	C	C	C	C	T	C	T	T	T	C	C	C	T	T	C	T	T	T	T	T	T	C	C	T	C	T	T	T	T	C	C	T	T	T	C	T	T	T	T	T	T	T
AX-158524675	G	A	G	A	G	G	A	A	A	failed	A	A	G	G	A	A	failed	failed	A	A	A	A	G	G	A	A	G	G	A	G	A	A	G	G	A	A	A	A	A	A	A	A	R	R	G	G	G	G	G
AX-158524678	C	T	C	C	T	C	C	C	C	C	C	T	C	C	C	C	C	T	C	C	T	T	T	T	C	C	T	T	C	C	C	T	C	C	C	C	C	C	T	T	T	C	C	C	C	C	C	C	C
AX-158524679	A	C	A	A	C	A	A	A	A	A	A	A	A	A	A	A	A	A	A	A	A	C	C	C	A	A	C	C	A	A	A	C	A	A	A	A	A	A	C	C	C	A	A	A	A	A	A	A	A
AX-158524688	G	T	T	T	T	G	T	T	T	T	G	G	G	T	G	G	G	T	G	T	G	G	G	G	G	G	T	T	G	T	T	T	T	T	T	T	T	T	T	G	T	T	T	T	T	T	T	T	T
AX-158524693	C	G	C	G	C	G	C	C	C	C	C	C	G	C	C	G	G	C	C	G	C	G	C	C	C	C	C	C	G	C	C	G	C	G	C	G	C	G	C	G	C	G	C	C	C	C	C	C	C
AX-158524698	C	C	C	C	C	C	C	C	C	C	C	C	C	A	A	C	C	C	C	C	C	C	C	C	C	C	C	C	C	C	C	C	C	C	A	C	C	C	A	C	A	C	C	C	C	C	C	C	C
AX-158524710	A	A	A	A	A	A	A	A	A	A	A	A	A	C	C	A	A	A	A	A	A	A	A	A	A	A	A	A	A	A	A	A	A	A	C	A	A	A	C	A	C	A	A	A	A	A	A	A	A
AX-158524711	G	G	G	G	G	G	G	G	G	G	G	G	G	A	A	G	G	G	G	G	G	G	G	G	G	G	G	G	G	G	G	G	G	G	A	G	G	G	A	G	A	G	G	G	G	G	G	G	G
AX-158524717	A	A	G	A	G	A	A	G	G	G	G	G	G	G	G	A	A	G	G	A	A	A	G	G	A	A	A	G	A	A	G	A	G	G	G	A	G	A	A	A	G	A	G	G	R	G	G	G	G
AX-158524725	T	T	T	T	T	A	T	T	T	T	T	T	T	A	T	A	A	T	T	T	T	T	T	T	T	T	T	T	A	T	T	T	T	T	T	T	T	T	T	A	T	T	T	T	T	T	T	T	T
AX-158524765	A	A	A	A	A	A	A	A	A	A	A	A	A	A	A	G	G	A	A	A	A	A	A	A	G	A	A	A	A	A	A	A	A	A	A	A	A	A	A	A	A	A	A	A	A	A	A	A	A
AX-158524870	G	A	G	A	A	G	G	G	G	G	A	G	G	G	G	A	A	G	G	A	G	G	G	G	A	G	G	A	A	G	G	A	G	G	A	G	G	G	A	A	G	G	G	G	A	G	G	G	G
AX-158524876	C	T	C	T	C	T	T	T	C	T	T	T	T	C	T	C	T	C	C	C	C	T	T	C	T	C	T	T	T	C	T	C	T	T	T	T	C	T	T	C	T	T	T	T	T	T	T	T	T
AX-158525018	C	C	C	C	C	C	C	C	C	C	C	C	G	C	C	G	C	C	C	C	C	C	C	C	C	C	C	C	C	C	C	C	C	C	C	C	C	C	C	C	C	C	C	C	C	C	C	C	C
AX-158525019	T	Y	T	C	T	C	T	T	C	C	T	T	C	T	T	C	T	C	C	C	C	T	T	T	C	C	C	T	C	C	Y	failed	T	T	C	C	T	C	T	T	T	C	C	C	C	T	T	T	T
AX-158525023	A	A	A	A	A	A	A	A	A	A	A	A	A	C	A	A	A	A	A	A	A	A	A	A	A	A	C	A	A	A	A	A	A	A	A	A	A	A	A	A	A	A	A	A	A	A	A	A	C
AX-158525040	G	G	G	A	G	G	G	G	G	G	G	G	G	G	G	G	G	G	G	G	G	G	G	G	G	G	G	G	G	G	A	A	R	G	G	A	G	G	G	G	G	G	G	R	G	A	G	G	A
AX-158525104	C	G	G	C	G	C	C	G	C	G	C	C	C	C	G	G	C	G	C	C	C	G	G	C	C	C	G	G	G	C	C	C	C	C	C	C	C	C	C	C	C	C	C	C	C	G	G	G	C
AX-158525113	A	A	A	A	A	A	A	G	A	G	A	A	A	A	A	A	A	A	A	G	G	A	A	A	A	A	A	G	A	A	G	G	R	A	A	G	A	A	A	A	A	A	A	R	A	G	A	A	G
AX-158525116	G	C	C	G	C	G	G	C	C	G	G	C	G	G	C	C	G	C	G	G	G	C	G	G	G	G	C	C	C	G	G	G	G	G	G	G	G	G	G	G	G	G	G	G	G	G	G	G	G
AX-158525120	T	C	C	T	T	T	T	C	C	T	T	C	T	T	C	C	T	C	T	T	T	C	T	T	T	T	C	C	C	T	T	T	T	T	T	T	T	T	T	T	T	T	T	T	T	T	T	T	T
AX-158525125	A	A	A	A	A	A	A	A	A	G	A	G	A	A	A	A	A	A	A	A	G	A	A	A	A	A	A	A	A	A	A	A	A	A	A	A	A	A	G	A	A	A	A	A	A	A	A	A	A
AX-158525163	A	G	G	G	A	A	G	G	G	G	A	G	A	G	G	A	A	G	A	G	G	G	G	A	A	G	A	A	G	G	A	A	G	G	G	A	G	G	G	G	G	A	G	A	A	A	G	G	G
AX-158525175	C	C	C	C	T	T	C	T	C	T	C	C	T	C	C	C	T	C	C	T	T	C	T	C	T	C	C	C	C	C	T	T	Y	C	C	T	C	C	C	C	C	C	C	Y	C	T	C	C	T
AX-158525184	T	C	C	C	C	C	C	C	C	C	T	C	C	C	C	C	C	C	C	C	C	C	C	C	T	T	C	C	C	C	C	C	C	C	C	C	C	T	C	C	C	C	C	C	C	C	C	C	C
AX-158525215	C	A	A	A	C	C	A	A	A	A	A	C	C	A	A	C	C	A	C	A	A	A	A	C	A	A	C	C	C	A	C	C	A	A	C	C	A	C	C	A	C	C	C	C	C	C	A	A	A
AX-158525217	T	T	C	T	T	T	C	C	T	T	C	T	T	T	T	T	T	T	T	T	C	C	T	T	C	C	T	T	T	C	T	T	C	T	T	T	C	T	T	C	T	T	T	T	T	T	T	T	T
AX-158525249	G	G	G	G	G	G	G	G	G	C	G	G	G	G	G	G	G	C	G	G	G	G	G	G	G	G	G	G	G	G	G	G	C	G	G	G	G	G	G	C	G	G	G	G	G	G	G	G	G
AX-158525251	A	A	A	A	G	A	A	A	A	G	A	A	A	A	A	A	A	G	A	A	A	A	A	A	A	A	A	A	A	A	A	A	G	A	A	A	G	A	A	G	A	A	A	A	A	G	A	A	A
AX-158525276	T	T	T	T	C	C	C	T	T	T	T	T	T	C	C	T	C	T	T	T	T	T	C	T	T	T	T	T	T	T	T	T	C	C	C	T	T	T	T	C	T	T	T	T	T	C	T	C	C
AX-158525279	C	C	C	C	T	C	T	C	C	C	C	C	C	C	C	C	C	C	C	C	C	C	C	C	C	C	C	C	C	C	C	C	T	C	T	C	C	C	C	T	C	C	C	C	C	T	C	C	C
AX-158525283	A	A	A	A	R	A	G	A	A	A	G	A	A	A	A	A	A	A	A	A	A	G	A	R	A	A	failed	A	A	A	A	A	R	A	G	A	A	A	A	G	A	A	A	A	A	G	A	A	A
AX-158525286	C	C	C	C	A	A	A	C	C	C	C	C	C	C	C	C	C	C	C	C	C	C	A	C	C	C	C	C	C	C	C	C	A	C	A	C	C	C	C	A	C	C	C	C	C	A	C	C	C
AX-158525290	A	A	A	A	C	A	C	A	A	A	A	A	A	A	A	A	A	A	A	A	A	C	C	A	A	A	A	A	C	A	A	A	C	A	C	A	A	A	A	C	A	A	A	A	A	C	A	A	A
AX-158525295	C	failed	C	C	T	C	T	C	C	C	C	C	C	C	C	C	C	C	C	C	C	C	T	C	C	C	C	C	C	C	Y	C	T	C	T	C	C	C	C	T	C	C	C	C	C	T	C	C	C
AX-158525296	A	A	A	A	G	A	G	A	A	A	A	A	A	A	A	A	A	A	A	A	A	G	G	A	A	A	A	A	A	A	A	A	G	A	G	A	A	A	A	G	A	A	A	A	A	G	A	A	A
AX-158525300	C	T	C	T	T	C	C	T	C	C	T	C	T	C	C	T	T	T	T	C	C	T	C	T	T	T	T	C	T	T	T	T	T	C	C	T	T	T	C	C	C	Y	T	T	T	T	C	C	C
AX-158525305	G	T	G	T	T	T	G	T	T	T	T	T	G	G	G	T	T	T	T	T	G	G	T	T	T	T	G	T	T	T	G	T	T	G	G	G	T	T	G	G	G	T	T	T	T	T	G	G	G
AX-158525321	C	T	T	C	T	C	C	T	failed	T	C	C	C	C	T	T	C	T	C	C	C	T	C	C	C	C	T	T	T	C	C	C	C	C	C	C	failed	T	C	T	T	T	T	C	C	C	C	C	C
AX-158525324	failed	T	T	Y	T	failed	failed	T	failed	T	C	Y	failed	C	T	T	Y	T	failed	failed	C	T	Y	failed	C	C	T	T	T	failed	Y	Y	Y	failed	Y	failed	Y	Y	Y	C	failed	failed	C	failed	C	C	C	C	C
AX-158525375	A	G	G	G	G	G	A	G	G	A	G	G	G	G	A	G	G	G	G	G	A	A	G	G	G	G	G	G	G	G	A	A	R	G	A	A	G	G	G	A	A	G	G	R	G	A	G	G	G
AX-158525383	G	G	G	G	A	G	G	A	G	G	G	G	G	G	G	G	G	G	G	G	G	G	G	G	G	G	G	A	G	G	G	G	A	G	G	G	G	G	G	G	G	G	G	G	G	G	G	G	G
AX-158525388	C	C	C	C	C	C	C	G	C	C	C	C	C	C	C	C	C	C	C	C	C	G	C	C	G	C	C	C	C	C	C	C	C	C	C	C	C	C	C	C	C	C	C	C	C	C	C	C	C
AX-158525400	G	G	G	G	A	G	G	A	G	G	G	G	G	G	G	G	G	G	G	G	G	A	G	A	G	G	G	A	G	G	G	A	G	G	G	G	G	G	G	G	G	G	G	G	G	G	G	G	G
AX-158525401	G	A	G	A	A	G	G	R	A	G	G	G	R	G	G	failed	A	G	R	A	A	G	G	G	G	G	G	A	G	A	A	G	A	G	G	A	A	A	A	G	A	A	A	A	G	G	A	G	A
AX-158525404	T	C	C	T	T	T	T	C	C	T	T	C	T	T	C	C	T	C	T	C	C	C	T	T	T	T	C	C	C	T	T	T	T	T	T	T	C	T	C	T	T	T	T	T	T	T	T	T	T
AX-158525406	C	C	C	C	G	C	G	G	C	C	G	C	C	C	C	C	C	C	C	C	C	G	C	G	C	C	G	G	C	C	C	C	G	C	G	C	C	C	C	G	C	C	C	C	C	G	C	C	C
AX-158525414	T	C	C	T	T	C	C	C	T	C	T	C	C	C	C	C	T	C	T	C	C	C	C	T	T	T	C	C	C	C	C	T	C	C	C	C	C	C	T	C	C	C	C	C	C	C	C	C	C
AX-158525420	T	T	T	T	C	C	C	C	T	T	C	T	T	C	C	T	T	T	T	T	T	C	C	C	T	T	C	C	T	T	T	T	C	C	C	T	T	T	T	C	T	T	T	T	T	C	T	C	C
AX-158525423	C	C	C	C	T	T	T	T	C	C	T	C	C	T	T	C	C	C	C	C	C	T	T	T	C	C	T	T	C	C	C	C	T	T	T	C	C	C	C	T	C	C	C	C	C	T	C	T	T
AX-158525427	C	C	C	C	T	T	T	T	C	C	T	C	C	T	T	T	C	C	T	T	T	T	T	T	C	T	T	C	C	C	C	C	T	T	T	Y	C	T	C	C	T	C	C	C	C	T	C	T	T
AX-158525460	T	T	T	T	C	C	T	C	C	T	T	T	C	C	C	T	C	T	T	C	C	C	C	T	C	T	C	C	C	T	C	T	C	C	T	C	T	C	T	T	C	C	C	C	C	C	C	C	C
AX-158525469	T	G	T	G	G	G	G	G	G	T	G	T	G	G	G	T	G	T	T	T	T	G	G	G	T	T	G	T	G	G	T	G	G	G	G	T	T	T	T	T	T	T	T	T	T	G	T	G	G
AX-158525490	G	G	G	G	A	A	G	A	A	G	G	G	A	A	A	G	G	G	G	G	G	A	A	G	A	G	A	A	A	G	A	G	A	A	G	A	G	A	G	G	A	A	A	A	A	A	A	A	A
AX-158525510	A	A	A	A	G	G	A	G	G	A	A	A	G	G	G	A	A	A	A	G	G	G	G	A	G	A	G	G	G	A	G	A	G	G	A	G	A	G	A	A	G	G	G	G	G	G	G	G	G
AX-158525556	C	C	C	C	C	C	C	C	C	T	T	T	T	T	C	C	C	T	C	T	C	C	C	C	C	C	T	C	T	C	T	T	Y	T	C	T	C	C	T	C	C	C	C	Y	C	T	T	T	T
AX-158525569	T	T	G	G	T	T	T	T	T	G	G	T	T	T	T	T	T	G	T	T	T	T	T	T	T	T	T	G	T	G	T	G	T	T	T	T	T	T	G	T	T	T	G	T	T	K	T	T	T
AX-158525572	G	G	C	C	G	G	G	G	G	G	G	G	G	G	G	G	G	C	G	G	G	G	G	G	G	G	G	C	G	C	G	G	G	G	G	G	G	G	G	G	G	G	G	G	G	G	G	G	G
AX-158525581	G	G	G	G	G	G	G	G	G	T	G	T	G	G	G	G	G	G	G	T	T	G	G	G	G	G	G	G	G	G	G	G	G	G	G	G	G	G	G	G	G	G	G	G	G	G	G	G	T
AX-158525598	T	C	C	C	C	T	T	T	C	C	C	C	T	T	T	C	C	C	T	T	T	C	T	T	T	T	C	T	C	T	C	C	C	T	C	C	C	C	T	T	T	Y	C	C	C	T	T	T	C
AX-158525602	G	C	C	C	C	G	G	G	C	C	C	C	G	G	G	C	C	C	G	C	C	C	G	G	G	G	C	G	C	G	C	C	C	G	G	C	C	C	G	G	G	S	C	C	C	G	G	G	C
AX-158525607	A	A	A	A	A	A	A	A	A	G	A	G	A	A	A	A	A	A	A	G	A	A	A	A	A	A	A	A	A	A	A	A	A	A	A	A	A	A	G	A	A	A	A	A	A	A	A	A	G
AX-158525616	A	failed	G	failed	A	A	A	A	G	A	G	A	A	A	A	G	A	G	G	A	A	A	A	G	A	G	A	A	G	G	A	A	failed	A	A	A	G	G	A	A	A	A	G	R	G	A	A	A	A
AX-158525618	C	T	T	T	C	C	C	C	T	C	T	T	C	C	C	T	C	T	T	C	C	C	C	T	C	T	T	C	T	T	C	C	T	C	C	C	T	T	C	C	C	C	T	Y	T	C	C	C	C
AX-158525625	G	A	G	A	G	G	G	A	A	A	A	G	G	A	A	G	G	A	G	G	G	A	G	G	G	G	G	A	G	A	G	G	G	A	G	G	G	G	G	G	G	G	G	G	G	G	G	A	A
AX-158525626	G	G	G	G	C	C	G	C	G	C	G	G	C	C	C	C	C	C	C	C	C	C	C	C	C	C	G	C	C	G	C	C	G	C	C	C	G	C	G	G	G	C	C	C	C	C	C	C	C
AX-158525636	A	A	A	A	G	G	G	G	A	A	G	A	G	G	G	G	A	A	G	G	G	G	G	G	G	G	G	A	A	A	G	A	G	G	G	G	A	G	A	A	G	G	G	G	G	G	G	G	G
AX-158525652	T	T	T	T	C	C	C	C	T	T	C	T	C	C	C	C	C	T	C	C	C	C	C	C	C	C	C	T	T	T	C	C	C	C	C	C	T	C	T	T	C	C	C	C	C	C	C	C	C
AX-158525654	A	G	A	G	G	G	G	G	G	A	G	A	G	G	G	A	A	A	A	A	A	G	G	G	A	G	G	A	G	G	A	A	G	G	G	A	A	A	A	A	A	A	A	A	A	G	A	G	G
AX-158525657	T	T	T	T	C	C	T	C	T	C	T	T	C	C	C	C	C	C	C	C	T	C	T	C	C	T	T	C	C	T	C	C	C	C	C	C	C	C	T	T	T	C	C	C	C	C	C	C	C
AX-158525667	T	C	T	T	T	T	T	C	T	T	T	T	T	C	C	T	T	T	T	T	T	C	C	T	C	T	T	T	T	C	T	C	T	C	T	T	T	T	T	T	C	T	T	T	T	T	C	C	C
AX-158525671	G	C	C	G	C	C	C	C	C	C	G	C	G	C	C	G	C	C	G	G	G	C	C	C	G	G	C	G	C	C	G	G	C	C	G	G	G	G	C	C	G	G	G	C	C	C	C	C	G
AX-158525835	G	G	A	G	G	G	A	G	G	G	G	G	G	G	G	G	G	G	G	G	A	G	G	G	G	G	G	A	G	G	G	G	G	G	G	G	G	G	G	A	G	G	G	G	G	R	G	G	A
AX-158525839	T	T	C	T	T	T	T	T	T	C	T	T	T	T	T	T	T	T	T	T	T	T	T	C	T	T	T	T	T	T	T	T	T	T	T	T	T	T	T	C	T	T	T	T	T	T	T	T	T
AX-158525846	C	C	T	C	C	C	C	C	C	T	C	C	C	C	C	C	T	C	C	C	C	C	C	C	C	C	C	T	C	C	C	T	C	C	C	C	T	C	T	T	C	C	C	C	C	C	C	C	C
AX-158525855	failed	failed	failed	failed	failed	failed	failed	failed	failed	failed	failed	failed	failed	failed	failed	failed	failed	failed	failed	failed	failed	failed	failed	failed	failed	failed	failed	failed	failed	failed	failed	failed	failed	failed	failed	failed	failed	failed	failed	failed	failed	failed	failed	failed	failed	failed	failed	failed	failed
AX-158525859	failed	failed	failed	failed	failed	failed	failed	failed	failed	failed	failed	failed	failed	failed	failed	failed	failed	failed	failed	failed	failed	failed	failed	failed	failed	failed	failed	failed	failed	failed	failed	failed	failed	failed	failed	failed	failed	failed	failed	failed	failed	failed	failed	failed	failed	failed	failed	failed	failed
AX-158525866	G	A	A	A	G	G	A	G	A	A	G	G	A	G	G	G	A	G	G	G	G	G	G	A	A	A	A	G	G	A	G	G	G	G	G	G	G	G	A	A	G	G	G	G	G	G	G	G	G
AX-158525875	A	A	A	A	A	A	A	A	A	A	C	A	A	A	C	A	A	A	A	C	C	A	A	A	A	A	A	A	C	A	A	A	C	C	A	M	A	A	A	A	C	A	C	C	C	A	A	A	C
AX-158525886	C	G	C	C	G	C	G	G	C	G	C	failed	G	G	C	C	C	C	C	C	C	G	G	G	C	C	G	G	C	C	G	C	C	C	C	G	C	G	G	G	G	G	G	G	G	C	C	C	S
AX-158525889	G	G	G	G	T	T	G	T	G	T	G	G	T	T	T	T	T	T	T	T	T	T	T	T	T	G	G	T	T	G	T	T	T	T	T	T	T	T	G	G	G	T	T	T	T	T	T	T	T
AX-158525891	G	G	T	G	G	G	G	G	G	T	T	G	G	G	G	T	G	T	G	G	G	G	G	T	G	G	G	G	G	G	G	G	G	G	G	G	G	G	G	T	G	G	G	G	G	G	G	G	G
AX-158525895	C	G	C	G	G	G	C	C	G	G	C	G	C	C	C	C	C	G	C	C	C	C	G	C	C	C	C	C	C	C	C	C	S	C	C	C	C	C	C	C	C	C	C	C	C	C	C	C	C
AX-158525899	T	T	C	T	C	T	T	T	T	T	T	T	C	T	C	T	C	C	T	T	T	T	C	T	C	T	C	T	C	C	T	Y	T	C	T	Y	C	T	C	C	C	T	C	C	C	T	T	T	C
AX-158525902	G	G	A	G	A	G	G	A	G	A	G	G	G	G	G	A	G	G	A	failed	A	A	G	A	G	G	G	A	G	G	A	G	R	A	A	R	G	A	G	A	G	A	A	A	A	G	G	A	A
AX-158525904	T	C	C	C	T	T	T	T	C	T	C	C	T	T	T	C	T	C	C	T	T	T	T	C	T	C	C	T	C	C	T	T	Y	T	T	T	C	C	T	T	T	T	C	Y	C	T	T	T	T
AX-158525914	failed	failed	failed	failed	failed	failed	failed	failed	failed	failed	failed	failed	failed	failed	failed	failed	failed	failed	failed	failed	failed	failed	failed	failed	failed	failed	failed	failed	failed	failed	failed	failed	failed	failed	failed	failed	failed	failed	failed	failed	failed	failed	failed	failed	failed	failed	failed	failed	failed
AX-158525919	T	C	C	C	T	T	T	T	C	C	C	C	T	T	T	C	C	C	T	T	T	C	T	T	C	T	C	T	C	T	C	C	C	T	T	C	C	C	C	T	T	Y	C	C	C	Y	T	T	T
AX-158525923	A	G	G	G	G	A	A	A	G	G	G	G	A	A	A	G	G	G	A	G	G	G	A	A	G	A	G	A	G	A	G	G	G	A	A	G	G	G	G	A	A	R	G	G	G	R	A	A	G
AX-158525930	G	R	G	G	G	G	G	failed	G	A	G	A	G	A	G	G	failed	G	G	A	G	G	G	G	G	G	A	G	G	G	R	G	failed	G	G	G	G	G	A	G	G	G	G	G	G	G	G	G	A
AX-158525931	T	T	T	T	T	T	T	T	T	T	T	T	T	T	T	C	T	T	C	T	T	T	C	T	C	C	T	T	T	T	T	T	T	C	T	T	T	T	T	T	T	T	T	T	T	T	C	C	C
AX-158525941	G	G	G	G	G	G	G	G	G	T	G	G	G	T	G	G	G	G	G	G	G	G	T	G	T	G	T	G	G	G	G	G	G	T	G	G	G	G	T	G	G	G	G	G	G	G	T	T	T
AX-158525960	T	T	T	T	T	T	T	T	T	T	T	C	T	T	T	T	T	T	T	T	T	T	T	T	T	T	T	T	T	T	T	T	T	T	T	T	C	C	C	T	T	T	T	T	T	T	T	T	T
AX-158525963	failed	failed	failed	failed	failed	failed	failed	failed	failed	failed	failed	failed	failed	failed	failed	failed	failed	failed	failed	failed	failed	failed	failed	failed	failed	failed	failed	failed	failed	failed	failed	failed	failed	failed	failed	failed	failed	failed	failed	failed	failed	failed	failed	failed	failed	failed	failed	failed	failed
AX-158525965	C	C	C	C	C	C	C	T	C	C	C	C	C	T	C	C	C	C	C	C	C	T	T	C	C	C	C	C	C	C	C	C	C	T	C	C	C	C	C	C	C	C	C	C	C	T	T	T	C
AX-158525967	C	C	C	C	T	T	C	C	C	T	C	C	T	C	C	C	C	C	C	C	C	C	C	C	C	C	C	C	C	C	C	T	Y	C	T	C	C	C	C	C	C	C	C	C	C	C	C	C	C
AX-158525970	G	G	G	G	A	G	G	G	G	G	G	G	G	G	G	G	G	G	G	A	A	G	G	G	G	G	A	G	G	G	G	G	G	G	G	G	G	G	G	G	G	G	G	G	G	G	G	G	G
AX-158525978	C	T	T	T	T	C	C	T	T	T	T	T	C	C	C	T	T	T	C	T	T	T	C	C	T	C	T	C	T	C	T	T	T	C	C	T	T	T	C	C	C	Y	T	T	T	C	C	C	T
AX-158526010	A	G	A	G	G	A	A	G	G	A	A	A	G	A	A	G	A	A	G	G	G	A	A	A	A	A	A	G	A	G	G	A	G	G	A	R	A	A	G	A	A	G	G	G	A	A	G	A	G
AX-158526017	A	A	A	A	C	A	A	C	A	A	A	A	A	A	A	A	A	A	A	A	A	A	A	A	A	A	A	C	A	A	A	A	C	A	A	A	A	A	A	A	A	A	A	A	A	A	A	A	A
AX-158526027	C	T	T	C	T	T	C	C	T	C	T	C	T	C	C	T	T	T	T	C	C	C	T	T	T	T	C	C	T	T	T	T	T	T	C	T	T	T	C	C	C	T	T	T	T	T	T	T	T
AX-158526028	T	C	C	C	C	C	T	T	C	T	C	T	C	T	T	C	C	C	C	T	T	T	C	C	C	C	T	T	C	C	C	C	C	C	T	C	C	C	T	T	T	C	C	C	C	C	C	C	C
AX-158526035	C	T	T	T	T	T	T	T	T	T	C	T	C	T	T	T	C	T	T	T	C	T	T	T	C	C	T	T	T	T	T	T	T	T	T	T	T	C	T	T	T	T	T	T	T	T	T	T	C
AX-158526039	T	G	G	T	G	T	T	G	T	G	T	T	T	T	G	G	T	G	T	T	T	G	T	T	T	T	G	G	G	T	T	T	T	T	T	T	G	T	T	T	T	T	T	T	T	T	T	T	T
AX-158526042	C	C	T	C	C	T	T	C	C	C	C	C	C	T	T	T	C	C	C	T	T	C	T	T	C	T	C	C	C	C	C	T	C	C	C	Y	T	C	C	T	T	C	C	C	C	T	T	C	C
AX-158526078	A	G	A	G	G	G	A	G	G	G	G	G	A	A	A	G	G	G	G	G	A	A	G	G	G	G	A	G	G	G	A	G	G	A	A	A	G	G	A	A	A	G	G	G	G	G	A	A	A
AX-158526085	A	A	A	A	G	A	A	A	A	A	A	A	A	A	A	A	A	A	A	A	A	G	G	A	A	A	A	A	A	A	A	A	G	A	A	A	A	A	A	G	A	A	A	A	A	G	A	A	A
AX-158526098	C	C	T	C	T	T	C	T	T	T	T	C	C	T	T	T	C	T	C	C	C	T	T	T	T	T	T	T	C	C	T	T	C	T	T	Y	C	T	C	T	C	T	T	T	T	T	T	T	T
AX-158526112	C	C	C	C	C	T	C	C	T	T	C	T	C	C	C	C	failed	C	C	C	T	C	T	C	C	C	C	C	C	C	C	C	C	C	C	C	C	C	T	C	C	C	C	C	C	C	C	C	C
AX-158526169	G	A	A	A	A	G	G	A	A	A	A	A	G	G	G	A	A	A	G	A	A	A	G	G	A	G	A	G	G	G	A	A	A	G	G	A	A	A	G	G	G	R	A	A	A	G	G	G	A
AX-158526172	T	G	G	G	G	G	G	G	G	G	T	G	T	G	G	G	T	G	G	G	T	G	G	G	T	T	G	G	G	G	G	G	G	G	G	G	G	T	G	G	G	G	G	G	G	G	G	G	T
AX-158526177	A	A	A	A	G	A	A	G	A	G	A	A	G	A	A	A	G	A	A	G	G	A	G	A	G	A	A	G	A	A	G	G	G	A	A	G	A	A	A	A	A	A	A	G	A	G	A	A	G
AX-158526188	C	T	T	T	C	C	C	C	T	C	C	C	C	C	C	T	C	C	C	C	C	C	C	T	T	C	T	C	T	T	C	C	C	C	C	C	C	C	T	T	C	C	C	C	C	C	C	C	C
AX-158526227	C	C	G	G	G	C	C	C	G	G	G	G	C	C	C	C	C	G	C	G	G	C	C	C	C	C	C	C	G	C	C	G	C	C	C	C	C	C	C	C	C	C	G	C	C	C	C	C	G
AX-158526231	A	A	A	A	G	A	A	G	A	A	A	A	G	A	A	G	A	A	G	A	A	G	A	A	G	G	A	G	G	A	G	G	A	A	G	G	A	G	A	A	A	G	G	G	G	G	A	A	A
AX-158526283	G	G	G	G	A	G	G	G	G	G	A	G	A	A	A	G	G	G	G	G	G	G	A	A	G	G	G	G	A	G	G	G	G	G	G	G	G	G	A	G	A	G	G	G	G	G	G	G	G
AX-158526286	C	C	T	C	C	T	T	T	C	C	C	T	C	C	C	T	T	T	C	C	C	T	C	C	C	C	T	T	C	C	T	T	T	C	T	T	T	T	C	T	C	T	T	T	T	T	C	C	T
AX-158526310	C	C	T	C	C	T	T	T	C	C	C	T	C	C	C	T	T	T	C	C	C	T	C	C	C	C	T	T	C	C	T	T	T	C	T	T	T	T	T	T	C	T	T	T	T	T	C	C	T
AX-158526315	A	G	G	G	G	A	A	G	G	G	A	G	G	A	G	G	failed	A	G	G	A	G	G	A	G	G	G	G	A	G	G	G	G	G	A	G	G	G	G	A	A	G	G	G	G	G	G	G	A
AX-158526336	C	T	T	T	T	T	C	T	T	C	T	C	T	T	C	C	T	T	C	C	C	C	C	T	C	C	T	T	T	T	T	T	T	C	C	T	T	T	C	C	C	T	T	T	T	T	C	C	C
AX-158526361	T	C	T	C	T	T	T	T	C	C	C	T	T	T	C	C	C	T	C	T	T	T	C	T	C	C	T	C	C	T	T	T	Y	T	C	T	T	T	T	T	C	T	T	T	C	T	T	T	C
AX-158526374	C	C	G	C	C	G	G	G	C	C	C	G	C	C	C	G	G	G	C	C	C	G	C	C	C	C	G	G	C	C	G	G	G	C	G	G	G	G	G	G	C	G	G	G	G	G	C	C	G
AX-158526387	G	G	G	G	G	G	A	G	G	G	G	G	A	G	G	G	G	G	G	G	G	G	G	G	G	G	A	G	G	G	A	A	A	G	A	A	A	A	A	A	A	A	A	A	A	G	A	G	G
AX-158526432	A	A	G	A	A	G	G	G	A	A	G	A	G	A	A	A	A	G	G	A	A	A	A	G	G	G	G	G	G	G	G	A	A	A	A	G	A	A	A	G	G	A	G	A	A	G	A	A	G
AX-158526435	G	failed	G	G	G	A	A	failed	G	A	G	A	G	G	G	G	A	G	G	A	G	A	G	G	G	G	A	G	G	G	A	A	A	A	A	A	A	A	A	A	A	A	A	A	A	A	A	A	G
AX-158526437	C	C	T	C	T	C	C	T	C	C	T	C	T	C	C	T	C	T	T	C	C	C	T	T	T	T	T	T	T	C	C	C	C	C	C	C	C	C	C	C	C	C	C	C	C	C	C	C	T
AX-158526448	C	C	C	C	C	C	C	C	C	C	C	C	C	C	C	G	C	C	G	C	C	C	G	C	G	G	C	C	C	C	C	C	C	G	C	C	C	C	C	C	C	C	C	C	C	C	G	G	G
AX-158526462	T	G	G	G	G	G	G	G	G	K	T	G	G	G	G	G	G	T	G	G	T	G	G	G	T	G	G	G	T	T	G	G	G	G	G	G	G	G	G	G	G	G	G	G	G	G	G	G	G
AX-158526486	G	G	G	G	G	G	G	G	G	G	A	G	A	G	G	G	G	A	G	G	G	A	G	G	G	G	G	G	A	G	G	G	G	G	G	G	G	G	G	G	A	G	G	G	G	G	G	G	G
AX-158526491	C	C	C	C	A	C	C	C	C	C	A	C	A	C	C	C	C	A	C	C	C	A	C	C	C	C	C	C	A	C	C	C	C	C	C	C	C	C	C	C	A	C	C	C	C	C	C	C	C
AX-158526498	C	G	G	G	C	G	C	G	C	G	G	G	G	C	G	G	G	G	G	C	C	G	G	C	G	C	G	G	C	G	C	G	G	C	G	C	G	G	G	G	C	G	G	G	G	S	G	G	C
AX-158526860	A	G	A	A	A	A	G	A	A	A	A	A	A	A	A	G	A	A	G	A	A	A	A	A	A	A	A	A	A	A	A	A	A	A	A	A	A	A	A	A	G	A	G	A	A	A	A	G	A
AX-158526868	T	T	C	C	C	T	C	C	T	T	C	T	C	T	C	C	T	T	T	T	T	C	C	T	C	C	C	C	C	C	C	T	C	C	C	C	C	T	C	C	C	C	T	C	C	C	C	C	C
AX-158526893	failed	failed	failed	failed	failed	failed	failed	failed	failed	failed	failed	failed	failed	failed	failed	failed	failed	failed	failed	failed	failed	failed	failed	failed	failed	failed	failed	failed	failed	failed	failed	failed	failed	failed	failed	failed	failed	failed	failed	failed	failed	failed	failed	failed	failed	failed	failed	failed	failed
AX-158526895	G	G	A	G	G	A	A	A	G	G	G	G	A	A	A	G	G	G	G	failed	G	G	A	A	G	G	G	G	G	A	A	G	A	G	G	A	G	G	G	G	G	A	G	A	A	G	A	G	R
AX-158526903	C	C	C	C	C	C	C	C	C	C	C	C	C	C	C	C	C	C	C	C	C	C	C	C	C	C	C	C	C	C	C	C	C	C	C	T	C	C	C	C	C	T	C	C	C	C	C	C	C
AX-158526911	A	T	A	T	T	T	A	T	T	T	T	T	A	A	A	T	T	T	A	T	A	A	T	A	T	A	A	T	T	A	A	T	A	A	A	A	T	A	A	A	T	A	A	A	A	A	A	A	A
AX-158526912	A	A	C	A	A	A	C	A	C	A	A	C	C	C	C	A	A	C	A	C	A	C	C	C	A	C	C	A	A	A	C	C	C	C	M	C	A	C	C	C	A	C	C	C	C	C	C	C	C
AX-158526916	T	T	T	T	C	T	T	C	T	C	T	T	T	T	T	C	T	T	T	T	T	T	T	T	C	T	T	T	T	T	T	T	T	T	Y	T	C	T	T	T	C	T	T	T	T	T	T	T	T
AX-158526927	G	G	G	G	G	G	T	G	G	G	G	G	G	G	G	G	G	G	G	G	G	T	T	G	G	G	T	G	G	T	G	G	G	T	G	G	G	G	G	G	T	G	G	G	G	G	T	T	G
AX-158526938	A	A	A	A	G	A	A	A	A	G	A	A	A	A	A	A	A	A	A	A	A	G	A	A	G	A	G	G	A	A	A	G	A	G	A	A	A	A	A	A	A	A	A	A	A	G	A	A	A
AX-158527030	G	A	G	A	G	G	A	G	A	A	G	A	A	G	A	A	G	A	G	G	G	A	A	A	G	G	A	A	G	A	G	G	A	G	A	G	A	G	A	A	A	G	G	G	G	A	G	A	A
[truncated: 22,147 more rows]
[truncated: 181 more columns]

## Sheet: Table S3
Table S3. Effect estimates of GBLUP model covariates within three populations.
Model	DEU			SZD			WTS
	Rht	AD	PH	Rht	AD	PH	Rht	AD	PH
GBLUP+Rht	-4.07 ± 0.30			-16.58 ± 1.86			-2.91 ± 0.30
GBLUP+AD		0.42 ± 0.02			2.48 ± 0.15			0.79 ± 0.07
GBLUP+AD+Rht	-3.80 ± 0.30	0.42 ± 0.02		-14.03 ± 1.74	2.35 ± 0.15		-2.04 ± 0.33	0.70 ± 0.07
GBLUP+PH			-0.11 ± 0.02			-0.48 ± 0.07			-0.33 ± 0.03
GBLUP+PH+Rht	-3.70 ± 0.27		-0.06 ± 0.02	-14.12 ± 1.92		-0.36 ± 0.07	-1.65 ± 0.32		-0.28 ± 0.03
GBLUP+AD+PH		0.46 ± 0.02	-0.17 ± 0.02		3.08 ± 0.17	-0.79 ± 0.07		0.84 ± 0.06	-0.35 ± 0.03
GBLUP+AD+PH+Rht	-3.00 ± 0.27	0.45 ± 0.02	-0.13 ± 0.02	-8.60 ± 1.70	2.93 ± 0.17	-0.71 ± 0.08	-0.53 ± 0.34	0.81 ± 0.07	-0.33 ± 0.03
Within each population, each model was five-fold cross-validated (CV) with 10 replications. Means ± standard deviations of effect estimates are displayed. DEU = German population; SZD = Saatzucht Donau; WTS = WheatSustain training set; GBLUP = genomic best linear unbiased prediction; AD = anthesis date; PH = plant height; Rht = Rht-D1 single nucleotide polymorphism.

## Sheet: Table S4
Table S4. Effect estimates of GBLUP model covariates between three populations.
Model	Training: DEU						Training: SZD						Training: WTS
	Validation: SZD			Validation: WTS			Validation: DEU			Validation: WTS			Validation: DEU			Validation: SZD
	Rht	AD	PH	Rht	AD	PH	Rht	AD	PH	Rht	AD	PH	Rht	AD	PH	Rht	AD	PH
GBLUP+Rht	-4.21			-4.11			-16.45			-16.42			-2.92			-2.9
GBLUP+AD		0.43			0.43			2.43			2.43			0.78			0.76
GBLUP+AD+Rht	-3.92	0.42		-3.93	0.42		-14.04	2.31		-14.03	2.31		-2.08	0.68		-2.06	0.67
GBLUP+PH			-0.11			-0.11			-0.47			-0.47			-0.32			-0.33
GBLUP+PH+Rht	-3.82		-0.06	-3.82		-0.06	-13.94		-0.36	-13.94		-0.36	-1.64		-0.28	-1.54		-0.29
GBLUP+AD+PH		0.46	-0.17		0.47	-0.17		3.02	-0.79		3	-0.78		0.83	-0.35		0.81	-0.34
GBLUP+AD+PH+Rht	-3.1	0.45	-0.13	-3.1	0.45	-0.13	-8.61	2.88	-0.7	-8.64	2.87	-0.69	-0.53	0.81	-0.33	-0.47	0.78	-0.33
DEU = German population; SZD = Saatzucht Donau; WTS = WheatSustain training set; GBLUP = genomic best linear unbiased prediction; AD = anthesis date; PH = plant height; Rht = Rht-D1 single nucleotide polymorphism.

## Sheet: Table S5
Table S5. Genotype IDs, cultivar names, origin countries, and seed source countries for the WheatSustain training set.
ID	Name	Origin	Seed source
TS001	Bjørke	Norway	Norway
TS002	Folke	Norway	Sweden
TS003	Mjølner	Norway	Sweden
TS004	Magnifik	Norway	Sweden
TS005	Olivin	Norway	Germany
TS006	Finans	Norway	Sweden
TS007	Arina	Norway	Switzerland
TS008	Solist	Norway	Denmark
TS009	GN05013	Norway	Norway
TS010	V9001	Norway	Norway
TS011	TARSO	Norway	Germany
TS012	Rida	Norway	Norway
TS013	Jantarka	Norway	Poland
TS014	Akteur	Norway	Germany
TS015	Ellvis	Norway	Germany
TS016	Portal	Norway	Germany
TS017	Kuban	Norway	Germany
TS018	NK03030	Norway	Norway
TS019	GN04041	Norway	Norway
TS020	20130	Norway	Norway
TS021	20228	Norway	Norway
TS022	KWS Ozon	Norway	Germany
TS023	Breeding line	Norway	Norway
TS024	Breeding line	Norway	Norway
TS025	GN11018	Norway	Norway
TS026	GN13023	Norway	Norway
TS027	Mariboss	Norway	Denmark
TS028	Torp	Norway	Denmark
TS029	GN05012	Norway	Norway
TS030	Breeding line	Norway	Norway
TS031	Activus	SZ Donau	Austria
TS032	Adamus	SZ Donau	Austria
TS033	Alicantus	SZ Donau	Austria
TS034	Artimus	SZ Donau	Austria
TS035	Axaro	SZ Donau	Austria
TS036	Beatus	SZ Donau	Austria
TS037	Cecilius	SZ Donau	Austria
TS038	Christoph	SZ Donau	Austria
TS039	Csiko	SZ Donau	Austria
TS040	Davidus	SZ Donau	Austria
TS041	Getic	SZ Donau	Austria
TS042	Breeding line	SZ Donau	Austria
TS043	Maurizio	SZ Donau	Austria
TS044	Messino	SZ Donau	Austria
TS045	Nevio	SZ Donau	Austria
TS046	Breeding line	SZ Donau	Austria
TS047	Breeding line	SZ Donau	Austria
TS048	Breeding line	SZ Donau	Austria
TS049	Breeding line	SZ Donau	Austria
TS050	Breeding line	SZ Donau	Austria
TS051	Breeding line	SZ Donau	Austria
TS052	Breeding line	SZ Donau	Austria
TS053	Breeding line	SZ Donau	Austria
TS054	Breeding line	SZ Donau	Austria
TS055	Breeding line	SZ Donau	Austria
TS056	Breeding line	SZ Donau	Austria
TS057	Breeding line	SZ Donau	Austria
TS058	Breeding line	SZ Donau	Austria
TS059	Breeding line	SZ Donau	Austria
TS060	Breeding line	SZ Donau	Austria
TS061	Breeding line	SZ Donau	Austria
TS062	Breeding line	SZ Donau	Austria
TS063	Breeding line	SZ Donau	Austria
TS064	Breeding line	SZ Donau	Austria
TS065	Sidonius	SZ Donau	Austria
TS066	Breeding line	SZ Donau	Austria
TS067	Breeding line	SZ Donau	Austria
TS068	Breeding line	SZ Donau	Austria
TS069	Breeding line	SZ Donau	Austria
TS070	Breeding line	SZ Donau	Austria
TS071	Breeding line	SZ Donau	Austria
TS072	Breeding line	SZ Donau	Austria
TS073	Breeding line	SZ Donau	Austria
TS074	Breeding line	SZ Donau	Austria
TS075	Breeding line	SZ Donau	Austria
TS076	Breeding line	SZ Donau	Austria
TS077	Breeding line	SZ Donau	Austria
TS078	Tillexus	SZ Donau	Austria
TS079	Topkapi	SZ Donau	Austria
TS080	Turanus	SZ Donau	Austria
TS081	Breeding line	SZ Breun	Germany
TS082	Breeding line	SZ Breun	Germany
TS083	Breeding line	SZ Breun	Germany
TS084	Breeding line	SZ Breun	Germany
TS085	Breeding line	SZ Breun	Germany
TS086	Breeding line	SZ Breun	Germany
TS087	Breeding line	SZ Breun	Germany
TS088	Breeding line	SZ Breun	Germany
TS089	Breeding line	SZ Breun	Germany
TS090	Breeding line	SZ Breun	Germany
TS091	Breeding line	SZ Breun	Germany
TS092	Breeding line	SZ Breun	Germany
TS093	Breeding line	SZ Breun	Germany
TS094	Breeding line	SZ Breun	Germany
TS095	Breeding line	SZ Breun	Germany
TS096	Breeding line	SZ Breun	Germany
TS097	Breeding line	SZ Breun	Germany
TS098	Breeding line	SZ Breun	Germany
TS099	Breeding line	SZ Breun	Germany
TS100	Breeding line	SZ Breun	Germany
TS101	Breeding line	SZ Breun	Germany
TS102	Breeding line	SZ Breun	Germany
TS103	Breeding line	SZ Breun	Germany
TS104	Breeding line	SZ Breun	Germany
TS105	Breeding line	SZ Breun	Germany
TS106	Breeding line	SZ Breun	Germany
TS107	Breeding line	SZ Breun	Germany
TS108	Breeding line	SZ Breun	Germany
TS109	Breeding line	SZ Breun	Germany
TS110	Breeding line	SZ Breun	Germany
TS111	Breeding line	SZ Breun	Germany
TS112	Breeding line	SZ Breun	Germany
TS113	Breeding line	SZ Breun	Germany
TS114	Breeding line	SZ Breun	Germany
TS115	Breeding line	SZ Breun	Germany
TS116	Breeding line	SZ Breun	Germany
TS117	Breeding line	SZ Breun	Germany
TS118	Breeding line	SZ Breun	Germany
TS119	Breeding line	SZ Breun	Germany
TS120	Breeding line	SZ Breun	Germany
TS121	Breeding line	SZ Breun	Germany
TS122	Breeding line	SZ Breun	Germany
TS123	Breeding line	SZ Breun	Germany
TS124	Breeding line	SZ Breun	Germany
TS125	Breeding line	SZ Breun	Germany
TS126	Breeding line	SZ Breun	Germany
TS127	Breeding line	SZ Breun	Germany
TS128	Breeding line	SZ Breun	Germany
TS129	Breeding line	SZ Breun	Germany
TS130	Breeding line	SZ Breun	Germany
TS131	Breeding line	SZ Breun	Germany
TS132	Breeding line	SZ Breun	Germany
TS133	Breeding line	SZ Breun	Germany
TS134	Breeding line	SZ Breun	Germany
TS135	Breeding line	SZ Breun	Germany
TS136	Breeding line	SZ Breun	Germany
TS137	Dichter	SZ Breun	Germany
TS138	Kompass	SZ Breun	Germany
TS139	Sherpa	SZ Breun	Germany
TS140	Gentleman	SZ Secobra	Germany
TS141	Komponist	SZ Secobra	Germany
TS142	Alexander	SZ Secobra	Germany
TS143	Apostel	SZ Secobra	Germany
TS144	Asory	SZ Secobra	Germany
TS145	Axioma	SZ Secobra	Germany
TS146	Benchmark	SZ Secobra	Germany
TS147	Boss	SZ Secobra	Germany
TS148	Campesino	SZ Secobra	Germany
TS149	Chaplin	SZ Secobra	Germany
TS150	Elixer	SZ Secobra	Germany
TS151	Genius	SZ Secobra	Germany
TS152	Informer	SZ Secobra	Germany
TS153	Johnny	SZ Secobra	Germany
TS154	Julius	SZ Secobra	Germany
TS155	Kamerad	SZ Secobra	Germany
TS156	Kashmir	SZ Secobra	Germany
TS157	KWS Emerick	SZ Secobra	Germany
TS158	KWS Talent	SZ Secobra	Germany
TS159	LG Initial	SZ Secobra	Germany
TS160	LG Mocca	SZ Secobra	Germany
TS161	LG Vertikal	SZ Secobra	Germany
TS162	Lemmy	SZ Secobra	Germany
TS163	Linus	SZ Secobra	Germany
TS164	Nordkap	SZ Secobra	Germany
TS165	Opal	SZ Secobra	Germany
TS166	Partner	SZ Secobra	Germany
TS167	Ponticus	SZ Secobra	Germany
TS168	Porthus	SZ Secobra	Germany
TS169	RGT Reform	SZ Secobra	Germany
TS170	SU Selke	SZ Secobra	Germany
TS171	Sheriff	SZ Secobra	Germany
TS172	Spontan	SZ Secobra	Germany
TS173	Tobak	SZ Secobra	Germany
TS174	Breeding line	SZ Secobra	Germany
TS175	Breeding line	SZ Secobra	Germany
TS176	Breeding line	SZ Secobra	Germany
TS177	Breeding line	SZ Secobra	Germany
TS178	Breeding line	SZ Secobra	Germany
TS179	Breeding line	SZ Secobra	Germany
TS180	Breeding line	SZ Secobra	Germany
TS181	Breeding line	SZ Secobra	Germany
TS182	Breeding line	SZ Secobra	Germany
TS183	Breeding line	SZ Secobra	Germany
TS184	Breeding line	SZ Secobra	Germany
TS185	Breeding line	SZ Secobra	Germany
TS186	Breeding line	SZ Secobra	Germany
TS187	Breeding line	SZ Secobra	Germany
TS188	Breeding line	SZ Secobra	Germany
TS189	Breeding line	SZ Secobra	Germany
TS190	Breeding line	SZ Secobra	Germany
TS191	Breeding line	SZ Secobra	Germany
TS192	Breeding line	SZ Secobra	Germany
TS193	Breeding line	SZ Secobra	Germany
TS194	Breeding line	SZ Secobra	Germany
TS195	Sinatra	SZ Secobra	Germany
TS196	Impression	SZ Secobra	Germany
TS197	Kometus	SZ Secobra	Germany
TS198	Gourmet	SZ Secobra	Germany
TS199	Breeding line	LfL	Germany
TS200	Breeding line	LfL	Germany
TS201	Breeding line	LfL	Germany
TS202	Breeding line	LfL	Germany
TS203	Breeding line	LfL	Germany
TS204	Breeding line	LfL	Germany
TS205	Breeding line	LfL	Germany
TS206	Breeding line	LfL	Germany
TS207	Breeding line	LfL	Germany
TS208	Breeding line	LfL	Germany
TS209	Breeding line	LfL	Germany
TS210	Breeding line	LfL	Germany
TS211	Breeding line	LfL	Germany
TS212	Breeding line	LfL	Germany
TS213	Breeding line	LfL	Germany
TS214	Breeding line	LfL	Germany
TS215	Breeding line	LfL	Germany
TS216	Breeding line	LfL	Germany
TS217	Breeding line	LfL	Germany
TS218	Breeding line	LfL	Germany
TS219	Breeding line	LfL	Germany
TS220	Breeding line	LfL	Germany
TS221	Breeding line	LfL	Germany
TS222	Breeding line	LfL	Germany
TS223	Breeding line	LfL	Germany
TS224	Breeding line	LfL	Germany
TS225	Breeding line	LfL	Germany
TS226	Breeding line	LfL	Germany
TS227	Breeding line	LfL	Germany
TS228	Breeding line	LfL	Germany
TS229	Breeding line	LfL	Germany
TS230	Breeding line	LfL	Germany
